# Supplementary material for: Programmed cell death signatures-driven microglial transformation in Alzheimer’s disease: single-cell transcriptomics and functional validation
Source: Front Immunol. 2025 Jul 25;16:1610717. doi: 10.3389/fimmu.2025.1610717 (PMC12331497; doi:10.3389/fimmu.2025.1610717)
Supplement: Supplementary file 4 [file Table1.xlsx]

## Sheet: Sheet1
							Supplementary Table 1. The information of PCD genes
Apoptosis	Pyroptosis	Ferroptosis	Autophagy	Necroptosis	Cuproptosis	Parthanatos	Entotic cell death	NETotic cell death	Lysosome-dependentcelldeath	Alkaliptosis	Oxeiptosis	Immunogenic cell death	Anoikis	Paraptosis	Methuosis	Disulfidptosis
AATF	BAK1	ABCC1	ABL1	GLUD1	NFE2L2	PARP	AMPK	ELANE	ABCA2	IKBKB	PGAM5	ATG5	BRMS1	CAMK2B	CSNK2A1	SLC7A11
ABL1	BAX	ACACA	ABL2	GLUD2	NLRP3	MIF	ATG5	MMP1	ABCB9	NFKB1	KEAP1	BAX	PTK2	PRKACG	RAC1	SLC3A2
ACAA2	CASP1	ACO1	ACER2	ALOX15	ATP7B	AIFM1	ATG7	MPO	ACP2	CA9	AIFM1	CALR	NTRK2	MARK4	ARF6	RPN1
ACKR3	CASP3	ACSF2	ADRA1A	FTH1	ATP7A	HSP70	BECN1	CAMP	ACP5	CHUK	NRF2	CASP1	BCL2L11	SSTR5	GIT1	NCKAP1
ACVR1	CASP4	ACSL1	ADRB2	PYG	SLC31A1	PAAN	CDC42	PADI4	ADGRE2	IKBKG	AIRE	CASP8	SRC	TAAR5	MTOR	WASF2
ACVR1B	CASP5	ACSL3	AKT1	CAPN1	FDX1	ARH3	CDH1	EIPA	AGA	NFKB1A		CD4	CEACAM6	USP10	MET	CYFIP1
ADORA1	CASP6	ACSL4	AMBRA1	CASP1	LIAS	RNF146	CTNNA1	NCX1	AP1B1	RELA		CD8A	CAV1	PRKAG3	PFKFB3	ABI2
AEN	CASP8	ACSL5	ATF6	GLNA	LIPT1	ADPRHL2	CYBB	MIA	AP1G1			CD8B	AKT1	HACD2	MIR199A1	BRK1
AGT	CASP9	ACSL6	ATG101	BAX	LIPT2	OGG1	MYH14	MYD88	AP1M1			CXCR3	ITGB1	NT5C		RAC1
AGTR2	CHMP2A	AIFM2	ATG13	BCL2	DLD		PI3KC3	TLR2	AP1M2			EIF2AK3	CEACAM5	INSRR
AIFM1	CHMP2B	AKR1C1	ATG14	FADD	DLAT		RHOA	PAD4	AP1S1			ENTPD1	EGFR	SSTR3
AKT1	CHMP3	AKR1C2	ATG2A	RIPK1	PDHA1		RNF146	PRKCA	AP1S2			FOXP3	BCL2	TAAR9
ANXA6	CHMP4A	AKR1C3	ATG2B	TNF	PDHB		ROCK	PKCB	AP1S3			HMGB1	CASP8	HSPB8
APAF1	CHMP4B	ALOX12	ATG5	TNFRSF1A	MTF1		RUBCN	PRKCZ	AP3B1			HSP90AA1	SIK1	PLPP2
APPL1	CHMP4C	ALOX15	ATG7	TRADD	GLS		UVRAG	NOX3	AP3B2			IFNA1	PTRH2	G6PC2
AR	CHMP6	ALOX5	ATM	TRAF2	CDKN2A		AR	NOX4	AP3D1			IFNB1	STAT3	GUCY2EP
ARHGEF2	CHMP7	ATG5	ATP13A2	PPIA	DBT		TP53	NOX1	AP3M1			IFNG	TLE1	CDK4
ARL6IP5	CYCS	ATG7	ATP6V0A1	CAPN2	GCSH		ROCK1	CTSG	AP3M2			IFNGR1	DAPK2	RGR
ARMC10	ELANE	ATP5MC3	ATP6V0A2	HSP90A	DLST		PCK2	PRTN3	AP3S1			IL10	CTNNB1	ADGRG1
ARRB2	GPX4	BACH1	ATP6V0B	IL1A			TNFSF10	ELANE	AP3S2			IL17A	ZNF304	UQCRC1
ASAH2	GSDMB	CARS	ATP6V0C	TNFSF6			MTUS2	MPO	AP4B1			IL17RA	MAPK1	TNK2
ATF3	GSDMC	CBS	ATP6V0D1	TNFRSF6			AURKA	GSDMD	AP4E1			IL1B	BMF	RNF181
ATF4	GSDMD	CD44	ATP6V0D2	CASP8			KIF2C	IL1B?	AP4M1			IL1R1	ITGA5	MKNK2
ATM	GSDME	CHAC1	ATP6V0E1	JNK			RHOA	CXCL1	AP4S1			IL6	TP53	UBE2U
ATP2A1	GZMB	CISD1	ATP6V0E2	JAK2			MTOR	PLA2G7	ARF1			LY96	MCL1	MYLK
ATP2A3	HMGB1	CP	ATP6V1A	CAMK2			EZR	CXCL8	ARL8B			MYD88	BCL2L1	CTDSP2
ATP5IF1	IL18	CRYAB	ATP6V1B1	IL1B			GZMB	CDK6	ARSA			NLRP3	CASP3	LCK
AVP	IL1A	CS	ATP6V1B2	IFNG			MRTFA	HMGB1	ARSB			NT5E	CDH1	GPR15
BAD	IL1B	CYBB	ATP6V1C1	STAT3			PTK2	MMP9	ARSG			P2RX7	BAD	ATP23
BAG3	IRF1	DPP4	ATP6V1C2	IRF9			DIAPH1	AGER	ASAH1			PDIA3	PIK3CA	LPAR1
BAG5	IRF2	EMC2	ATP6V1D	TNFSF10			LPAR2	CSF3	ATP10B			PIK3CA	PAK1	PI4KB
BAG6	NLRC4	FADS2	ATP6V1E1	TNFRSF10A			MAP1LC3A	TGFB1	ATP13A2			PRF1	ITGAV	DSTYK
BAK1	NLRP1	FANCD2	ATP6V1E2	TNFRSF10B			PIKFYVE		ATP6AP1			TLR4	FN1	CFD
BAX	NLRP2	FDFT1	ATP6V1G1	CFLAR			CTTN		ATP6V0A1			TNF	MAPK3	PPP3CA
BBC3	NLRP3	FTH1	ATP6V1G2	XIAP			MCOLN1		ATP6V0A2				PTGS2	CCR4
BCAP31	NLRP6	FTL	ATP6V1H	BID			FOXO1		ATP6V0A4				BAX	PRAG1
BCL10	NLRP7	FTMT	AUP1	AIFM1			CTNNA1		ATP6V0B				BCAR1	CDKN3
BCL2	NOD1	G6PD	BAD	TRPM7			CXCL8		ATP6V0C				PTEN	GPR153
BCL2A1	PLCG1	GCLC	BAG3	IFNAR1					ATP6V0D1				ERBB2	DDIT3
BCL2L1	PJVK	GCLM	BCL2	IFNAR2					ATP6V0D2				ANGPTL4	MAPK8
BCL2L10	PRKACA	GLS2	BCL2L11	IFNGR1					ATP6V1H				PDK4	MAP2K2
BCL2L11	PYCARD	GOT1	BECN1	IFNGR2					BLK				CYCS	MAPK1
BCL2L12	SCAF11	GPX4	BMF	TLR3					BLOC1S1				BRAF	MAPK14
BCL2L14	TINAP	GSS	BNIP3	TIRP					BLOC1S2				YAP1	IGF1R
BCL2L2	TNF	HMGCR	BNIP3L	IFNA					BORCS5				ANKRD13C	PDCD6IP
BCL3	TP53	HMOX1	BOK	IFNB					BORCS6				ITGA2	CASP9
BCLAF1	TP63	HSBP1	C9orf72	TRIF					BTK				ANXA5	ERN1
BDKRB2	AIM2	HSPB1	CALCOCO2	VDAC1					C12orf4				BIRC5	ATF6
BDNF	GSDMA	IREB2	CAMKK2	SLC25A4S					CBL				MTOR	XBP1
BECN1	IL6	KEAP1	CAPN1	PPID					CD164				TIMP1	AKT1
BID	NOD2	LPCAT3	CAPNS1	CYLD					CD300A				BDNF	EIF2S1
BIK	TIRAP	MAP1LC3A	CASP1	RIPK3					CD63				CSPG4	HSPA5
BIRC6		MAP1LC3B	CASP3	MLKL					CD68				BSG	CASP4
BLOC1S2		MAP1LC3C	CDC37	TRAF5					CD84				AKT2	CASP3
BMF		MT1G	CDK5	TLR4					CHGA				STK11	CASP7
BMP4		NCOA4	CDK5R1	RBCK1					CLN3				IGF1	ITPR3
BMP5		NFE2L2	CHMP4A	HMGB1					CLN5				IGF1R	RYR1
BMPR1B		NFS1	CHMP4B	JAK1					CLNK				ITGA6	RYR2
BNIP3		NOX1	CISD2	JAK3					CLTA				ILK	MCU
BNIP3L		NQO1	CLEC16A	TYK2					CLTB				CFLAR	TNFRSF19
BOK		NRF2	CLN3	STAT1					CLTC				RHOA	PDCD5
BRCA1		OTUB1	CLU	STAT2					CLTCL1				HIF1A	CSF1
BRCA2		PCBP1	CPTP	STAT4					CLU				DAP3	TP53
BRSK2		PCBP2	CSNK2A2	STAT5A					CPLX2				MYBBP1A	NFKB1
BTK		PEBP1	CTSA	STAT5B					CTNS				TLE5	PEBP1
CAAP1		PGD	CTTN	STAT6					CTSA				ITGA3	PHB
CASP1		PHKG2	DAP	H2A					CTSB				PTK2B
CASP10		PRNP	DAPK1	TNFAIP3					CTSC				CCND1
CASP12		PROM2	DAPK2	RNF31					CTSD				CTTN
CASP2		PTGS2	DAPK3	CHMP2A					CTSE				CALR
CASP3		RPL8	DAPL1	CHMP2B					CTSF				ATF4
CASP4		SAT1	DCN	VPS24					CTSG				CDCP1
CASP5		SAT2	DDIT3	CHMP4A					CTSH				PLAUR
CASP8		SLC11A2	DDRGK1	CHMP4B					CTSK				SKP2
CASP8AP2		SLC1A5	DEPDC5	CHMP6					CTSL				CHEK2
CASP9		SLC39A14	DEPP1	VPS4					CTSO				HGF
CAV1		SLC39A8	DHRSX	CHMP1					CTSS				E2F1
CCAR2		SLC3A2	DNM1L	CHMP5					CTSV				EGF
CCK		SLC40A1	DRAM1	SMPD1					CTSW				PIK3CG
CD14		SLC7A11	DRAM2	PYCARD					CTSZ				ITGB4
CD24		SQLE	EEF1A1	NLRP3					DEF8				DAPK1
CD27		STEAP3	EEF1A2	ZBP1					DNASE2				MAPK8
CD28		TF	EIF2AK4	IL33					DNASE2B				PIK3R1
CD38		TFRC	EIF4G1	FTL					ENTPD4				PIK3R3
CD3E		TP53	EIF4G2	SQSTM1					FAM98A				MAP2K1
CD44		VDAC2	ELAPOR1	VDAC2					FER				CXCL12
CD5		VDAC3	EP300	VDAC3					FES				LGALS3
CD70		ZEB1	EPM2A	CHMP7					FGR				FBXW7-AS1
CD74			ERCC4	PGAM5					FLCN				BAK1
CDIP1			ERN1	BIRC2					FOXF1				ABHD4
CDKN1A			EXOC1	BIRC3					FTH1				CD44
CDKN2D			EXOC4	EIF2AK2					FTL				ITGA4
CEBPB			EXOC7	PLA2G4					FUCA1				FADD
CFLAR			EXOC8	DNM1L					GAA				PHLDA2
CHAC1			FBXL2	SPATA2					GAB2				TGFB1
CHCHD10			FBXO7	FAF1					GALC				HMCN1
CHEK2			FBXW7	SHARPIN					GALNS				MMP2
CIB1			FEZ1	NOX2					GATA2				CEBPB
CIDEB			FEZ2	USP21					GBA				CEMIP
CLU			FLCN	PARP1					GCC2				CDKN3
COA8			FOXK1	CHMP4C					GGA1				CBL
COL2A1			FOXK2						GGA2				CASP9
CRADD			FOXO1						GGA3				SFN
CREB3			FOXO3						GLA				MTDH
CREB3L1			FTH1						GLB1				PRKCA
CRH			FTL						GM2A				TNFRSF10B
CRIP1			FYCO1						GNPTAB				CXCL8
CSF2			FZD5						GNPTG				MIR200C
CSNK2A1			GAPDH						GNS				AR
CSNK2A2			GATA4						GUSB				CDKN2A
CTH			GBA						HDAC6				CPT1A
CTNNA1			GFAP						HEXA				PIK3CB
CTSC			GNAI3						HEXB				CLDN1
CTTN			GOLGA2						HGS				MIR204
CUL1			GPR137						HGSNAT				MIR26A1
CUL2			GPR137B						HMOX1				CDKN1A
CUL3			GPSM1						HPS6				CDKN1B
CUL4A			GSK3A						HSPA8				KLF12
CUL5			GSK3B						HYAL1				NTRK1
CX3CL1			HAX1						IDS				PLAU
CX3CR1			HDAC6						IDUA				MYC
CXCL12			HERC1						IGF2R				SMAD4
CYLD			HGF						IL13				PLK1
CYP1B1			HIF1A						IL13RA2				MUC1
DAB2IP			HMGB1						IL4				LGALS1
DAP			HMOX1						IL4R				PYCARD
DAP3			HSP90AA1						KIF1B				SESN2
DAPK1			HSPA8						KIT				ITGB3
DAPK2			HSPB1						KXD1				KRAS
DAPK3			HSPB8						LAMP1				THBS1
DAPL1			HTR2B						LAMP2				BID
DAXX			HTRA2						LAMP3				HRAS
DBH			HTT						LAMTOR1				CDK11B
DCC			HUWE1						LAPTM4A				CDK11A
DDIAS			IFI16						LAPTM4B				XIAP
DDIT3			IFNG						LAPTM5				PPARG
DDIT4			IKBKG						LAT				IL6
DDX3X			IL10						LAT2				MIR145
DDX47			IL10RA						LGALS9				CCR7
DDX5			IL4						LGMN				MSLN
DEDD			IRGM						LIPA				RAC1
DEDD2			ITPR1						LRRK2				GRHL2
DELE1			KAT5						LYN				BIRC3
DEPTOR			KAT8						M6PR				NOTCH1
DIABLO			KDM4A						MAN2B1				RHOG
DIDO1			KDR						MANBA				CCAR2
DNAJA1			KEAP1						MAP1LC3A				NQO1
DNAJC10			KIF25						MAP6				MMP13
DNM1L			KLHL22						MCOLN1				FAS
DPF2			KLHL3						MFSD8				MTA1
DYRK2			LACRT						MILR1				MYO5A
E2F1			LAMP1						MRGPRX2				EDA2R
E2F2			LAMP2						MT3				CCN6
EDA2R			LAMP3						MYH9				MMP9
EIF2AK3			LAMTOR1						NAGA				ABL1
ELL3			LAMTOR2						NAGLU				MAPK11
ENO1			LAMTOR3						NAGPA				SOD2
EP300			LAMTOR4						NAPSA				PTHLH
EPHA2			LAMTOR5						NCOA4				PDGFB
EPO			LARP1						NDEL1				GLI2
ERBB3			LEP						NEDD4				EZH2
ERCC6			LEPR						NEU1				RIPK1
ERN1			LGALS8						NPC1				CXCR4
ERN2			LRRK2						NPC2				HMGA1
ERO1A			LRSAM1						NR4A3				SIK2
ERP29			LZTS1						PDPK1				TNFSF10
EYA1			MAP1LC3A						PIK3C3				ANGPTL2
EYA2			MAP1LC3B						PIK3CD				S100A4
EYA3			MAP1LC3C						PIK3CG				NTF3
EYA4			MAP3K7						PIP4K2A				ETV4
FADD			MAPK15						PIP4K2B				MIR21
FAF1			MAPK3						PIP4P1				MIR124-1
FAIM			MAPK8						PLA2G15				HTRA1
FAIM2			MAPT						PLA2G3				LATS1
FAM162A			MCL1						PLEKHM1				CEACAM3
FAS			MEFV						PLEKHM2				EIF2AK3
FASLG			MET						PPT1				LAMC2
FASTK			MFN2						PPT2				LAMA3
FBH1			MFSD8						PSAP				LAMB3
FBXW7			MID2						PSAPL1				CDH2
FEM1B			MIR199A1						PTGDR				CSNK2A1
FGA			MIRLET7B						PTGDS				EDIL3
FGB			MLST8						RAB34				ZEB2
FGF10			MT3						RAB3A				TLN1
FGFR1			MTCL1						RAB7A				EPHA2
FGFR3			MTDH						RAC2				SIRT3
FGG			MTM1						RUBCNL				OLFM3
FHIT			MTMR3						S100A13				CLU
FIGNL1			MTMR4						SCARB2				SPINK1
FIS1			MTMR8						SGSH				CPEB2
FNIP2			MTMR9						SLC11A1				NAT1
FXN			MTOR						SLC11A2				TSG101
FYN			NCOA4						SLC17A5				MIR200A
FZD9			NEDD4						SMPD1				MIR6744
G0S2			NLRP6						SNAP23				SERPINA1
GABARAP			NOD1						SNAPIN				AKT3
GATA1			NOD2						SNX16				RELA
GATA4			NPC1						SNX4				TNFRSF1A
GCLM			NPRL2						SORL1				FASLG
GDNF			NRBP2						SORT1				AFP
GFRAL			NUPR1						SPAG9				ITGA8
GGCT			OPTN						SPHK2				NOX4
GHITM			ORMDL3						SQSTM1				PBK
GNAI2			OSBPL7						STXBP1				SATB1
GNAI3			PAFAH1B2						STXBP2				CD63
GPER1			PARK7						SUMF1				EEF1A1
GPX1			PHB2						SYK				LTB4R2
GRINA			PHF23						SYTL4				MAVS
GSDME			PIK3C2A						TCIRG1				HRC
GSK3A			PIK3C3						TFEB				CCN2
GSK3B			PIK3CA						TMEM106B				RHOB
GSKIP			PIK3CB						TPP1				PPP1R13B
GSTP1			PIK3R2						UNC13D				PLG
GZMB			PIM2						VAMP7				MET
HDAC1			PINK1						VAMP8				RAF1
HERPUD1			PIP4K2A						VPS33A				PARP1
HGF			PIP4K2B						VPS33B				PRKCQ
HIC1			PIP4K2C						VPS4A				BRCA2
HIF1A			PJVK						WASH3P				RB1
HINT1			PLEKHF1						ZFYVE16				SP1
HIP1			PLK2										HAVCR2
HIP1R			PLK3										DOCK1
HIPK1			POLDIP2										VTN
HIPK2			PRKAA1										INHBB
HMGB2			PRKAA2										PDCD4
HMOX1			PRKAB1										PRPF4B
HNRNPK			PRKAB2										RANBP9
HRAS			PRKACA										SESN1
HRK			PRKAG1										SESN3
HSPA1A			PRKAG2										CD24
HSPA1B			PRKAG3										ZBTB7A
HSPB1			PRKD1										MIR141
HTRA2			PRKN										ELANE
HTT			PSAP										KDR
HYAL2			PTPN22										MDM2
HYOU1			PYCARD										NFE2L2
ICAM1			QSOX1										ZEB1
IFI16			RAB39B										KL
IFI27			RAB3GAP1										PRKCI
IFI27L1			RAB3GAP2										CRYAB
IFI27L2			RAB7A										EPHB6
IFI6			RAB8A										FGF2
IFNB1			RALB										HK2
IFNG			RASIP1										LTF
IGF1			RB1CC1										IQGAP1
IKBKE			RETREG1										MGAT5
IL12A			RETREG3										SDCBP
IL19			RHEB										ABHD2
IL1A			RIPK2										SPIB
IL1B			RMC1										TRIM31
IL2			RNF152										MIR1827
IL20RA			RNF41										PDGFRB
IL33			RNF5										PLAT
IL4			ROCK1										TLR3
IL6R			RPTOR										NRAS
IL7			RRAGA										ROCK1
INCA1			RRAGB										PAK4
ING2			RRAGC										VEGFA
ING5			RRAGD										CASP10
INHBA			RUBCN										PIN1
INHBB			RUFY4										IL1RAP
INS			SCFD1										UBE2C
ITGA6			SCOC										YWHAZ
ITGAM			SEC22B										TWIST1
ITGAV			SESN1										BMP6
ITM2C			SESN2										BNIP3L
ITPR1			SESN3										ELK1
ITPRIP			SH3BP4										KDM3A
IVNS1ABP			SH3GLB1										PRDX4
JAK2			SIRT1										BNIP3
JMY			SIRT2										LMO3
JUN			SLC38A9										ZNF32
KDM1A			SMCR8										MIR200B
KITLG			SMG1										MIR525
KRT18			SNCA										MIR363
KRT8			SNRNP70										TUBB3
LCK			SNX32										HSP90B1
LGALS12			SNX5										SLC2A1
LGALS3			SNX6										HMOX1
LRRK2			SOGA1										PTPN11
LTBR			SOGA3										PRKACA
LY96			SPTLC1										PAK3
MADD			SPTLC2										CD36
MAEL			SQSTM1										PIK3R2
MAGEA3			SREBF1										PPP2CA
MAP2K5			SREBF2										CASP6
MAP3K5			STAT3										CDH3
MAPK7			STBD1										EEF2K
MAPK8			STING1										LRP1
MAPK8IP1			STK11										PAK2
MAPK8IP2			STUB1										PTK6
MAPK9			SUPT5H										LPAR1
MARCHF7			SVIP										TCF7L2
MAZ			SYNPO2										CEACAM1
MCL1			TAB2										GDF2
MDM2			TAB3										GLO1
MELK			TBC1D14										IL17A
MFF			TBC1D25										RBL2
MIF			TBK1										SIRPA
MIR132			TEX264										TRAF2
MIR15A			TFEB										ADCY10
MIR16-1			TICAM1										VPS37A
MIR17			TIGAR										TNFRSF12A
MIR198			TLK2										APOBEC3G
MIR21			TMEM150A										BAG1
MIR210			TMEM150B										COL13A1
MIR221			TMEM150C										MNX1
MIR222			TMEM39A										RAD9A
MIR26B			TMEM39B										IFI27
MIR27B			TMEM59										MEGF11
MIR449A			TOMM7										ITPRIP
MKNK2			TP53										BCL2L15
MLH1			TP53INP1										SNAI2
MLLT11			TP53INP2										PTPN1
MMP9			TPCN1										NOTCH3
MNT			TPCN2										GLUD1
MOAP1			TREM2										SIRT1
MPV17L			TRIB3										FASN
MSH2			TRIM13										MYH9
MSH6			TRIM14										RPS6KB1
MSX1			TRIM21										TPM1
MUC1			TRIM22										PPP2R1A
MUL1			TRIM27										COL4A2
MYBBP1A			TRIM34										CTNND1
NACC2			TRIM38										CD151
NANOS3			TRIM5										MMP11
NBN			TRIM6										ARHGEF7
NCK1			TRIM65										PPP2R2A
NCK2			TRIM68										SEMA7A
NDUFA13			TRIM8										PPP2R5A
NDUFS3			TRIML1										BST2
NFATC4			TRIML2										CCN1
NFE2L2			TSC1										PPP2R2D
NGF			TSC2										CCDC178
NGFR			TSPO										MIR10A
NKX3-1			UBA5										MIR30B
NLE1			UBQLN1										MIR30C1
NME5			UBQLN2										SHC1
NMT1			UBQLN4
NOC2L			UCHL1
NOG			UFC1
NOL3			UFL1
NONO			UFM1
NOS3			ULK1
NOX1			USP10
NR4A2			USP13
NUPR1			USP30
OPA1			USP33
P2RX4			USP36
P2RX7			UVRAG
P4HB			VDAC1
PAK2			VPS13C
PAK5			VPS13D
PARK7			VPS26A
PARP1			VPS26B
PARP2			VPS35
PAWR			WAC
PCGF2			WASHC1
PDCD10			WDFY3
PDCD5			WDR24
PDCD6			WDR41
PDIA3			WDR6
PDK1			WDR81
PDK2			WIPI2
PDPK1			ZC3H12A
PDX1			ZKSCAN3
PEA15			ZMPSTE24
PELI3
PERP
PF4
PHIP
PHLDA3
PIAS4
PIDD1
PIH1D1
PIK3R1
PINK1
PLAGL2
PLAUR
PLEKHF1
PLSCR3
PMAIP1
PML
POLB
POU4F1
POU4F2
PPARD
PPIA
PPIF
PPM1F
PPP1CA
PPP1R13B
PPP1R15A
PPP2R1B
PPP3CC
PPP3R1
PRDX2
PRELID1
PRKCA
PRKCD
PRKDC
PRKN
PRKRA
PRODH
PSEN1
PSMD10
PSME3
PTEN
PTGIS
PTH
PTPMT1
PTPN1
PTPN2
PTPRC
PTTG1IP
PYCARD
QARS1
RACK1
RAF1
RB1
RB1CC1
RBCK1
RELA
RET
RFFL
RHOT1
RHOT2
RIPK1
RIPK3
RNF183
RNF186
RNF34
RNF41
RPL11
RPL26
RPS27L
RPS3
RPS6KB1
RPS7
RRP8
RTKN2
RTL10
S100A8
S100A9
SCG2
SCN2A
SCRT2
SELENOK
SELENOS
SENP1
SEPTIN4
SERINC3
SERPINE1
SFN
SFPQ
SFRP1
SFRP2
SGMS1
SGPL1
SGPP1
SH3RF1
SHH
SHISA5
SIAH1
SIAH2
SIRT1
SIVA1
SKIL
SLC25A5
SLC35F6
SLC9A3R1
SMAD3
SNAI1
SNAI2
SNW1
SOD1
SOD2
SORT1
SP100
SRC
SRPX
SST
SSTR3
ST20
STK11
STK24
STK25
STK3
STK4
STRADB
STX4
STYXL1
SYVN1
TAF9
TAF9B
TCF7L2
TERT
TFDP1
TFDP2
TFPT
TGFB1
TGFB2
TGFBR1
THBS1
TICAM1
TICAM2
TIMM50
TIMP3
TLR3
TLR4
TM2D1
TMBIM1
TMBIM6
TMC8
TMEM102
TMEM109
TMEM117
TMEM14A
TMEM161A
TNF
TNFAIP3
TNFRSF10A
TNFRSF10B
TNFRSF10C
TNFRSF12A
TNFRSF1A
TNFRSF1B
TNFRSF25
TNFSF10
TNFSF12
TOPORS
TP53
TP53BP2
TP63
TP73
TPD52L1
TPT1
TRADD
TRAF1
TRAF2
TRAF7
TRAP1
TRIAP1
TRIB3
TRIM32
TRIM39
TXNDC12
TYROBP
UACA
UBB
UBE2K
UBE4B
UBQLN1
UMOD
UNC5B
URI1
USP28
USP47
VDAC2
VNN1
WDR35
WNT4
WWOX
XBP1
YAP1
YBX3
YWHAB
YWHAE
YWHAG
YWHAH
YWHAQ
YWHAZ
ZC3HC1
ZDHHC3
ZMYND11
ZNF205
ZNF385A
ZNF385B
ZNF622
ZSWIM2
