# Supplementary material for: Programmed cell death signatures-driven microglial transformation in Alzheimer’s disease: single-cell transcriptomics and functional validation
Source: Front Immunol. 2025 Jul 25;16:1610717. doi: 10.3389/fimmu.2025.1610717 (PMC12331497; doi:10.3389/fimmu.2025.1610717)
Supplement: Supplementary file 5 [file Table2.xlsx]

## Sheet: Sheet1
	Sequences of PCR primers
IL-6
forward	TACCACTTCACAAGTCGGAGGC
reverse	CTGCAAGTGCATCATCGTTGTTC
TNF-α
forward	TCTTCTCATTCCTGCTTGTGG
reverse	GATCTGAGTGTGAGGGTCTGG
iNOS
forward	AGCTTCTGGCACTGAGTAAAGATAA
reverse	GGGAGGAGAGGAGAGAGATTTAGTA
IL10
forward	GAAGACAATAACTGCACCCA
reverse	AACCCAAGTAACCCTTAAAGTC
ARG1
forward	TCACCTGAGCTTTGATGTCG
reverse	CTGAAAGGAGCCCTGTCTTG
YM1/2
forward	CAGGGTAATGAGTGGGTTGG
forward	CACGGCACCTCCTAAATTGT
β-actin
forward	CATCCGTAAAGACCTCTATGCCAAC
reverse	ATGGAGCCACCGATCCACA
