# Supplementary material for: Programmed cell death signatures-driven microglial transformation in Alzheimer’s disease: single-cell transcriptomics and functional validation
Source: Front Immunol. 2025 Jul 25;16:1610717. doi: 10.3389/fimmu.2025.1610717 (PMC12331497; doi:10.3389/fimmu.2025.1610717)
Supplement: Supplementary file 6 [file Table3.xlsx]

## Sheet: Sheet1
A full list of DEGs
Up-regulated	Down-regulated
SLC5A3	SYT1
GFAP	RGS4
APLNR	STMN2
CALD1	CHGB
ITPKB	VGF
PLXNB1	RTN1
AEBP1	NEFM
PTH1R	GABRA1
LOC339879	SERPINI1
MAP4	DYNC1I1
ACACB	EFCBP1
HS.37648	NPTX2
SLC6A12	RGS7
CAPS	HPRT1
RAPGEF3	ENC1
NFKBIA	PARM1
PTRF	NELL2
VIL2	CAP2
FAM107B	TSPAN13
SFMBT2	TUBB2A
LOC100131541	YWHAG
AHNAK	C1ORF173
C15ORF52	DIRAS2
ITPRIPL2	GLRB
FLJ38717	VSNL1
CDC2L2	NAP1L3
TMEM137	MYT1L
DDX27	NAP1L5
MCM7	VAMP2
HS.143018	ATP6V1G2
CUEDC1	MAL2
DDIT4	TMEM16C
FOXC1	KIAA1107
LOC649841	SCG2
RAXL1	SYP
LOC100133692	NELL1
CFLAR	UCHL1
TRABD	GABBR2
HS.505676	ITFG1
SLC25A18	STAT4
HEY2	SLC12A5
ZNF786	TUBA1C
CNNM3	PCSK1
ZCCHC24	GABRG2
DLC1	INA
EZR	CREG2
ARRDC2	GPRASP2
TEAD2	PAK1
HS.379253	ST6GALNAC5
CHST6	LOC100128403
ITSN1	ZCCHC12
SYTL4	SCN2B
DDIT4L	ACTB
RASL12	TSPYL1
SYNJ2BP	EPHA4
TMEM106A	ELMOD1
MT1F	GNG2
KLF2	PNMA2
SLC16A9	SNX10
RUNDC2C	TAGLN3
AXUD1	BEX5
HS.579631	C2ORF80
RAB13	SYN2
COX19	SV2B
EML3	CBLN4
SERPINA3	STX1A
PDGFRB	FKSG30
ZBTB20	PRKCB1
SIPA1	MKL2
NDE1	SVOP
LASS1	NSF
HS.193767	HS.390250
TSPO	SLC30A3
LOC727948	BRWD1
RHOQ	ATP1B1
LOC100133019	CADPS
INPPL1	SC5DL
FAM129B	ANO3
ANLN	SLC39A10
LOC727908	PNMAL1
RGS1	ZNF365
KIAA1881	SST
LOC642031	CHN1
LLGL1	BEX2
NOTCH1	EPB41L3
LOC100130053	LDB2
CD44	LPPR4
TAF13	SYT13
FZD9	TSPAN7
BGN	KCNIP4
FLJ25363	GOT1
CENPB	PTPRN
UBXN2A	PCDH7
LOC100129828	B3GNT6
C9ORF130	CYP26B1
ANKRD18A	COPG2IT1
NUBPL	TUBA1A
LOC643287	NUDT11
LRRC32	NAPB
MYOT	WASF1
LOC100131096	CPNE4
ZNF771	SYT4
GADD45G	STXBP1
LRCH4	TPI1
CLDN5	C12ORF53
GSDMD	RIMBP2
FOXO4	NCALD
KCNK12	RTN4
ACSS1	BEX4
FLJ46906	PPP3R1
ITGB5	DACH2
ITPRIP	TBC1D9
RNF213	PPM2C
LOC440157	SLITRK4
CCDC125	DNM3
C6ORF225	CKMT1A
LOC653158	PREPL
EIF2AK4	LPHN1
NACC2	NBEA
MLLT6	UBE2N
RBM6	RCAN2
LOC648921	MOAP1
MT2A	TCEAL6
RRBP1	AADACL1
FLNC	NRGN
PIGX	KIAA1279
ZHX3	ATP6AP2
LOC100130598	HS.294103
MBTD1	NAP1L2
LRP5	HS.576106
HSPB1	SNCA
ATF4	SCG5
SYAP1	NECAB1
TMC6	SNAP25
CEP27	CLTA
TMEM191A	WDR47
BCAS1	PPP3CB
TP53I13	KIAA0748
LOC728014	GABARAPL1
TNS3	MGC42367
BCL6	AMPH
EIF2C2	MAP2K1
PLOD1	ELAVL4
DENND4C	CACNG3
MXD4	SCG3
RNU1G2	GABRA5
MGC12760	HS.553187
MLKL	TMEM155
LOC100132532	ADCYAP1
KCNN3	CPLX1
ADAM22	TMEM178
ALS2CR14	CKMT1B
LOC400446	LRFN5
LOC653829	RASL11B
LOC729120	ATP6V1B2
ZNF93	AASDHPPT
ITPR3	NECAP1
HS.576072	CALY
KRCC1	FKBP1A
ICA1	DYNLT3
PIP5K2B	DCLK1
SLC15A3	STAMBPL1
DUSP1	REEP1
PPFIBP2	HS.31961
NCRNA00085	UQCRC2
MT1G	ATP2B1
ZCCHC6	TOMM20
LIME1	SULT4A1
ZNF223	CDH13
RN7SK	CHL1
ZNF148	HS.538259
USP49	HMP19
CEBPD	VIP
SRGAP1	HERC1
PLIN5	NPY
LLPH	VDAC1
LOC389765	RICS
TBL1X	LRP11
VCAN	LOC642489
TIMP1	SUB1
TNFRSF1B	TMEM14A
PCDHB19P	PCSK1N
MAP3K6	ITPR1
IL4R	TUBB4Q
EFEMP2	BASP1
RASAL3	SCOC
LYL1	C2ORF55
CGNL1	TUBB4
MTE	HSPB3
PIAS4	OLFM3
LOC100129681	HS.155736
LHPP	OMG
CHD7	OXR1
HS.397465	NDFIP1
LOC100008588	C6ORF117
STK36	KIAA1467
NUPR1	SH3GL2
PSD2	PGRMC1
HLA-DMA	TUBB
HS.107418	KIFAP3
FAM38A	FBXL2
LOC644250	GRINA
PPP2R3A	PRKCG
MT1M	YWHAB
HS.534061	KCNK1
PTPLAD2	NT5DC3
ELK1	ITM2B
LOC728873	GOLSYN
LOC728779	LOC732007
CSRP1	R3HDM1
ZNF621	RSPO2
DNAJB6	HPCA
XAF1	LDOC1
FANCB	XK
LOC100132535	LDHA
ANTXR1	ZNF25
RHBDF2	KRT222
FXYD5	CCK
FAM65C	TCEAL7
PLK5P	MAP2K4
EVI5	SERINC1
PLXDC2	ATP2A2
FBXW4	ELOVL4
C7ORF27	GAD2
ADAMTS1	ACSL4
LOC649362	ADCY1
LOC100128888	ACTR10
TMEM156	GLO1
LOC645321	SPHKAP
RBPJ	OPA1
CDKN1A	VPS35
FAM38B	FBXO34
SDHAP2	STEAP2
RARRES3	MRPS30
RALGDS	CCKBR
HS.531457	NLK
ZNF652	PNMA1
LOC648852	FAM100A
LOC728105	GABRA2
ADIPOR2	SNCB
DNALI1	SYNPR
LCAT	SLC9A6
HS.549989	SPCS1
LOC100133950	PEX11B
GOLPH4	D4S234E
UBE2D2	ATP6V1E1
WBP5	SGIP1
C8ORF13	C20ORF103
SPC24	G3BP2
TXLNA	CPLX2
RHOC	ATP6V1D
DKFZP434K191	NCOA7
C1ORF110	BTBD10
RASGRP3	JAZF1
PI16	ATP1A1
GPR4	MORF4L2
MFGE8	FAM3C
PTBP1	CAMK1G
DTWD2	SLC16A14
LILRB3	KCNV1
CADM4	SATB2
MYO9B	TMEM130
ZNF462	EID2
ZDHHC8	PCDH20
CTDSP2	HS.7093
JAKMIP3	HINT1
LOC100128274	SNRPN
LAMA5	TMX3
RHBDF1	CIRBP
FAM39DP	SYNJ1
PPP1R16A	TUBB3
OLIG1	ACTRT1
ASAP3	ENO2
ERGIC1	HS.467627
IGDCC3	TMEM132D
GSTM3	C11ORF87
KIF1C	LOC440063
LOC642033	FAM19A2
CCDC151	OCIAD1
SCNN1D	QPCT
LOC390557	UBE2W
FAM39E	ATP1A3
PTGR2	YWHAH
IL18BP	KIAA0513
PLEKHH3	SYNGR3
C16ORF48	RRAGA
C10ORF10	HS.369017
TXNIP	YPEL5
RPPH1	RALYL
FAM175A	LOC646674
TMEM150A	MICAL2
FAM179A	HS.149244
LOC729992	LOC341457
RTKN	HS.168950
CSPG4	SPARCL1
NR2F1	NCKAP1
HEYL	FAM102B
LOC100131989	EIF1B
KCNJ10	LOC652900
PDDC1	LOC100129086
CDC2L6	CD47
CLCN7	C2ORF30
NINJ1	FLJ33996
LOC732450	PFTK1
CCDC144B	NDUFAB1
LOC401152	DCAF6
HS.497591	DDX24
PIP5K2A	CISD1
RXRA	HS.278285
STARD8	SLC6A17
C9ORF114	PSMG1
LOC100131718	LOC100130511
TGFB3	ATP5A1
ASCL1	ERC2
FLJ12078	ENPP5
CATSPER2	TBR1
LOC401098	EXTL2
SLC7A5	ATP5F1
ZFP36	GPR137C
YBX1	ABHD7
LOC100133163	SUCLA2
ALPP	HIGD1A
S100A4	LANCL1
HES6	PPDPF
GPX8	HS.374023
U2AF1L2	LOC644936
DAAM2	NUDT21
S100A6	RNF175
NKX6-2	TUBA4A
IFI27L2	COPS4
TJAP1	OSBPL10
MOBP	MRPL3
STAG3L3	UBE1
CHD8	B4GALT6
PHLDB1	SLC8A2
GLTP	FSTL5
IFITM1	DOCK3
DDX39	PTPRN2
C14ORF102	APLP1
ZNF738	ATP5O
POGK	FLJ10781
PRR14	EGR3
AKR1C3	KCTD13
ZNF787	PPP1R2
HS.572444	CNTN3
C1QTNF5	C5ORF13
ADARB2	IARS
HS.567088	LOC643336
C6ORF170	PPIAL4A
LOC728153	SPRYD5
C10ORF54	CHCHD9
TRIM56	LOC286512
LOC100128460	LOC440928
LOC196752	OTUB1
C20ORF127	LOC134997
SNORD3A	NGFRAP1
RAMP1	SLC25A4
MST1	C1ORF59
FLJ35390	CX3CR1
SLC5A8	AP3B2
HIST2H2AC	NETO2
ITGA10	GLS
TMEM216	CACNB2
AIF1L	NPTXR
LOC391169	HN1
SLC27A1	PAIP2
ABCB7	VAMP1
WSCD1	UBLCP1
RNF216	LOC439953
ENAH	PAK7
UPLP	DLX1
MYH11	FHL2
KIAA1958	CBLN2
LOC100130276	OAT
MYOM1	DRD1IP
HS.163752	WRB
C19ORF2	NDFIP2
PCDH17	UCHL5
GPIHBP1	DNM1L
HHATL	TSGA14
STK40	PCMT1
LOC730060	BAI3
FYCO1	L1CAM
GRIN2C	HS6ST2
ASPSCR1	CALM3
LOC202781	CHP
SLC48A1	CLTC
ERCC5	ATP5B
SMOX	MLF2
FAM167A	MTPN
LOC100132774	MTX2
MT1A	TSPYL5
PAQR8	UBQLN2
MIDN	CLPTM1
LOC100127975	C2ORF32
BST2	RG9MTD1
SMCR5	TIMM23
SLC5A11	PTH2R
GOLIM4	ZDHHC23
GNL3L	ARL6IP1
AXL	SCN3B
MAPKAPK3	ZNF533
WWC1	OLFM1
PAPOLA	GOLT1B
INPP5D	SLC17A6
CHST12	EEF1E1
FLJ36131	SMAP2
SLC6A10P	ACP1
ARHGEF10	TMEM14B
LOC650832	VAT1L
PRIC285	ATL1
C10ORF116	TUBB2C
VGLL4	DPP10
CSF1R	LNX1
FOXJ1	EID2B
CD68	GPI
KIAA1731	C14ORF129
PHGDH	UBA1
LOC648980	HMGN2
HLA-DMB	TCTEX1D2
ZRANB1	GRIA2
HMGB2	LOC647340
ABCA1	PLCXD3
TBX2	SNURF
GPR37L1	MAPK6
LOC442727	SLITRK5
SLC25A34	C1ORF128
PALLD	OR8G2
LOC729389	SLC25A12
VASN	TCEAL1
RASSF2	KHDRBS1
LOC100130353	PTPRT
LOC92017	GLRX
LOC100134081	MFSD6
LOC645452	CDH12
HS.24119	DNER
NFKB1	MAP1A
RAB31	TOMM70A
SIX5	CITED2
STAG3L2	C14ORF2
LOC100132727	DNCL1
GPT	LY6E
TAX1BP3	KLC1
LOC387693	CCDC132
C21ORF2	BEND6
PDPN	SLC6A1
HS.572030	RGS7BP
SP110	C6ORF142
ZMIZ2	RPL15
UNC84B	ASTN1
VEZF1	PRKCE
SLC38A2	RUFY3
NR1H3	ARHGEF3
LOC643384	FAM174A
NOS3	ARF3
KAT2A	LOC729769
KLF15	PCDH8
AFF3	F8A1
PPP1R1A	TXN
TNFRSF10B	BOLA3
RFTN2	RUNDC3A
SLC24A6	NAV3
GLT25D1	MMD
LOC730202	SPG3A
HSPB8	USP11
ID3	PHF14
LOC100128062	DCK
SSPO	CAMK2B
C3ORF51	CAMTA1
TTC38	OLFM2
LOC644642	ANKRD46
WDR6	TADA1L
UPF2	ISCU
MUTYH	PREI3
LOC441066	THY1
LOC728452	LZTFL1
CCBE1	CMAS
GPT2	HSPH1
HS.145444	AZIN1
FOXD1	GRM8
FOS	PRKAR1A
PLEKHO2	DSTN
LRRC37B2	NRN1
C10ORF85	SLBP
SLC12A9	GPR22
TMEM145	MOBKL3
LPP	WASL
LOC100129094	DLD
ZNF767	MAPK9
ATP13A1	LONRF2
PIGQ	SPOCK1
WFS1	PJA2
ARAP2	KLK7
UBA7	MGRN1
NME3	RASGRP1
HS.98330	AGK
POU2F1	ATP5L
GIMAP7	MAPT
ANGPT2	LGMN
DOCK1	PI4KAP2
CLDN15	WDR7
PHF21A	CACNA2D3
ISYNA1	ANKMY2
HERC5	EGR1
PHF19	MBLAC2
C9ORF102	NDUFB5
TRIP6	ANKRD19
LOC100129502	BHLHE22
FLJ23584	LINGO1
MTERF	HS.561432
GMPR	ME1
CARS	C13ORF1
C22ORF13	CHRM1
PLEKHA4	TMEM66
LOC643882	ABLIM2
AUP1	NUAK1
FAM59B	LOC646630
MFSD10	NCDN
RGMA	SMS
CYTSA	AP2S1
LOC648509	THOC7
SPP1	NEUROD6
RIN2	ARPC3
C13ORF31	CA10
HDAC1	LMBR1
LFNG	LRRC49
LOC646786	PDHB
GABPB2	LOC730534
TLR5	MOXD1
FAM125B	VSTM2L
PLCD3	C12ORF24
RPN2	GJB6
NDRG1	NNAT
NKX2-2	C18ORF10
FANCE	TCEAL2
SOX18	PAM
HOMER3	THAP10
SEC61A1	APOO
PSMC4	SNAP91
CDK5RAP2	ADAM23
HS.158923	SCHIP1
CEP290	PRNP
FARP1	CEND1
SOX8	PAFAH1B1
RNU6-1	CDO1
SETX	SRPK2
GYPC	TMEM35
APOC1	A2BP1
SFXN5	MRPL2
TRAK2	CXORF45
IER3	EPM2AIP1
RHOJ	FAM49B
SLC44A2	TM7SF2
HLA-E	VKORC1L1
TMEM91	MRPL15
C2CD2	PCDH19
FOXO1	RAN
CCDC102A	ARHGAP20
LOC100132585	LOC642590
HSD17B7	HS.411472
UHRF1	NOMO1
HS.562118	ZC3H15
ZBTB42	FZD3
EMX2OS	LOC646347
NEK6	BZW2
APOLD1	HOMER1
LOC653650	PDE1B
PHKA2	KIAA1045
PLEKHG3	MAPK10
LOC100134053	NEGR1
EVI1	NRCAM
C14ORF82	HS.296031
FAM181B	MUM1L1
KIF5B	CDH10
GAL3ST4	MTMR7
ZDHHC1	LOC729317
JARID1A	GRIN2A
CCND1	REEP5
ZNF773	HNRNPA0
LOC653344	TM2D2
LOC284988	ARMCX1
YES1	PTDSS1
C9ORF37	HS.99253
SAP30L	HPCAL1
HAVCR2	KCNB2
FBXO41	TM9SF2
SFRS14	NOL4
RASSF4	ATXN10
C9ORF58	COL5A2
ECHDC2	STXBP5L
GALNT3	PCYOX1L
PICK1	MRLC2
ZNF860	CNTN1
NOTCH4	ZNF184
KIAA1274	TBPL1
ARHGEF6	ATP5H
LOC646531	MAGEE1
RAI14	TARBP1
CDR2L	PPP2R2B
CETN3	LOC653635
TGFBI	CCNDBP1
HIRIP3	ACTR6
C20ORF20	PSMD10
ENO3	RAB6A
LOC730173	KLHL35
PLEKHM2	C16ORF45
CARHSP1	NKIRAS1
BANP	PPA1
DNAJB12	KPNA3
AHR	PPP3CA
TNIP1	C5ORF22
SNORD104	EIF4A2
PLCE1	UBQLN1
SREBF1	RUNDC1
TSSC4	C7ORF70
CLK3	WDR61
LOC100129905	SLC25A46
MBD4	STAM
LOC100133516	HS3ST2
C1ORF144	C14ORF156
ZSWIM7	RAPGEF2
NES	UQCRFS1
HEPACAM	LMO4
SEMA3B	RCN2
FGR	MDH2
KIF13B	CDC40
HMGB1L1	RASA1
WHAMM	PABPC1L2B
C16ORF5	MAGEH1
ZNF672	LOC285550
ARRB1	SFRS3
KHSRP	FBXL16
HSP90AA1	NDUFV1
GATS	LOC100128266
SLC4A11	ZFAND5
RNF130	LOC648399
INHBB	PRPS1
KIAA1875	MED1
BBX	HLF
ANP32B	RPA3
P2RY11	TMEM158
SOX13	MPPED1
GPRC5B	GRM1
TSPAN4	BMPR2
AK1	ISCA1
CCDC101	ABCE1
CDKN2AIP	C7ORF44
LOC100129064	UBE2V2
CLIC1	HS.443490
GGA2	KCND2
VEZT	STAC2
CBS	BRP44
CTDSPL	CNKSR1
ARHGAP17	RRAGB
LOC401622	TTC19
SLC26A6	SSX2IP
LOC100134011	UBE2T
FAM125A	GDAP1
BAG3	OLA1
LOC100133888	CAPNS1
LOC642678	LARGE
CRIP1	AFTPH
ELF1	NDUFA4
LRP10	KCNF1
BMP7	CHST1
EMP1	KIAA0367
ARAP3	ARF5
SH3PXD2A	STAU2
LRRC14	PGAM4
SLC39A1	LOC730994
LOC653496	XKR4
HIST1H2BD	CLASP2
TPM2	KCTD8
NSUN5	SLC2A11
ASCC2	TMED7
RPL14	TLN2
CPSF1	AKIRIN2
B4GALT4	CCDC85A
LOC442041	CHCHD10
POLR1B	CALM2
CNKSR3	HPCAL4
SNX22	FXYD6
TRMT1	NGRN
KDSR	CABP1
RHOU	CD83
LOC100130919	PMPCB
LEPREL1	ATP1B2
LOC653506	DLGAP2
MT1X	GSPT2
FGFRL1	PCSK2
ATXN3	PACS1
STK38	LOC642377
TNFRSF1A	LIN7B
ITGB1	C11ORF41
SLC16A3	NLGN4X
RARRES2	C19ORF30
HEATR2	PDE1A
HSPA1A	PPEF1
EHD1	COL24A1
C21ORF131	BTF3L4
BLZF1	LOC730413
CDK2AP1	BNIP3
RBM17	NPDC1
ACADVL	VBP1
ATG10	PAPSS1
LOC286208	DPP8
LOC642333	CENPT
LOC401321	SEH1L
PODN	RTCD1
NPEPL1	EIF1AX
OSBPL2	FH
ELAVL3	AMAC1L3
C1ORF162	NXPH1
DHRS3	ACO2
SLC25A39	NDUFB6
HS.569318	PIK4CA
CNTN2	LOC340529
PLCG1	FAM134B
LZIC	DDX1
FLJ10374	SKP1A
ZNF395	VPS29
ZNF577	BSN
SCARNA9	SIPA1L3
TMEM120A	CDK5R1
LOC100134266	PSMD14
PLEKHO1	HIP2
PACSIN3	USP5
THBS2	C12ORF51
LOC100129269	PREP
CSNK1G2	HS.356079
MYO10	TRAPPC6B
MIR2116	PRDX3
MSL3L1	C7ORF30
NSBP1	ELAVL2
LOC100129268	RAD23B
LOC284023	TRIML1
LOC653073	NME5
ARHGAP22	PFDN1
ZRANB2	TPM1
PFKFB4	LOC646508
TAP1	CADM2
PPP1R14B	ZFAND1
ACSF2	RALGAPA1
CEP164	TSPAN3
OKL38	NEFH
POU3F2	TERF2
SIGLEC6	CNIH
NENF	SLC25A5
LOC100133760	GPR175
PTDSS2	COX5A
LOC388556	HS.137078
ZNF565	HS.552087
FUK	CCL8
PPM1F	NPTX1
GLIPR2	UQCRB
RPL13L	GATAD2B
LOC643466	C1ORF149
PHF16	PI4KAP1
ZNF467	GPRASP1
VASH1	ALDH5A1
ADORA2A	GABARAPL2
LOC100134134	LOC399942
MED22	DMXL2
MFNG	CDH8
SPTBN1	RWDD2A
C2ORF82	LOC220686
HS.370359	CPE
CYP27A1	H2AFZ
METTL2B	PID1
LSM11	LOC729102
SLC6A9	GPR88
HS.435263	FBXO3
LOC645466	LANCL2
PLEKHB1	RPRML
CYTH2	TMEM85
SMARCC1	POLR2B
TNS1	LYPD3
ZNF526	PSMA5
RPS6KA1	CYP2C8
ISG20	IPO5
HSPC268	MFF
LIMS2	AIG1
C2ORF69	PFN1
EHD2	PPT1
DBT	RAPGEF4
C6ORF160	KRAS
RNASET2	SMYD3
LOC100133939	MGC27121
YY1	YTHDF2
SMO	TMEM126A
LOC646996	AP3S1
HS.562504	YARS2
NAPRT1	AMN1
PRRX1	EBNA1BP2
TF	LCMT1
LOC341315	TXNDC9
TPM3	UBE2E2
ZFP36L1	SEC61G
ERMN	HS.21177
EDN1	PNMAL2
TMBIM1	ARMCX5
MGAT1	TRO
TSPAN33	TNFRSF10C
EEF2K	STMN4
C10ORF33	UQCRHL
BMP8B	SDHB
HCG9	ANAPC13
TCAP	IER3IP1
LOC100134265	OXCT1
TMEM79	ASNS
RNY1	WDR54
GAB2	HCCS
HSPB2	TMEM55A
P2RX7	HS.4892
NOL8	HS.145307
FLJ34047	EPHX1
LOC100128510	COX6B1
M6PRBP1	LASS6
CLCA4	PRRT1
ETS1	MEF2C
LOC645157	DAPK1
FLJ35258	MAPRE3
ZC3H3	TMEM209
KLKB1	OSTF1
KANK2	ABCC12
MGC5457	PDHX
LOC730704	PDCD6
TRIM59	SCAMP5
RND2	LOC649095
ROM1	TERF2IP
LOC100132395	ATAD1
DOCK6	APLP2
FLJ44124	COPG
TJP2	MGST3
RBM33	CHCHD6
EFHD1	NIF3L1
MSRB3	PTK2B
LOC100132324	MAP2
ADCY4	CSRNP2
CRISPLD2	RAP1GDS1
C1ORF198	MCF2
BOP1	ARL1
TP53INP1	ARF4
GATAD2A	RGS6
TST	LOC643357
ZCWPW1	HS.575808
CASC3	NOV
PKN2	LOC646197
LOC728518	GRP
LEF1	AGXT2L1
HMBOX1	CADPS2
RGS11	LENG8
LOC728537	GOT2
ALDH4A1	AUH
ZBTB46	CBX1
SASH1	SLC1A2
BCL6B	CCDC104
ID1	DNAJA2
PROSAPIP1	CAPRIN2
C8ORF37	SFRS7
LOC729978	IL33
BAZ2B	OGDHL
ZNF511	WBP4
WWC3	DDX10
SNHG6	YEATS4
UPF3A	HS.7023
LOC646916	EPHA8
COL16A1	FAM188A
CRTC3	HS.537603
KIAA1683	C15ORF24
MAP4K5	FOXRED2
ZNF562	RAB11FIP2
STAT5A	TMEM22
NBEAL2	RAP2A
LAPTM5	NDN
TMEM219	CHRM3
NFKBIZ	SCAF1
BAGE5	EPHA10
LOC440704	IGSF3
HS.572130	LRRC3B
FCAR	SLC20A1
SDCCAG3	C10ORF35
NOL12	PGBD5
ACSBG1	SEMA4F
SYNC1	NDUFB3
LMNB2	NCAM2
LOC388532	NOMO2
BRSK2	FAM127A
TCEA3	TMEM106B
SYDE1	TXNL1
CTGF	FAM50B
IRAK1BP1	FAM135B
SLC29A4	ASPH
FLJ11292	PNMA6A
TYW3	CALM1
TLE2	LOC401002
TAF6L	TMOD1
ACTN4	TMEM49
IGFBP5	WIF1
ANKRD57	SORL1
GUSBL1	LOC400304
CEBPB	LAPTM4B
MAFF	HS.548045
WDR20	PSMD1
FAM63A	APEX1
LOC654260	ACPT
COASY	PRKCB
HS.298873	AKAP6
ANGPT1	KIAA1644
LOC554203	TSC22D2
C9ORF64	CSNK1G3
LOC654342	GPC5
RAX2	TBC1D10B
ZNF827	LOC399988
ZNF296	LOC148915
ESRRAP2	RAB5A
CIAO1	PIK3CB
LPAR4	BCAT1
LOC646890	ICAM5
SSFA2	C1QBP
PLA1A	ENPP4
ARHGAP4	DNAJB9
C12ORF35	TAF9L
PALM2	FHOD3
SEC63	RAB15
TBC1D2B	NPM2
FES	VTA1
LOC91431	LOC647349
MAT2A	SLC16A2
AADAT	GLRA2
LEMD2	COX7A2L
POLR2H	ACTN2
KLK6	ACCN1
GALNTL2	RQCD1
HS.184721	PRKAR1B
KIAA0556	MAP1S
ANKRD35	LOC90113
MAP3K5	ATPAF1
NOTCH2NL	GNG3
LOC100128126	LOC100132856
NUDT16	PPM1H
LOC283932	EPS15
LOC644615	C20ORF3
MAP3K11	HS.564949
UBQLN4	HS.127310
LRP4	HSP90AB1
DCXR	BSCL2
DDAH2	UQCRH
GJA4	KIAA1468
HS.516646	GLS2
FOXQ1	HRSP12
NEK8	HS.144925
LOC791120	CHGA
FAM80B	PNMA3
KIF1B	HS.573106
PHB	LDHB
NET1	PSMD6
IFITM3	LOC641972
FAM113A	B3GNT1
NSL1	PTMS
VAMP3	PLCL2
FLJ22795	BHLHB9
LOC402560	DCUN1D5
FLAD1	SECISBP2L
PAPLN	LOC400174
PROM2	LOC400120
LOC642393	FAM5B
CIB2	HS.546148
ANTXR2	PKNOX2
IRF1	AGPAT1
CRCP	HSD17B12
PABPC1L	HS.324250
CD82	HSPA8
FKBP5	PACSIN1
STARD13	OCIAD2
LOC646942	LOC653505
C20ORF94	HS.576373
ARHGAP9	KLHL9
HS.541829	PFKM
HSPA4	ARHGEF9
SLCO4A1	PHF12
LAMC1	KIDINS220
PIRT	LOC645251
SNHG9	PLK2
CECR7	FGF23
LOC158160	SUSD1
FBL	KCND3
NELF	LOC652045
DSE	ARV1
CCL2	CAND1
SMG5	DPYSL5
RAB11FIP3	HS.4986
TMPRSS5	MYH10
SEMA6A	RPS6KL1
GEM	KLHDC5
IFITM2	LOC641819
LOC390671	FRMPD4
CGN	GNAS
SOX2OT	TOX
PIK3R2	ADO
WASF2	CORO1A
CCDC93	CDKN1B
PAN2	SKAP2
LOC100129365	FLJ42709
MFSD11	AP2A1
EMX2	PTS
BPTF	RNF19B
ENHO	KPNA1
RNU4-2	ASNSD1
SERBP1	GLCE
ATG16L2	SLC13A3
CSK	RCHY1
C6ORF192	Selenoprotein 15
SNHG5	PGAP1
SAPS3	EXOC6
ARPP-21	PHLPP2
LMOD3	TTC7B
CLOCK	EAPP
TTC23	CHCHD2
SPNS1	ACAT2
NCRNA00095	FTO
ACTN1	HS.571967
SPATA13	SRD5A3
SLC9A3R1	C9ORF125
CRYAB	HS.91389
KIAA2026	ATP5D
KCTD7	DCTN3
SDCCAG8	TANC2
MIR30C2	FAM190B
ZC3H12C	TPD52
ZEB2	TUBA1B
LIN52	AFF2
FAT1	PCP4
SERTAD3	TOR1A
LOC647834	ATRNL1
NAT9	ANKRD29
LOC653080	RALB
STARD3	ATP2C1
PLSCR3	RAB22A
SERTAD1	C6ORF168
C19ORF56	IMP3
WAS	RAI1
FAM46A	KIF21A
C9ORF75	RPH3A
MTF2	MECP2
FAM107A	PTPRO
PTAR1	WBP2
SGK	MTCH1
PARP14	C12ORF4
LOC646044	LOC440313
CXXC1	PRMT6
LOC728310	ZMAT3
TOP3B	FTHL16
NEU4	UNC13A
HS.452445	ANKRD32
CAPN3	APBB3
DGAT1	CXCL17
LRP3	SLC30A9
LOC100134073	HBA1
LOC728565	PDCD6IP
RPS9	KIAA0672
LOC100144604	LOC728492
LOC728485	LOC648149
THBS3	SDHA
RAD54L2	MTMR6
TMEM119	OPRK1
DPYSL3	ENOPH1
LOC653352	RAB3GAP2
LOC100131452	DBC1
CCDC16	ASF1A
S100A10	DHCR24
TJP1	LMBRD1
GSDMB	ATP6V1C1
C10ORF104	CAB39
TGFB1I1	TFB2M
FBXO5	LOC128192
HBP1	HS.444785
LOC643011	SDHD
NOS1AP	LOC653226
ZBED1	DRG1
HS.574095	CUL2
S1PR5	COPS5
UNC119	LOC728324
TTC17	C13ORF37
LGALS3	LOC645323
CD63	LRRN3
ARAP1	AGRN
DISC1	ZYG11B
YAP1	N4BP2L1
CUTL1	CCND2
PPP1R14A	CHMP1B
JDP2	HS.452398
COL7A1	VPS4B
NCAPD2	SUMO3
FGD2	HS.575473
PMPCA	GDF10
COBLL1	LOC644799
DKFZP779B1634	EAF1
ITGA8	TRIM48
LOC647389	COPS3
CNP	C2ORF25
WTIP	GTF2H3
FAM84B	EHD3
NFIA	LOC402644
TRIP10	LOC646345
B3GALTL	LOC649553
SHROOM4	MGAT5B
LASS2	LOC652864
LOC728678	HOXA6
SAP18	CLDN9
DENND5A	DPY19L1
SYT17	GLMN
CENTD2	HS.19339
GRAMD1A	MET
LOC644162	CYCSL1
SLC2A1	SCRG1
LCP1	FCRLB
ADAMTS9	GGCT
DIO3OS	SIGIRR
KIF5A	COX7A2
QRFPR	ACPL2
GADD45B	RAB6B
GMEB2	METAP1
JMJD8	CD3EAP
NXNL1	H2AFY
UIMC1	SPINT2
C1ORF69	C6ORF120
SCUBE2	DDT
HS.436134	PSENEN
RNF144A	COX6C
FOXJ2	GABRD
TICAM2	HNRNPH2
SIK1	BCAM
MRPL52	C3ORF31
PCDHA1	HMGCS1
PI4KB	KIT
TDRD1	BAI2
SERF2	HECTD1
RINL	BNIP3L
SSTR2	SNRNP27
RAB11FIP4	CSAD
HS.550193	NDUFV2
LOC100131787	LOC728661
LTBR	ZSWIM4
SLCO2B1	TRIM23
SHMT2	NDUFA1
CASZ1	MBP
YRDC	NDEL1
PTPRU	PRC1
AMT	C18ORF32
PTPRD	TBC1D7
MYBPH	CCNH
RHPN2	OR52N2
PREX1	TMEFF1
HS.473191	HERC3
ITGA5	RNMT
SETDB2	IGSF8
POLN	RAB18
CBLB	LOC387820
BAP1	EIF4EBP2
LOC648639	DOC2A
LOC132241	LOC440043
PAPD5	MAN1C1
MATK	MRPL1
LOC729970	HS.154336
ITGB2	RNF160
CARM1	LOC402221
APLN	MTMR12
FRZB	INSM2
LOC392437	RAB2A
SUSD2	ZDHHC17
GAMT	GNAQ
NT5C	KBTBD6
OSBPL8	AMY1C
ETV6	CA11
LOC100128007	ZMYM4
LOC728653	TP53BP1
HS.556082	HYOU1
ANKDD1A	UTP14A
IRAK2	GCA
FLJ20699	MRPS27
MLXIPL	C8ORF46
PPP4R1	GNAO1
LOC729209	SMAP1
LOC100130887	GNG10
QARS	KLHDC9
LOC100134361	CRH
TNK2	CARTPT
STH	AP2M1
SPG20	DPY30
CDK9	CLIP4
C9ORF61	RASD1
GJC2	TBCA
LAS1L	TMEM118
SMAD9	NFU1
PHYHD1	CPNE8
RAF1	NECAB2
HS.560357	TUBB2B
CCDC55	SLC35A2
FAM153B	HS.31532
POL3S	NDUFS4
AK2P2	STXBP5
LOC646861	PFDN4
SMA4	NAPEPLD
RNF135	KPNB1
QPRT	LOC647251
LOC100132942	C6ORF190
TMEM44	PROSC
LOC729348	TIPRL
LOC727773	ANKRD43
MAPRE1	HS.554452
LOC100133129	P2RY12
DMWD	GARS
HHIP	PTGES3
U2AF2	CSRP2BP
SCARA3	MPP1
LOC100132391	MRPL32
DMC1	HS.130036
RP9	EPHA5
LSAMP	CUL5
ZIC2	EPB49
IKZF4	LRRC7
PRRG2	IQSEC2
IGF2BP2	FRMPD2
KRTCAP2	C19ORF70
ATPBD1B	CREG1
PDK4	HS.525171
HSD17B1	LOC645079
ACTA2	FMN2
HS.550111	AGL
ACOT11	CTXN1
KHNYN	FAM162A
FTCD	THEM2
ZMYND15	DIO2
LOC729513	MAPK1
FAM53C	C2ORF47
INTS9	MTMR9
FTSJD2	SRPR
PPP1R15A	YJEFN3
GIMAP8	GRPEL2
FGD3	TMEM59
SPEN	C21ORF128
TUBGCP6	SSBP1
ZNF219	MAP2K1IP1
RGL3	DNAJC27
TNFAIP8L1	HS.537004
LOC25845	ANKRD34A
FASTK	SFRS2
TMED1	RBM11
OSBPL7	APBA2
MOBKL2A	LOC644686
TPD52L2	LOC644131
ARL2	SIAH1
TSPAN17	DIRAS1
NCRNA00092	RANBP1
EIF2B5	DTD1
VAT1	SUMO2
TLE1	B4GALT5
ARRDC4	ME2
POMGNT1	ENY2
FBXL7	TMEM163
METT10D	FAM160A2
LOC100128781	EFCAB7
CDC42BPA	PSMC2
CREBL1	DYNC1H1
LOC731640	TMEM14D
HCP5	SNORD114-3
PLXNA3	NDUFA12
PBXIP1	ZSCAN18
LOC100134159	LOC647000
LOC728755	LOC730052
AIFM3	GSTO1
SNORA12	HOXB6
SEPX1	LOC731751
PARVG	LOC388481
LOC646936	GRIN3A
BSDC1	NAT5
PLXND1	LOC650494
PRDX6	API5
45719	MAK16
LOC100132740	C1ORF57
ZNF641	HERC6
VRK3	CYGB
PAR1	DHRS7
C6ORF111	SGCA
IRX3	C1ORF165
QDPR	CXADR
HS.551143	RBM9
SLC44A1	NDRG3
ZBTB43	C4ORF34
Septin 4	FIG4
PRKD1	SUMF2
SOX9	GPM6B
TSPAN18	MAGI2
DDR1	TRIM33
FRMD8	GPN1
KCNJ8	ZNF84
TOB1	MMADHC
S1PR3	SLC17A7
TOB2	DNAJC19
KIF27	MCTP1
VAMP5	PRDX5
DNHD1	SFRS2B
ZNF326	FLJ38482
ALDH1L1	C14ORF100
CXCR7	CCDC115
OLIG2	CAMKV
ZNF205	PNPLA2
C1ORF152	FKBP1B
LILRA2	WDR37
PSMB8	ANKRA2
ACTL6A	OLFM4
CP110	LSM3
TPCN2	TNFRSF21
ZNF598	GLRX3
C7ORF38	MIR1224
ADA	KIAA0460
MYO18A	CACNB4
KIAA0114	LOC100134420
LOC644907	STARD3NL
MSN	HEATR5B
PPP4C	ITGA7
CHADL	GALNTL5
HS.92308	POP7
HS.568326	RAPGEF5
HS.440088	DHX36
FZR1	LOC649555
KIAA0913	SEC23B
C9ORF117	BRF2
LOC729417	ARX
HSPA2	LOC643985
TRIB2	TSNAX
ZNF783	LONP2
HPR	XPNPEP2
OAS2	ERH
CLDND1	SLC35A1
TMEM115	NRP1
LOC644033	CLTB
SART1	C4ORF27
TTC14	TMED5
SYNJ2	SLC25A44
FNTB	ACTL6B
VRK2	C18ORF1
SPR	ACRV1
LSM14A	FLJ20489
FSTL3	TMSB10
PSD4	SUPT6H
NGB	LOC643896
LOC100128288	TCBA1
CCS	RNF38
DUSP23	KCMF1
CDC14A	LRFN2
LOC728693	LPPR5
THOC2	RFTN1
HS.547277	KLHL12
JAG1	SCP2
KIAA1751	SLCO1C1
HS.538554	ADIPOR1
SPAG9	ERI3
SIRT2	LOC650683
MEGF10	SLC1A1
RNF114	HNRNPK
BMS1P5	UNC50
ZNF175	PLXNB3
DUSP8	PNCK
KIAA0355	LOC729148
ZFP14	SFRS13B
ICAM2	GOPC
LOC100130835	PHF17
ZNF14	GPAA1
ZNF514	HS.7572
FAM43A	C4ORF14
LOC728809	TMEFF2
PRKX	LOC100129076
MIF4GD	GPRIN1
LOC100130557	PLEKHA5
PPP1R16B	ACTG1
NCKAP1L	KLHDC2
FAM3A	CHMP2B
TCF3	IMPA1
MRPL43	SEC61A2
NECAP2	SCO1
CLDND2	RERG
LOC730183	LOC728052
C3ORF37	PIGZ
CCND3	TERF1
FZD7	DNM1
CARD9	SPRED2
C7	DENR
RDH5	COX7B
TMEM175	CPNE9
TTR	SNX4
CORO1C	TMEM200A
FLJ13305	HS.40289
HS.444999	LOC157627
GRIA4	FLJ37228
LOC100129211	C14ORF132
ZNHIT6	STS-1
LOC440927	STMN3
BBS4	PDE4D
PRRT2	FAM126B
LOC728903	PITPNB
ARID4A	SOSTDC1
IFT74	GPR19
SP1	STX12
HLA-A	CYP3A43
RGL2	C17ORF97
HS.10862	LOC283267
C19ORF18	ICA1L
CDK6	SNRK
H2AFJ	AP1S2
LOC390345	TPPP
SC65	HUWE1
PAQR7	GDAP1L1
LOC653737	CHMP5
COBL	FAM155B
CPSF4	SLC29A1
LOC401115	FHL1
EEF1D	RANBP6
RNY4	RBMX2
ROBO3	SCAMP1
LOC100131277	SLC4A1AP
TIMM22	NEU1
ZNF512B	PCDHB4
LOC653421	SNRPA1
LOC649447	C6ORF27
LOC388621	KIAA1128
PALM	HS.461819
C14ORF93	MRPL50
ZNF397	SLC35B1
LOC100133895	DUSP28
DBI	CAMK1
SIL1	LOC646675
TMEM38B	ELMO2
TMEM194A	FABP3
SNRNP70	STRAP
ID4	SACS
RPLP1	UBA5
METTL7B	NPHP3
LDLR	NDUFC1
ANKRD40	PHYH
ZDHHC8P	ATCAY
STK3	ANKRD50
TAF1C	OR2T11
C19ORF25	CCNT2
PCBP2	FZD1
MRPS16	PPP1R12A
FGD5	PPP2CA
SLC45A3	RIT2
SF3A3	TMED2
SLC25A29	MAPK8IP3
GAS2L3	PSMC6
VPS37B	CITED4
CDAN1	SRP72
PCF11	GNPDA2
KIAA0649	NR1D2
PEX6	FAM81A
SERPING1	RAB11A
LOC647634	PRPH2
ZBTB48	STX6
HS.336593	BCL11B
MGC3731	CHMP4B
KAT2B	FEZ2
CFI	SIGLEC5
LOC100128729	PRTN3
BBC3	C20ORF62
ARID3B	LOC402175
ABTB1	FRMD4A
LOC440731	C9ORF103
MCART1	MIR877
TCF12	C20ORF7
KIAA0182	KIF3A
HS.335413	TRAF7
HS.334831	FBXO33
LOC643387	ALDH1L2
LOC100131866	TSC22D1
SMAD6	UBC
SRRM2	PPP1R14C
PFKFB3	OAS1
LOC158301	LOC728368
SALL2	AP3M2
ING2	DERL1
RING1	HACL1
LOC391811	GNA14
NFIB	PTPRK
LOC441455	PPME1
KCNE4	LOC643665
COL20A1	C6ORF66
TMEM74	LOC143543
HS.578161	PTPN4
GCN1L1	MBNL2
H3F3B	RABGEF1
MTTP	FAM92A1
SUCLG1	MTERFD1
LOC643433	LOC100130506
MTIF2	LRRC4C
MS4A14	MAP4K3
GSK3B	COPE
ITGB8	RNF14
HS.79881	NUDT7
LOC728782	SLITRK1
SEMA6C	TMEM198
TTC31	HS.513000
PDPR	YTHDC2
BRD2	SC4MOL
TSPAN9	KIAA0090
C17ORF70	PPIL1
DGCR6L	MED10
LOC729255	CAPRIN1
COL6A1	SDCBP
ACSL1	SRRM4
IQGAP1	NEUROD2
WBP1	RTN3
ACSS3	C15ORF57
MYH3	SUPT4H1
GNL1	OR2W5
MYH9	LOC100128361
LOC651711	COMMD10
CCDC149	HABP4
HS.581967	UBB
NUP188	RTN4IP1
CCDC137	C12ORF43
SEC14L1	EIF2S3
BARD1	HNRNPD
HS.562875	FOXJ3
HS.355933	LOC652377
C18ORF58	CCDC56
PIGU	C16ORF75
LOC100133080	STAU1
C8ORF16	PSMB2
MGC33556	VPS36
HEATR6	OCA2
NLF2	OR2T12
LZTR1	C9ORF6
PPP1R3C	TMEM97
ZNF688	NEDD4L
PHF2	COX8A
PLCXD1	PCNP
LOC730130	LOC90624
CIC	PRSS35
C1ORF64	CLINT1
CSRP2	DPM1
ACCS	ESRRG
FBXL11	PSMA3
SKIV2L	APPBP2
LOC645000	SPATS2L
MTRF1L
SH3TC1
MGC42630
C7ORF54
KIAA1539
SLC1A7
SNORD3D
TSPAN31
LOC651096
P2RX6
ACBD7
HS.513971
ESAM
C18ORF45
RFX2
LOC728533
BNIPL
HP1BP3
LOC285359
MEPCE
C17ORF85
SLC25A10
HSPA7
