# Supplementary material for: Programmed cell death signatures-driven microglial transformation in Alzheimer’s disease: single-cell transcriptomics and functional validation
Source: Front Immunol. 2025 Jul 25;16:1610717. doi: 10.3389/fimmu.2025.1610717 (PMC12331497; doi:10.3389/fimmu.2025.1610717)
Supplement: Supplementary file 7 [file Table4.xlsx]

## Sheet: blue module
	GSM3895951	GSM3895952	GSM3895953	GSM3895954	GSM3895955	GSM3895956	GSM3895957	GSM3895958	GSM3895959	GSM3895960	GSM3895961	GSM3895962	GSM3895963	GSM3895964	GSM3895965	GSM3895966	GSM3895967	GSM3895968	GSM3895969	GSM3895970	GSM3895971	GSM3895972	GSM3895973	GSM3895974	GSM3895975	GSM3895976	GSM3895977	GSM3895978	GSM3895979	GSM3895980	GSM3895981	GSM3895982	GSM3895983	GSM3895984	GSM3895985	GSM3895986	GSM3895987	GSM3895988	GSM3895989	GSM3895990	GSM3895991	GSM3895992	GSM3895993	GSM3895994	GSM3895995	GSM3895996	GSM3895997	GSM3895998	GSM3895999
LPP	9.99311	11.0545	10.3439	9.76059	9.39453	10.531	9.85817	9.48609	9.63977	9.43536	9.56508	10.2457	9.9418	10.4387	10.093	10.0382	9.9599	10.2894	10.1478	9.32425	9.62155	9.77844	11.4191	9.70668	9.62817	9.91663	9.97556	9.3377	9.9677	9.66302	10.4599	9.88842	10.2829	10.2607	9.32077	10.3244	10.8722	10.5168	10.1813	9.93741	10.0125	10.2163	9.62878	9.57501	10.7205	9.80078	9.44411	9.35679	9.46375
BCL6B	6.77596	8.03743	7.26419	6.75298	6.65438	7.1651	6.85995	6.60084	6.59011	6.65418	6.6255	6.60391	6.87785	6.45587	6.74682	6.98813	6.88093	7.07014	6.43444	6.51717	6.38604	7.08915	7.67252	6.98431	6.64292	7.11794	6.86366	6.63886	7.08134	6.5906	7.68056	6.56417	7.12274	6.60128	6.52424	6.97744	6.94537	7.17505	6.91091	6.83735	6.53397	6.79553	6.55104	6.97512	7.89323	6.61672	6.78616	6.57647	6.56673
TICAM2	7.55071	8.34045	8.06111	7.0887	7.10307	7.17259	7.51255	7.20342	7.21796	7.38219	6.88999	7.26958	7.15582	7.56636	6.89065	6.90131	6.84629	6.86772	6.90579	6.62301	6.33535	7.37158	7.36009	7.37479	7.19745	7.28162	7.51137	6.91002	7.31005	6.98341	7.3239	6.96163	7.57035	7.00057	6.91836	7.56468	7.47297	7.15729	7.31013	7.37911	6.93674	7.00614	7.00599	6.87363	7.79219	7.17421	7.15597	7.05089	7.04937
GADD45G	8.67593	9.52865	8.56231	7.86685	7.79738	7.75223	8.76653	8.0059	7.82709	7.5566	7.86328	7.89118	8.0945	8.31808	7.44418	8.41252	7.63086	7.5654	8.03876	7.15501	6.88474	7.75463	9.52402	8.43147	8.39095	7.52365	7.98514	7.69873	7.92949	7.68742	8.34404	8.77582	9.30338	7.85454	7.71522	7.64133	8.19003	7.82986	7.85009	8.1278	7.40385	7.99792	7.47927	8.15707	8.29478	7.45211	7.75186	7.4519	7.83559
EXOC6	8.1222	7.16314	7.94783	8.47472	8.49604	7.85281	8.16741	8.52416	8.39374	8.49863	8.53353	7.84832	7.6237	7.3584	8.01332	7.81264	7.66886	7.78183	8.03649	8.49779	8.11824	8.16129	7.51198	8.03364	8.2176	8.28668	7.8926	8.15534	8.11126	8.25544	7.35097	8.07771	7.19828	7.85715	8.26436	7.45285	7.67061	7.52365	7.91547	8.10335	8.08447	7.85512	8.09871	8.20168	7.14153	7.95436	8.23722	8.15471	8.29101
RTN3	6.30896	6.14146	6.36167	6.49598	7.33319	6.40569	6.67682	6.44787	7.32068	7.1969	6.87286	6.402	6.25543	6.26291	6.46608	6.43844	6.35104	6.35535	6.741	7.34474	6.80373	6.81174	6.19162	6.93849	7.06787	6.72574	6.67028	7.07704	6.70958	6.90992	6.20826	7.42851	6.28671	6.61879	7.61231	6.39079	6.29949	6.35924	6.63244	7.19409	7.03108	6.52094	6.98884	7.36234	6.31507	6.84725	7.1679	7.42439	7.5403
RBM11	6.48714	6.2392	6.43311	7.03421	7.51	6.75349	7.01739	7.04524	7.57691	7.53373	7.39431	6.63889	6.55922	6.42286	6.92908	6.72824	6.75913	6.69923	7.13347	7.30329	6.89657	6.97485	6.35343	7.09184	7.24999	6.97628	6.82777	7.27314	7.05768	7.1779	6.32391	7.32009	6.38021	7.08368	7.63278	6.70394	6.51709	6.57668	6.95333	7.15807	7.31447	7.02553	7.30908	7.32665	6.35085	7.0639	7.15232	7.46286	7.57935
GALNT11	10.1941	9.81861	9.79934	10.4425	10.2682	10.0882	9.78946	10.1275	9.85883	10.0165	10.2238	9.86242	9.845	9.39066	9.92446	10.0849	9.83026	9.75647	10.0938	10.8044	10.3984	10.0091	9.79638	9.86883	10.0083	10.0535	9.90467	10.2364	10.1308	10.2047	9.52689	10.4425	9.61499	10.1138	10.4128	9.72575	9.85386	9.86843	10.0255	9.98303	10.1608	9.94567	10.3509	10.3836	9.59978	9.92148	10.1275	10.2495	10.226
BASP1	12.9479	11.8853	12.9218	13.4385	13.4486	12.6657	13.1604	13.3655	13.4104	13.5767	13.2847	13.0112	12.9537	12.3647	13.0179	13.0684	12.7601	13.0112	13.2013	13.4584	13.1936	13.0112	10.7061	13.2094	13.0612	12.8952	12.9537	13.4886	12.9816	13.0467	11.3822	13.3207	11.5948	13.1936	13.4104	12.6445	11.9722	12.1311	12.7715	13.1295	13.2758	12.6445	13.3655	12.9537	11.6245	12.997	13.1217	13.4584	13.3292
RND1	7.40441	6.66034	7.7521	7.31377	7.34842	6.92843	7.35247	7.3131	7.25496	7.37496	7.18397	7.15698	6.81267	6.69785	6.87776	6.8554	6.81829	7.05329	6.90968	7.03421	6.90324	6.8955	6.28993	7.10646	6.8552	7.12758	7.18329	7.07408	7.12772	6.86268	6.48347	6.95412	6.35421	7.02003	7.25332	7.05397	6.76856	6.84118	7.02488	7.50113	6.96664	6.87612	7.25221	6.97399	6.64708	7.00692	7.01101	7.25115	7.43567
CWF19L1	9.84352	9.18209	9.88264	9.92911	9.85305	9.79638	9.74163	10.0075	10.2215	9.72848	10.0143	9.23807	9.00625	9.53712	9.55343	9.50424	9.79934	9.87527	9.29557	9.69461	9.50592	9.53528	9.10996	9.45314	9.65333	9.90692	9.34914	9.70437	9.48553	9.72007	8.82348	9.46706	9.50888	9.25322	9.89346	9.31291	8.5038	9.55434	9.51794	9.45973	9.36429	9.35266	9.40007	10.0975	9.09676	9.66828	9.68805	9.5583	9.84858
ABCC5	10.0303	8.84954	10.2709	9.64876	9.36429	9.88189	9.87922	9.62431	9.52004	9.62125	9.36376	9.53653	9.62848	9.84611	9.40776	9.73395	9.82503	9.92825	9.63714	9.12763	9.18037	9.90801	8.63202	9.80623	9.55142	9.773	9.65983	9.48665	9.68602	9.66502	8.35215	9.0481	9.08229	9.43719	9.26385	9.67124	8.70881	9.60879	8.94957	9.49991	9.40724	9.4385	9.29149	9.68704	9.25551	9.6301	9.57107	9.42966	9.50779
PPEF1	6.97628	6.21721	6.85182	7.46434	7.57716	6.78007	6.99017	7.48362	7.52954	7.10156	7.72661	6.49589	6.32252	6.41796	6.74682	6.4655	6.63769	6.79722	6.47479	6.94982	6.63996	6.98499	6.11831	6.87578	6.7385	7.15062	6.79497	7.55179	6.80501	7.46556	6.17029	7.09464	6.25464	7.13629	6.97323	6.49093	6.37043	6.55964	6.46301	6.92046	6.92153	6.46971	7.20963	7.25597	6.15681	6.71109	7.34619	7.03	6.95241
MGC42105	8.67686	7.83629	9.04197	9.00833	8.94706	9.15241	9.10283	8.98106	9.01086	8.85147	8.89963	8.94065	8.69886	8.46385	8.44	8.61842	8.55596	8.6394	8.73139	8.5421	8.61679	9.02438	7.61506	9.03349	8.98083	8.9286	9.03991	8.63082	8.81091	8.58763	7.66986	8.58537	8.20127	8.4055	8.75947	8.9187	8.26524	8.26105	8.69724	8.71463	8.56056	8.54722	8.75804	8.76416	8.45286	8.74328	8.8302	8.90037	8.80666
IL4R	8.04054	7.67844	7.66583	7.0887	6.57043	7.63579	7.11451	7.23712	7.07092	6.63224	6.62285	7.03024	7.36982	7.97433	6.63303	7.29452	7.11083	7.34094	7.3202	6.45488	6.36274	7.58478	9.0636	7.31013	6.98375	7.62733	7.22523	6.61321	7.84098	7.42125	8.86807	6.97129	7.16194	6.87528	7.18059	8.07786	8.04358	7.45148	7.14086	7.34789	6.82842	7.71324	6.78472	7.43037	7.72615	7.14738	7.02723	7.13863	7.42777
POPDC3	8.04962	6.89475	8.00735	8.10115	7.8939	7.71801	8.13919	7.94514	8.22019	8.16043	7.62645	7.71943	7.01169	7.21678	7.42766	7.72765	6.98341	7.01485	7.6539	7.05238	7.43401	7.74453	6.38769	8.24437	7.65973	7.08618	8.10115	8.31792	7.78528	7.73383	6.37924	7.81497	7.24038	7.56747	7.79724	7.42885	6.85796	7.04001	7.32475	7.53877	7.68719	7.15707	7.82406	8.44356	6.87073	7.35705	7.86167	7.42217	7.75027
SLC26A4	7.24201	6.14593	6.88012	7.40634	7.27144	6.70445	7.07195	7.56106	7.442	7.14838	7.24093	6.85108	6.55323	6.58895	6.77117	6.68551	6.85505	6.81696	6.67051	6.55227	6.50832	6.96315	6.2166	7.0614	6.90307	7.20373	6.87477	7.03972	6.93783	7.12014	6.13841	6.78763	6.4972	6.97106	7.19618	6.56715	6.23135	6.75078	6.7334	6.67057	6.98652	6.92315	7.12307	7.38386	6.24684	7.00521	7.25561	7.33965	7.36485
C2CD2	10.1085	10.3509	10.1212	9.4665	9.2527	9.64162	9.89059	9.47514	9.00991	9.33177	9.00677	9.58191	9.86592	9.85386	9.24739	9.95327	9.42658	9.34652	9.47015	8.59357	8.784	9.64011	10.4435	9.92589	9.66693	9.77486	9.70266	9.30744	9.61325	9.26753	10.1813	9.21076	9.94871	9.56776	9.02508	9.69099	9.80211	9.63859	9.69099	9.33124	9.27591	9.57976	9.39226	9.42046	9.96522	9.44872	9.5648	9.12329	9.14979
MTMR9	9.75026	8.57038	9.65302	9.7881	9.85817	9.46207	9.67028	9.81861	9.78272	9.84352	9.63889	9.32213	9.27046	9.10238	9.47711	9.2817	9.30192	9.49441	9.55117	9.55986	9.40355	9.51002	8.66453	9.80078	9.61865	9.73934	9.48356	9.78335	9.48435	9.53288	8.54922	9.47413	8.78189	9.56712	9.53874	9.1868	8.64054	9.11315	9.16421	9.47802	9.4377	9.11172	9.61417	9.52568	8.62085	9.39808	9.66206	9.5583	9.37819
RELL2	6.4505	6.30228	6.73447	6.72579	7.08395	6.82628	6.79321	6.55858	6.93162	6.98611	6.68837	6.74189	6.73534	6.4874	6.85074	6.87822	6.68532	6.67256	6.91818	6.93135	6.84591	6.84442	6.31588	6.90804	6.84798	6.77395	6.79497	7.29043	6.80976	6.68114	6.47802	7.55325	6.28671	7.33565	7.60043	6.93238	6.74406	6.76537	7.01433	6.94099	7.28045	6.74642	7.10566	6.45346	6.40324	6.90448	6.84214	7.41902	7.26895
C14ORF2	9.762	9.25199	9.4429	10.0278	10.1	9.29828	10.124	9.98845	9.84576	9.93046	10.2191	9.66302	9.63948	9.02582	9.56041	9.87015	9.59857	9.38355	10.0576	9.93511	10.0362	9.88124	8.67895	10.0898	9.79819	9.86169	9.73586	10.1565	10.0495	9.84935	9.18854	9.76824	9.45314	9.60762	10.154	9.69461	9.22511	9.37323	9.75363	9.84138	9.91559	9.55253	10.0682	9.72369	9.45855	9.66956	9.85002	9.99228	9.88769
FAM174B	8.07296	7.17732	7.64857	8.09468	7.81473	7.43389	7.48319	7.90811	7.98647	7.86698	7.71275	6.81515	6.87785	6.95715	7.2045	7.06582	7.02296	7.16504	7.05286	7.32562	6.95531	7.53529	6.68721	7.44157	7.53407	7.56229	7.3368	7.80622	7.44293	7.47667	6.37483	7.53965	6.84459	7.39732	7.63278	6.95473	6.87776	7.07726	7.16544	7.31158	7.37899	7.14348	7.51344	7.68354	6.87952	7.27763	7.69615	7.44168	7.40608
LOC648622	9.24479	9.59129	9.00572	8.83814	8.77412	9.26857	9.16063	9.03871	8.7691	8.7437	9.24027	9.16471	9.4022	9.32909	9.49267	9.24791	9.49731	9.33716	9.3307	8.22368	8.54316	9.26201	10.4012	9.37868	9.44047	9.28765	9.60036	9.27432	9.59249	9.35518	10.354	9.17443	10.4776	9.46592	9.18627	9.69394	9.88626	10.0051	9.50948	9.88689	9.57376	9.87274	9.40945	9.52929	10.4415	9.50948	9.02369	8.9976	9.1078
CABLES1	8.88867	8.91198	8.35116	8.24582	7.9015	8.11072	8.41756	7.8931	7.7675	7.76384	8.11373	7.89692	8.14413	8.47972	8.44645	8.54686	8.31604	8.34376	8.25238	8.18165	7.98198	8.19522	9.89711	8.46265	8.35831	8.5212	8.00904	8.25935	8.36145	8.28602	9.50129	8.76336	10.5653	9.01507	8.1389	8.22065	8.7821	9.09676	9.02827	8.4692	8.31682	8.43027	8.10867	8.21111	9.11594	7.95849	8.14951	7.80515	8.10532
ECH1	9.22099	9.62155	9.14367	9.21271	8.82808	8.9473	9.0003	8.85746	8.51043	8.58032	8.81129	9.09632	9.08315	9.30721	9.13101	9.30214	9.16713	9.10802	8.93088	8.82284	8.98346	8.95523	9.76024	8.84066	9.10099	9.29306	8.96463	8.86252	9.19663	9.37762	9.77369	9.00991	9.59638	9.04197	8.86001	8.89834	9.90728	9.22682	9.24479	9.22722	8.84975	9.46984	8.72689	8.50149	9.64685	9.11831	8.95458	8.95546	8.7142
EFEMP2	8.29051	8.82997	8.32445	8.12309	7.74269	8.40353	7.81221	7.9266	7.90955	7.85889	7.99264	7.30673	7.70028	7.93919	7.78347	8.02587	8.13952	7.91321	7.69424	6.94614	6.81029	7.69758	9.31591	7.65557	7.79856	7.99342	7.88792	7.87673	8.01713	7.87397	8.74667	7.69884	8.58864	7.81777	7.51187	7.57022	8.17145	8.01683	8.00974	7.52655	7.99994	8.05998	7.54141	7.97591	8.5512	7.9349	7.9582	7.66182	7.57146
DNAJB14	9.14605	8.33822	8.9251	9.09414	9.03328	8.77432	8.91912	9.01155	9.12494	9.10332	8.97898	8.97344	8.73542	8.40401	8.40915	8.36856	8.11685	8.43458	8.67306	8.63857	8.81183	9.06473	8.45392	9.18627	9.37169	9.07245	8.8153	8.83288	8.7909	9.00808	7.87144	8.93615	9.26465	8.33627	8.83492	8.873	8.32858	8.52525	8.54531	8.65791	8.77785	8.83597	9.51821	9.45415	8.67132	8.994	9.26201	9.18555	9.24791
KIF3A	6.79437	6.59093	6.76277	6.92423	7.30093	6.75586	6.8659	6.82327	7.20758	7.18673	7.06822	7.23052	7.13724	7.12579	7.13256	7.15715	7.15441	6.9849	7.1651	7.20407	6.82241	7.1163	6.42569	7.06349	7.15698	6.84802	6.83349	7.14687	6.7731	7.0171	6.46572	6.96616	6.69566	6.79574	7.09869	6.62812	6.32024	6.54839	6.5502	6.84293	6.78341	6.59228	6.87861	7.97145	6.48593	6.93757	7.52135	7.27564	7.29368
RPL12	9.80774	10.2474	9.19637	9.37621	8.64054	9.36732	8.89317	9.10332	8.39527	8.97051	9.30261	8.95546	9.0697	9.03211	9.46319	9.34395	9.22333	8.90096	9.20685	8.67023	8.98346	8.85766	10.1798	8.75619	8.8053	8.9375	8.98167	8.94487	9.34214	9.21697	10.0849	9.19736	9.63299	9.21153	9.01963	9.37298	10.0044	9.91276	9.39507	9.43373	9.14817	9.67533	9.18878	8.63239	9.86526	9.25035	8.64864	8.81225	8.68155
C6ORF160	9.4754	9.82985	9.51177	8.98529	8.40033	9.14702	9.17297	9.36103	9.00808	8.89578	8.86886	9.68437	9.26753	9.72792	9.6327	9.44259	9.55142	9.56041	9.26147	8.32768	8.33546	8.63905	10.6433	9.13212	8.99377	9.47903	9.58191	9.14001	9.25647	9.22045	10.4945	8.92006	9.98694	9.22228	8.74777	9.14294	9.30286	9.892	8.35762	9.22776	8.72363	9.31078	8.70919	9.15873	9.46814	9.51713	8.9344	8.76992	9.22333
C11ORF41	11.8224	10.5439	11.6487	11.773	11.8633	11.2252	11.789	11.6923	11.9249	11.9787	11.5001	11.2042	11.2828	10.7144	10.9528	11.2088	10.8378	10.9776	10.9111	11.3559	11.2571	11.6022	8.85039	11.7544	11.4778	11.3967	11.5409	11.677	11.4009	11.1999	8.38472	11.5071	10.1068	11.1605	11.5163	10.9627	10.1344	10.4012	11.0675	11.2381	11.0883	10.6304	11.4462	11.3802	9.81254	11.1621	11.5256	11.3356	11.3766
STS-1	7.97449	7.99417	7.99204	8.35618	8.50552	8.34882	7.73351	8.23722	8.48965	8.78014	8.01454	7.19117	7.51455	6.67645	7.449	7.81181	7.08099	7.40338	7.65798	7.95466	7.69539	7.90516	6.95767	8.02897	8.15206	7.57394	7.6416	8.625	7.84275	8.08295	7.12088	8.56781	6.85268	7.69931	8.25114	7.6518	7.27018	7.25221	7.21288	7.5548	7.80685	7.36982	7.95044	8.93843	7.29807	7.57657	8.04642	8.05435	8.30623
CACNB2	8.53902	7.32766	8.41495	8.51495	8.56839	8.20705	8.38633	8.67397	8.38538	8.48351	8.40534	8.4112	8.41268	7.43127	8.11085	8.51074	8.05998	8.14372	8.62629	8.89088	8.90096	8.19106	7.03856	8.34542	8.36246	8.07698	7.99751	8.31088	8.23722	8.10759	7.31387	8.63614	7.41487	8.11629	8.94846	8.01698	7.87525	7.72519	8.61207	8.45629	8.44064	8.18461	8.51933	8.58864	7.24281	8.09977	8.4504	8.71339	8.85705
CX3CL1	10.1292	9.15241	9.80412	10.064	10.015	9.52568	9.90246	9.80174	9.79428	9.87238	9.95182	9.39114	9.30338	8.65913	9.30963	9.33609	9.3854	9.33879	9.13146	9.58109	9.014	9.76129	8.38385	9.63046	9.31522	9.70804	9.38183	9.84647	9.29669	9.49558	7.9272	9.29507	8.07049	9.50183	9.15711	9.83529	8.24214	8.98735	8.93591	9.19784	9.02369	8.52022	9.5203	9.33455	8.33855	9.26047	9.61616	9.25199	9.28332
EGFLAM	6.45762	6.56909	6.42824	6.42942	6.37085	6.66344	6.57939	6.45028	6.47488	6.44199	6.36958	6.37034	6.42437	6.62266	6.55813	6.59991	6.48636	6.63354	6.53621	6.23766	6.55483	6.67656	6.69546	6.62368	6.64979	6.69608	6.33827	6.42135	6.48395	6.40348	6.94846	6.37966	6.74041	6.6203	6.49311	6.69872	6.43685	6.50372	6.52277	6.36016	6.54716	6.47501	6.31794	6.34114	6.76166	6.41278	6.46543	6.48791	6.63032
HEYL	7.21528	8.95918	7.86128	7.25955	7.05376	7.39901	7.67029	7.31417	7.09634	7.09045	7.17857	7.42754	7.53331	8.55559	7.15081	7.84056	7.72694	7.57723	7.60531	7.16779	6.98033	7.63579	8.59875	7.62795	7.21035	7.78836	7.21565	6.95795	7.37374	7.33522	9.12961	7.13958	7.48821	7.44691	7.19745	7.29052	7.93941	7.7686	7.55516	7.49745	7.11319	8.25315	7.21141	7.06452	8.28123	7.26207	7.37049	7.0416	7.05148
KHNYN	7.17833	7.61987	7.19304	6.85363	6.69338	7.24641	6.88198	7.04421	6.68066	6.68505	6.69192	7.12514	7.10939	7.49543	7.12786	6.9598	7.16641	7.14609	6.89817	6.96137	6.92866	6.98203	7.91524	6.94607	6.98092	7.12758	7.20525	6.92562	7.14589	6.98011	8.08281	6.85485	7.82501	7.34608	6.84696	7.87741	8.55577	7.56529	7.4167	7.13545	6.97181	7.3488	7.00439	6.87662	7.96917	7.11291	6.85424	6.86347	6.81812
ACTN2	6.78898	6.28783	6.83005	7.1989	7.46899	6.93945	7.30192	7.28035	7.56882	7.45992	7.3131	6.74526	6.55676	6.47199	7.02209	6.87013	6.70235	6.80952	7.03881	7.14879	7.62609	7.16819	6.1517	7.23195	7.40199	7.16907	6.92166	7.34112	7.17346	7.32258	6.31433	7.34171	6.33345	6.90745	7.4945	6.89666	6.47432	6.58644	6.65364	7.35224	7.21786	6.97715	7.22452	7.59953	6.3168	7.23009	7.40863	7.44225	7.34823
LRCH4	8.64008	9.24001	8.98213	7.49805	6.88576	7.51733	7.89554	7.95375	6.90448	6.96687	7.29018	8.08747	8.08995	8.64955	7.55365	7.45127	7.82814	7.81089	7.62493	7.10275	7.57195	7.6086	9.10866	7.72694	7.71561	7.70966	8.2002	7.04887	7.6553	7.44395	8.05391	6.76313	8.54704	7.38462	6.73474	8.15074	7.90057	7.96211	7.21487	7.85649	7.14687	7.73134	7.35478	7.08336	8.92879	7.69084	7.35742	6.9507	6.75428
ATP6V1G2	11.4672	9.70733	11.0709	12.1524	12.3548	11.4778	12.0914	11.8198	12.2399	12.2569	12.2279	11.9857	11.789	10.8016	11.8112	12.0601	11.5674	11.7771	12.1758	12.6335	12.4216	12.0192	10.2838	12.0668	12.0264	12.0529	11.7416	12.2775	12.1524	12.1914	10.4589	12.3841	10.4787	11.9551	12.4811	11.5511	10.1335	11.2142	11.8397	12.0055	12.0701	11.8397	12.2279	11.9521	10.5407	11.8914	12.2569	12.3498	12.4268
RGS7BP	7.50281	6.47805	7.25666	8.08103	8.42923	7.12153	7.95849	7.81309	8.19761	8.32265	8.23523	7.29266	6.91616	6.50429	7.12369	7.65376	6.65823	6.87363	7.76915	8.7686	8.64144	8.01602	6.59534	8.38455	8.81091	8.02897	7.95753	8.32415	8.10352	8.05131	6.39077	8.80683	6.86952	7.46329	8.38256	7.36386	6.68584	6.92843	7.77451	7.92298	7.92444	7.36062	8.71601	8.39374	6.61368	7.77222	8.50482	8.46838	8.35545
KLC1	12.3889	11.3548	12.2822	12.5063	12.4658	11.8058	12.1418	12.548	12.585	12.5221	12.4216	12.0529	11.9989	11.6367	12.2035	11.8311	11.8548	11.8458	11.946	12.7439	12.4458	12.113	9.82296	11.9956	12.0529	11.9651	11.9249	12.3889	12.1381	12.1455	10.1505	11.9888	10.9986	12.1205	12.1834	11.7159	10.598	11.5787	11.7028	12.117	12.049	11.6875	12.2077	12.341	10.5038	11.8687	12.1834	12.1598	12.1237
MCTP1	8.48127	6.96155	8.09185	8.42452	8.28826	7.82008	8.17043	8.21145	8.29691	7.96464	7.86599	7.91321	7.45159	7.27384	7.75968	7.86274	7.14666	7.58021	7.72132	7.89247	8.14935	7.82326	6.70743	8.14235	7.96865	7.83495	7.68018	7.70351	7.62994	7.66247	6.98542	8.18429	6.99931	7.76224	8.26406	7.75644	6.82282	7.23617	7.50741	7.64423	7.71246	7.37337	8.55486	7.87026	7.15189	8.0712	7.91321	8.3964	8.05421
RANBP2	6.81109	6.24888	6.57851	6.94806	7.21176	6.99852	7.07349	6.87973	7.20306	7.23437	6.92006	6.75048	6.73444	6.47496	7.00254	6.72904	6.72292	6.84125	7.02937	6.88772	6.58536	6.93574	6.5175	7.17732	7.22905	6.91661	6.76873	7.00692	6.88576	6.88717	6.76653	7.0268	6.83896	6.9401	7.2852	6.83706	6.82692	6.87182	6.82304	7.07256	7.01773	6.89318	7.08352	7.31983	6.53407	6.93098	7.04341	7.21268	7.19554
SCARA3	7.36611	8.47517	8.68853	7.46847	7.69515	8.93883	8.74703	7.53719	7.53053	7.49805	7.45117	8.38552	8.3971	8.29654	7.43624	7.60553	8.26122	8.71733	7.50089	6.50102	6.75439	8.17481	8.34472	8.47992	7.32421	8.25476	8.26969	7.72908	7.68912	8.04273	8.21351	7.52777	8.63876	7.61797	7.43923	9.17813	8.00183	7.36863	7.48319	7.61317	7.43061	7.3361	7.65625	8.00195	9.36532	8.15369	7.70771	8.61729	7.97978
PI4KAP2	8.52891	8.35423	8.70703	9.11023	9.30698	8.75089	9.02627	9.0591	9.15667	9.1952	9.35619	9.44166	8.91283	8.6119	9.32653	9.70733	9.08675	9.21885	9.73586	10.0567	9.79533	9.36158	8.00207	9.18037	9.20972	9.26753	9.18283	9.55557	9.03594	9.32653	8.0964	9.8105	8.56762	9.29616	9.91347	9.09166	9.05571	8.51043	9.55797	9.55434	9.39667	9.16805	9.61901	8.80831	8.27445	9.32475	9.41436	9.96927	9.63538
PTBP1	10.3569	11.1521	10.7366	9.95765	9.49297	10.6693	9.92976	10.0607	9.56776	9.5504	9.69327	10.4262	10.7397	11.024	10.1344	10.0176	10.3519	10.2691	10.147	9.42545	9.97899	10.073	11.0223	9.6791	9.67465	10.1895	10.2392	9.49441	9.93511	9.90543	10.9915	9.59032	10.4407	10.0414	9.63859	10.5092	10.5912	10.4722	10.2856	9.73586	9.86592	10.2448	9.54557	9.91993	10.6634	10.1369	9.83306	9.67706	9.53382
PIK4CA	11.7416	11.2755	11.8112	12.0055	12.2612	11.849	11.9492	11.8825	12.1237	12.1676	12.1561	12.0847	11.8944	11.4757	12.0601	11.9888	11.7289	11.8577	12.2035	12.2775	12.3364	12.0668	10.6469	11.9615	11.9375	11.8825	11.8797	12.195	11.7159	11.9059	10.8312	12.1237	10.9557	11.9687	12.302	11.6367	11.2142	11.3516	11.7082	11.849	11.9182	11.5432	12.0121	12.1561	11.0868	12.1381	12.0426	12.195	12.0812
CASZ1	6.38356	6.80693	6.6811	6.3283	6.2553	6.80443	6.61556	6.43938	6.3603	6.32355	6.23697	6.3808	6.36925	6.51148	6.28508	6.34823	6.39356	6.42546	6.36983	6.23094	6.41781	6.43549	6.56799	6.60378	6.43011	6.42918	6.50563	6.2264	6.49439	6.35812	7.09294	6.24152	6.76948	6.4527	6.32506	6.79922	6.40279	6.51495	6.42304	6.24232	6.31262	6.46273	6.21901	6.38108	6.65046	6.53774	6.31291	6.48182	6.45241
C19ORF25	7.53589	8.29031	7.79897	7.20157	6.83304	7.0068	7.11901	7.06956	6.91445	6.86764	6.82813	7.68331	7.74911	7.80744	7.21994	7.4335	7.40174	7.14609	7.17992	7.07462	6.94992	6.95723	7.39615	7.32591	7.08689	7.07195	7.52697	7.08907	6.99288	6.88604	7.3316	6.76783	8.05266	7.01555	6.67421	7.14394	7.26515	7.21962	7.04677	6.86624	6.81897	6.91126	6.98224	6.73374	7.653	6.88086	7.15374	6.90286	6.78142
LOC642755	8.65615	9.32136	8.91912	8.56156	8.77187	8.69107	9.21218	8.56533	8.74723	8.92602	8.78799	9.08916	9.44936	9.00971	8.59769	8.80299	8.79937	8.92339	9.17813	8.64054	8.78189	8.53714	8.85271	8.9204	8.47183	8.31352	8.79762	8.76692	8.66284	8.45112	9.12619	9.08401	8.55506	8.85307	8.86677	8.82263	9.08381	8.95207	8.7037	8.79013	8.92384	8.59414	9.11315	7.96943	9.23344	8.69533	8.40149	8.98883	8.76738
TSHZ2	8.70667	7.9886	8.30034	8.31045	7.97217	8.0296	8.0723	7.98198	7.96	7.75044	7.81671	8.45629	8.09796	7.86011	8.51949	8.54531	8.08929	8.08578	8.44096	8.07874	8.29051	8.2002	7.174	8.36941	8.34882	8.1758	7.9789	8.69665	8.335	7.97449	6.92975	8.07713	7.53304	8.39049	8.6479	7.88375	7.21329	7.68812	7.63567	8.42088	8.05967	7.70618	8.15929	7.49625	7.13023	8.11312	8.04518	8.61055	8.21145
LOC642031	9.29098	10.3089	9.50424	8.72563	8.3159	8.9749	9.05571	8.28932	8.14686	8.37399	8.32183	8.74568	9.02393	8.625	7.87099	8.30155	7.99216	8.17013	7.91867	7.41945	7.35452	8.77746	9.29557	9.01467	8.50482	8.74174	9.39949	8.63011	8.618	8.18735	8.3733	7.95241	9.89383	8.34031	7.5838	8.75124	8.96565	8.06481	8.17492	8.22707	7.69482	7.58336	8.38802	8.53067	9.14414	8.27605	8.51825	7.75011	7.77709
2025-03-03	7.15018	7.41413	7.31815	6.99003	6.82805	7.99433	7.31322	6.89582	7.0568	6.98898	6.95929	6.74189	6.81109	6.71658	6.68799	6.93894	7.1651	7.47168	6.76355	6.58665	6.78537	7.16677	7.22429	7.25064	7.11192	7.10505	7.19358	7.04069	7.05105	7.03956	7.25607	6.88218	7.18515	6.95264	6.8187	7.78966	7.1686	7.03631	7.06667	7.13372	6.92592	6.88875	6.89331	7.15033	7.2736	7.04776	7.08669	7.02003	6.99944
COPS2	6.4375	6.19041	6.69936	6.90143	7.18453	6.8547	7.16194	6.99089	7.20953	7.26122	7.09876	6.76367	6.70895	6.70889	6.80395	6.7367	6.75501	6.84125	6.87208	6.75082	6.57793	7.00432	6.5175	7.31896	7.22074	7.08051	7.21962	7.18461	7.00706	7.14687	6.47288	6.85485	7.18515	6.91939	7.0046	6.99099	6.58084	6.78884	6.86286	7.05614	7.05268	6.96325	7.18673	7.48319	6.91308	7.11183	7.31896	7.19527	7.3435
STAB1	6.55757	7.50456	6.84281	6.36628	6.32215	6.61442	6.58558	6.351	6.39764	6.24149	6.26585	7.47467	7.32285	6.76765	6.58256	6.5564	6.73349	6.54389	6.78637	6.40554	6.26856	7.00854	7.44151	6.60881	6.46209	6.86797	6.66945	6.44842	6.98351	6.65619	7.66099	6.4582	6.41537	6.77905	6.71272	7.11164	7.09045	6.6811	6.56469	6.69055	6.43952	6.79741	6.56825	6.28786	7.72686	6.81743	6.57409	6.69019	6.57671
SLC39A10	8.62142	7.32068	8.34542	9.50481	10.0992	8.36589	9.30744	9.63143	9.90543	9.82157	9.76165	9.07105	8.51899	8.118	9.38385	8.8816	8.55651	8.64465	9.14024	9.98622	9.74859	9.12256	7.72182	9.2702	9.18509	8.98759	8.98369	9.55489	9.00304	9.39226	7.54533	9.56293	8.00267	9.19347	9.68876	8.32495	7.67298	8.56174	8.57878	9.22436	9.45749	9.07735	9.85453	9.85305	7.937	9.45642	9.76786	10.1869	9.94871
GOT1	11.1468	9.9709	11.0997	11.7759	12.2197	11.1539	11.7467	11.7108	12.2119	12.0633	11.8714	11.4912	11.1353	10.684	11.4256	11.4841	11.0913	11.2755	11.7467	12.3889	12.2318	11.5163	9.30365	11.7133	11.8058	11.3802	11.3903	12.049	11.4494	11.5835	9.52402	11.9277	9.74545	11.4566	12.1272	10.9733	10.4914	10.5357	11.1127	11.677	11.6746	10.9718	12.0021	11.7918	9.99046	11.5878	11.744	12.3277	12.0914
ALDH4A1	9.40776	9.98548	9.12716	8.48893	8.32462	8.88703	8.72266	8.22899	8.14042	8.36309	8.73414	8.12207	8.42754	8.85682	8.86677	9.13713	8.7401	8.67132	8.39063	7.95267	7.66707	8.335	9.98229	8.27737	8.34505	8.6996	8.68053	8.61712	8.58726	8.56875	9.65983	8.32768	9.47991	8.86827	8.11708	9.00103	9.76094	9.75257	9.0636	8.79524	8.49339	8.42088	8.3748	8.46056	9.97015	8.66184	8.42836	7.98264	8.18973
SEC24D	6.63881	6.37072	6.60178	6.80112	7.03826	7.03837	7.06851	6.90899	7.14348	6.95418	7.0289	6.96205	6.6993	6.52099	6.84193	6.67398	6.77364	6.84233	7.00385	6.48769	6.77327	7.00235	6.60068	7.02589	6.92562	6.99233	6.90222	6.98044	6.98984	7.17044	6.75848	6.77133	6.55903	6.97006	7.24733	6.92366	6.78829	6.70383	6.84018	7.08548	7.00194	6.85125	7.23869	7.61006	6.71812	7.19835	7.03165	7.25873	7.23446
MYOT	7.8984	8.23538	7.69919	6.81161	6.87543	7.39464	7.82105	8.04642	7.96997	7.34709	6.97115	6.9581	7.36846	8.60126	7.12482	7.55539	7.83358	7.85269	7.15462	6.64471	6.41781	7.5838	9.14221	7.45312	7.71005	7.15729	8.18476	7.39683	7.46633	7.28642	8.23465	6.90448	8.28947	7.19142	6.69566	7.30908	7.54724	7.77233	7.50741	7.1763	7.54356	8.07063	7.20342	7.27293	7.74699	7.80866	7.1967	7.28566	7.26285
OSBPL2	10.069	10.2931	10.0849	9.75775	9.67533	9.83378	9.75155	9.81254	9.67124	9.68876	9.63977	9.6443	10.1051	9.97317	9.62695	9.68002	9.70401	9.64685	9.58879	9.14319	9.1291	9.69394	10.25	9.63445	9.76343	9.70609	9.90913	9.85817	9.82663	9.49209	9.99012	9.53593	9.9641	9.78204	9.35459	9.59826	9.92187	9.68472	9.75647	9.29777	9.53653	9.61122	9.53683	9.48525	10.2064	9.53355	9.57318	9.51237	9.51117
PARM1	10.1873	8.57749	9.32106	10.0019	11.0042	9.54557	10.6304	10.7883	10.8003	10.9456	10.6037	10.0238	9.97858	8.72345	9.82549	10.4635	9.5356	9.82811	10.6538	10.8165	10.75	10.4537	7.23112	10.6979	10.0116	10.4069	9.67407	10.6351	10.186	10.1344	8.19092	10.4457	7.2676	10.0238	11.0313	9.74097	7.98848	8.85189	9.6459	10.3941	10.581	8.92252	10.0181	10.6272	7.91245	10.1904	9.827	10.9097	11.0693
ATCAY	6.77811	7.05651	6.86878	7.50338	7.57427	7.03173	7.27484	6.91184	7.56578	7.57427	7.24697	6.93562	6.87553	6.55085	6.84314	7.34184	6.6671	6.75392	7.05367	7.80445	7.38158	7.42391	6.81353	7.5374	7.70685	7.46633	7.13109	7.63997	7.33715	7.53838	6.83857	8.15016	6.54372	7.13732	7.8116	7.4128	6.85609	6.98576	7.3384	7.48415	7.32235	6.9326	7.7292	7.35054	7.00173	7.18493	7.41701	7.73315	7.80341
AK5	7.5917	6.6219	7.34701	7.55759	7.72722	7.24547	7.57876	7.48189	7.58336	7.64518	7.18664	7.00173	6.49313	6.63913	7.00049	6.74135	6.51192	6.63662	6.89124	8.01248	7.64321	7.18553	6.39061	7.31715	7.33115	7.03612	7.42059	7.11275	7.24697	7.10016	6.30378	7.80916	6.44605	7.06469	7.86586	6.73998	6.39298	6.784	6.83527	7.11785	7.1763	7.02553	8.01089	7.41391	6.51441	7.36917	7.15299	7.5853	7.57852
ZYG11B	11.3606	10.6744	11.3232	11.2755	11.2625	11.4545	11.4545	11.2755	11.53	11.5432	11.3193	11.5565	11.2806	11.3079	11.3327	11.1674	10.9513	11.3347	11.1146	11.5542	11.5787	11.3645	10.434	11.4545	11.1982	11.4009	11.1707	11.3685	11.0913	11.2458	10.1109	11.2051	10.6609	11.4716	11.3685	10.9673	10.4711	11.0344	10.8294	11.0072	11.2381	10.9506	11.3766	11.403	10.6586	11.2662	11.3606	11.4235	11.4339
CRIP1	7.00154	7.94956	6.8762	6.87201	7.09869	7.3053	7.00902	6.75331	6.7577	6.88637	7.06556	7.03964	6.99652	7.33861	7.64238	6.79653	7.02547	6.67403	7.02493	6.59255	6.46901	7.10001	8.9612	7.09313	7.01797	7.24296	7.19537	7.26426	7.15441	7.02865	7.19201	6.97129	7.66383	7.27593	6.89211	6.55205	7.4135	7.8539	6.73798	7.02782	7.19965	7.01005	7.04393	6.95636	7.81857	7.33645	7.34207	6.85882	6.79653
REPS2	7.70136	7.92261	7.84215	7.68018	7.79641	7.22921	7.98253	8.20405	7.70856	7.81671	7.53958	7.83824	7.4804	7.84605	7.38858	7.4781	7.28635	7.42041	7.59689	7.72519	7.58621	7.53313	6.60068	8.0282	7.6483	7.45834	8.0582	7.65124	7.48173	7.46132	6.51403	7.43693	7.24657	7.23762	7.72686	7.22741	7.00194	7.15281	7.14854	7.28574	7.37899	7.20919	7.7494	7.7469	7.21408	7.75618	7.78803	7.60413	7.67646
FILIP1	6.78898	7.19652	6.77232	7.14187	6.9969	6.60702	7.10184	7.01918	7.32068	6.83046	7.44969	6.95115	6.6993	6.69703	7.23566	6.56291	7.07618	7.23671	6.93048	7.44439	7.03784	6.87054	6.70463	6.90076	7.19219	7.21637	7.06438	7.50063	6.77238	7.32539	6.52694	6.94921	6.4604	6.91812	6.93811	6.68457	6.6563	6.67194	6.65235	7.29943	6.8881	6.69066	7.06331	6.97634	6.72357	7.30653	7.41322	7.20516	6.98826
ZNF533	8.71671	7.24073	8.65542	8.79055	9.22682	8.28995	9.40776	8.88607	9.17443	9.06195	8.75392	8.73792	8.71582	8.17325	8.52756	8.65581	8.61577	8.7691	8.93394	8.60816	8.80475	8.86677	7.26403	9.18509	8.94632	8.77015	8.7691	9.4227	8.89834	8.6227	6.91392	8.68116	7.79843	8.83447	9.1247	8.43673	7.68874	8.06689	7.73567	8.994	8.60619	8.08658	8.99463	8.81642	7.58253	8.79937	8.91518	9.2739	8.92425
CBX7	10.1587	9.59885	10.1441	10.4196	10.4776	10.0395	10.5632	10.3459	10.5787	10.7403	10.342	10.2846	10.4701	9.95799	10.1662	10.5832	10.1462	10.2005	10.6744	10.2815	10.7581	10.6083	9.75775	10.4848	10.5666	10.4262	10.3994	10.6598	10.5666	10.3972	9.55197	10.4446	10.1257	10.2439	10.4629	10.1627	9.548	9.81013	10.3786	10.0682	10.4397	10.4701	10.5028	10.3551	9.91139	10.1766	10.5585	10.547	10.6427
LEPREL1	7.34084	7.81473	7.44504	7.02341	6.90621	7.56846	7.02008	6.99926	6.96414	6.90712	7.0372	6.82502	6.81886	6.82439	6.722	6.72904	6.72143	6.83962	6.60826	6.53861	6.20829	6.96749	7.13154	7.0266	6.7941	7.01127	7.15123	6.91411	6.91551	7.05899	7.02357	6.65722	7.29681	6.95795	6.74813	7.18744	7.05974	7.16694	6.85654	6.8667	6.70074	6.92884	6.93005	7.10202	7.18709	6.8951	6.92676	6.80401	6.73722
HMGCR	9.65719	8.80377	9.8034	10.0044	10.0222	9.46566	9.73395	9.91559	9.86951	9.81581	10.2466	9.25916	8.97271	8.8953	9.57347	8.80513	9.59249	9.59249	9.3137	9.64685	9.2948	9.4603	8.39374	9.50183	9.17813	9.5185	9.3989	9.63631	9.12596	9.51713	8.40166	9.28332	9.00483	9.48356	9.32909	8.95828	8.59227	9.10465	9.18231	9.59945	9.26908	9.04155	9.55956	10.2545	8.14012	9.4904	9.70988	9.60567	9.75988
MT1M	7.83034	9.17884	8.65752	8.03032	7.70608	9.56175	8.21802	7.82683	7.98072	8.14653	8.11223	8.52196	8.84275	8.6858	7.91788	8.94424	9.32342	9.47711	8.45003	6.98117	6.92211	8.77326	9.95288	9.43819	8.7138	8.62251	8.69048	8.322	8.49931	8.6343	9.95028	8.56108	10.1453	8.90473	8.73542	10.0003	9.42383	8.675	8.92275	8.0688	8.24134	7.99216	8.03001	8.40642	9.24262	8.39693	8.03863	8.82787	9.25035
FGFR1OP2	8.12915	7.16614	7.95099	7.99817	8.28569	7.84648	8.34017	8.19522	8.35015	8.4425	8.1389	8.30805	8.43229	7.97796	8.16555	8.20705	7.88613	7.99738	8.54031	8.34822	8.11356	8.24611	7.50918	8.72962	8.33205	8.27542	8.21064	8.20242	8.356	8.34523	7.54066	8.31179	7.86314	8.00252	8.5421	8.36766	7.56708	7.83523	8.14426	8.19246	8.37098	8.26343	8.31499	8.76799	7.81332	8.39232	8.4138	8.49024	8.42569
KIAA0319	9.2501	7.92387	8.9762	9.29175	9.49854	8.94334	9.03823	9.2817	9.44166	9.43148	9.22461	8.37525	8.39609	8.15751	8.83618	8.94065	8.78316	8.76673	8.83265	8.67412	8.69683	9.2702	8.62162	8.77686	9.06049	9.50779	8.63876	9.27691	9.09722	9.0738	7.60753	8.82552	8.91518	8.98413	9.14774	8.22411	8.42215	8.73831	8.49057	8.74497	8.96659	8.6248	9.04906	9.44353	8.40336	8.70545	9.34136	9.04446	9.07996
RPS6KA5	8.15416	7.58974	8.07652	8.27337	8.3824	8.07326	8.4085	8.63082	8.67306	8.49515	8.19106	7.83824	7.73471	8.28173	8.34576	8.13919	8.11564	8.51949	8.52773	7.92708	8.51579	8.32786	8.04706	8.17704	8.53568	8.31971	8.26295	8.10205	8.37195	8.13698	8.00052	8.31905	8.10973	7.80115	8.5073	7.54644	7.53235	8.13185	8.12096	8.11747	8.31989	8.2379	8.16844	8.5421	8.06422	8.53382	8.4492	8.64332	8.67023
C1ORF198	8.71844	8.69048	8.83265	8.19035	7.77187	9.04744	8.30805	8.65299	8.13358	7.48504	8.30553	8.7094	8.52525	9.8592	8.99534	8.86121	9.34085	9.2322	8.79787	8.36856	8.70566	8.38289	9.53593	8.17551	8.60469	8.38702	8.74126	8.26	8.68718	8.60186	9.98046	8.32058	9.0111	8.56981	8.23317	9.46375	9.69461	9.30032	9.31546	9.17688	8.69333	9.24311	8.1583	8.20314	9.09232	8.75804	8.26627	8.13067	8.18293
MGLL	8.13792	8.96678	8.17284	7.79982	7.55723	7.83337	7.62859	7.71833	7.59977	7.44358	7.65809	8.40864	8.30903	8.08843	8.2312	8.25811	8.18224	8.29654	7.92311	7.17346	7.27254	7.92935	8.78667	7.98705	7.78132	8.01192	8.19686	8.41416	7.97328	7.89581	8.94605	8.09669	8.43859	8.43427	7.63844	8.39492	9.40998	8.5408	8.44645	8.30886	8.29051	8.05347	7.85233	7.24635	8.54472	8.07424	7.89418	7.7293	7.65441
SFRS11	6.94653	6.48633	6.84442	7.0416	7.10172	6.96664	7.03832	7.19781	7.26515	7.14348	7.13211	7.20477	7.02209	6.92828	7.07014	6.8923	7.03122	7.04192	7.09382	6.87645	6.6791	6.95554	6.93223	7.12333	7.03811	6.91245	7.11721	6.90621	7.02923	7.15982	6.72851	6.82287	7.10254	7.08801	7.13863	6.85129	6.88389	6.98576	6.981	7.01748	7.37158	7.50426	7.13467	7.74641	6.83128	7.38386	7.33697	7.37936	7.41141
CFH	7.73361	7.58143	7.99077	6.88943	6.78007	7.20525	7.11981	6.72889	6.86686	6.68102	6.8275	6.66662	6.96583	7.09566	6.97969	7.04567	7.62622	7.87937	7.37337	6.48439	6.34651	7.1686	8.7909	7.51809	7.39275	7.42754	7.03732	7.10929	7.51042	7.2953	7.83762	6.69247	7.29279	6.97664	6.76185	7.82666	7.22867	7.53407	7.04168	7.15163	7.23394	7.36556	7.05696	7.03551	8.01602	7.11033	6.90324	6.68914	6.86343
ACTL6B	8.5604	8.57548	8.30316	8.6275	8.42283	8.00708	8.1519	8.3392	8.50841	8.38289	8.29214	8.54686	8.65894	8.41727	8.27379	8.47801	8.36145	8.14249	8.37827	8.71142	8.69533	8.32839	7.05391	8.38144	8.24582	8.11894	8.0636	8.40818	8.24832	8.17832	7.48938	8.10487	7.42873	7.9829	8.22065	7.6882	7.1928	7.67117	7.76311	7.71422	7.76496	7.53504	7.95279	8.28299	7.33143	8.04835	8.39443	8.1798	8.28024
TERF2IP	10.582	9.73992	10.2903	10.7049	10.6375	10.0714	10.4302	10.7403	10.5384	10.5889	10.6375	10.5418	10.041	10.1265	10.581	10.3628	10.231	10.1505	10.4745	10.7689	10.7351	10.506	9.44729	10.5562	10.5439	10.4691	10.3229	10.6403	10.8003	10.875	9.59129	10.5147	9.71711	10.4933	10.7562	10.3164	11.1095	9.94653	10.486	11.5971	10.7869	10.4567	10.3826	10.7131	9.58879	10.3686	10.5373	10.5135	10.5384
MBNL2	9.29279	8.37113	9.29306	9.03847	9.20045	8.80849	9.27209	9.38988	9.28271	9.42658	9.22627	9.38698	9.27288	9.43655	9.26803	9.08229	9.20829	9.4302	9.33716	9.42216	9.07448	9.4244	8.33352	9.50717	9.39176	9.13017	9.22071	9.29923	9.19945	9.07708	8.03849	8.97845	8.67895	8.88178	9.32342	8.95565	8.32858	8.65638	8.83349	9.11511	9.31702	9.06811	9.48356	10.1732	9.06148	9.38748	9.60449	9.58279	9.70924
ATP1B1	11.4609	9.58505	11.4545	12.0394	12.2318	11.2199	11.7597	11.8687	12.4356	12.2775	11.789	11.4696	11.3967	11.0785	11.4696	11.5971	11.3136	11.2571	11.5442	12.2279	12.2977	11.5432	7.78157	11.7918	11.8311	11.2947	11.4652	12.1676	11.5321	11.7944	8.70194	12.0121	8.99061	11.8168	12.0986	10.9808	9.87238	10.4609	11.3136	11.744	11.7999	11.2701	11.7159	12.0443	9.11023	11.5321	11.726	11.9492	12.0055
FRMPD2	6.97997	6.43584	6.64474	6.97438	7.09869	6.65506	6.92625	6.99281	7.14044	7.05823	7.39775	6.79658	6.3749	6.32959	6.99968	6.71068	6.82384	6.95463	6.48642	6.98449	6.30373	6.80947	6.25446	6.85009	6.60147	7.15154	6.87226	7.22778	6.66686	6.72992	6.26003	6.8275	6.37443	7.27027	7.04603	6.82872	6.36065	6.65976	6.73058	6.55706	6.62118	6.66525	6.84387	7.14848	6.45027	6.55492	7.06877	6.75511	7.18594
ZNF365	11.2199	8.64161	10.9388	11.4381	11.7544	10.7285	11.781	11.6693	11.789	12.1455	11.24	11.194	11.061	10.5517	10.7729	11.1435	10.6598	10.6657	11.5278	11.2458	11.5996	11.53	8.3112	11.5697	11.6047	11.0947	11.1571	11.6643	11.4737	11.3486	9.08495	11.1757	9.24551	10.7272	11.3548	10.5708	9.44559	9.84647	10.6456	11.2438	11.2122	10.8807	11.2866	11.7969	8.72109	10.9866	11.4171	11.6875	11.5475
KBTBD6	7.00426	6.58778	7.1088	7.62118	7.83112	7.17568	7.57184	7.53575	7.9377	7.92444	7.80087	6.92713	7.03832	6.83482	7.24648	7.26972	6.93868	7.24349	7.63952	7.64609	7.34474	7.42458	6.80794	7.64762	7.78993	7.43084	7.38394	7.6153	7.56117	7.66121	6.80463	7.56685	7.10586	7.31824	7.73205	7.06894	6.92125	6.96708	7.46584	7.66819	7.68044	7.04822	7.67285	7.77349	6.77899	7.41964	7.6361	7.67103	7.77877
WDR54	9.52402	8.25178	9.16039	9.79148	9.54381	8.98391	9.13952	9.7881	9.57442	9.46375	9.64876	9.05787	8.92444	8.89812	9.34652	9.25088	9.20759	9.24426	9.22585	9.54286	9.4774	9.27691	8.08544	8.94334	9.0481	8.9533	8.9974	9.53045	9.27668	9.51063	8.10217	9.18729	8.14967	9.31755	9.67216	8.63708	7.9634	8.84766	8.93153	8.77264	9.3648	8.87645	9.33634	9.48692	7.98501	9.30744	9.47311	9.52402	9.53797
PAMR1	9.41713	8.90473	9.05813	9.19022	9.1952	9.58879	8.78149	8.67734	9.0203	8.60687	9.52057	8.40728	8.54456	9.02827	9.0946	9.26685	9.49326	9.27933	8.74568	8.60165	8.75238	9.18128	10.3449	8.52525	8.54456	9.44498	8.38552	8.99511	8.9204	9.36233	10.3265	9.36376	10.2645	9.4976	8.87218	8.66033	9.1291	9.82595	9.29175	8.96922	9.35459	9.23975	8.99251	9.06473	9.99542	8.75925	9.14001	8.64695	8.99941
PAN2	8.58831	7.73114	8.84439	8.07033	7.77986	7.91758	8.59536	8.30034	7.90196	7.89749	7.78572	8.34472	8.15595	8.88323	8.04921	7.98072	8.26204	8.39354	8.07105	7.07132	7.22436	8.28602	8.12605	8.63726	8.44079	8.27904	8.625	8.04173	8.2122	7.99019	7.70039	7.58393	8.66864	8.00708	7.86356	8.44389	8.28221	7.93451	7.63481	8.3156	7.93001	8.14042	7.93757	7.7907	8.24034	8.21882	7.95436	7.97273	7.73254
DAG1	8.59985	8.63958	8.43229	8.33822	8.1228	8.49915	8.2683	8.16406	8.09228	8.15147	8.13752	8.47972	8.51653	8.83665	8.76673	8.63631	8.7035	8.56745	8.35281	8.25149	8.2312	8.27849	9.18854	8.28778	8.23705	8.29752	8.20948	8.15667	8.39725	8.31774	9.24452	8.44457	8.8734	8.55314	8.33724	8.26328	9.43124	9.01486	8.68777	9.01176	8.50307	8.29446	8.28024	7.86531	9.05086	8.37545	8.19838	8.14122	8.22647
APH1A	8.28282	8.08251	7.80538	8.0623	7.79982	8.10667	7.70078	7.9127	7.84567	7.7466	8.08165	7.89581	7.75061	8.04822	8.08405	7.87537	8.18544	7.97922	7.88207	7.59587	7.49469	7.74699	8.39159	7.45509	7.63315	7.72601	7.57546	7.72219	7.9078	7.98114	8.95372	7.80341	8.13848	8.14426	7.78539	7.85009	8.4122	8.36572	8.3479	8.02249	8.00917	8.14921	7.54683	7.92698	8.02132	7.72388	7.74515	7.64785	7.79105
SYT13	10.3213	9.57738	10.4457	10.9686	11.3136	10.0649	10.464	10.75	11.1656	11.5186	11.0086	10.4075	10.1	8.9866	10.1757	10.5902	9.72612	9.93586	10.5342	10.9513	10.8124	10.7014	6.64161	10.904	10.5331	10.4557	10.2434	10.6979	10.581	10.4977	7.30803	10.6781	8.58137	10.1402	10.9776	9.67407	8.42215	8.899	10.307	10.281	10.4701	9.80623	10.7244	11.1571	8.25344	10.2478	10.7199	10.8981	10.9977
CHKA	10.0374	9.5188	10.2876	9.76685	9.34369	10.3697	9.769	9.48299	9.51002	9.44988	9.36291	9.32342	9.27803	9.76059	9.71086	9.63658	9.75432	9.76478	9.4603	9.02971	9.20997	9.78669	9.99506	9.75086	9.61265	9.72304	9.68163	9.36994	9.45415	9.71282	9.34007	9.08089	10.2219	9.39608	8.90753	9.42046	9.38698	9.83749	9.5374	9.4192	9.37953	9.33981	9.36158	9.86383	9.83595	9.72988	9.53945	9.26753	9.19663
WWC1	8.52359	8.98685	8.59626	8.42989	8.17657	8.46628	8.14879	7.95086	8.03611	8.28108	8.51283	7.86921	8.41139	7.79681	8.0446	8.15547	8.09829	8.12833	7.92016	8.09607	7.59496	8.03152	9.16039	8.24134	8.02989	8.41742	8.33367	8.24054	8.18557	8.14686	8.36337	8.09928	8.82578	8.2191	7.74394	8.19071	8.43411	8.30961	8.54456	8.26278	8.20622	8.25114	7.84705	8.24651	8.97224	7.92788	8.21238	7.76087	7.87349
SLC2A1	8.91656	9.71183	9.35065	8.97943	8.99667	10.0766	9.54973	9.99228	9.48873	8.95546	8.75905	9.15143	9.22386	9.96446	9.09118	9.37819	9.59002	9.58688	9.33981	8.42836	9.09566	9.25795	11.1827	9.14144	9.21076	9.55253	9.29557	8.94754	9.44353	9.25647	9.80211	9.12494	9.4062	9.52781	9.12282	8.57216	10.3972	9.45441	9.63658	9.19397	9.23195	9.53768	9.04833	9.06256	10.074	9.51177	9.45095	9.19806	9.15094
ROCK2	7.83152	7.88707	7.96943	8.33139	8.6994	8.34523	8.48365	8.31989	8.6394	8.88363	8.47752	8.30641	8.30087	7.50195	7.94727	8.21574	7.54356	8.03931	8.36404	8.36654	8.1853	8.67132	8.37733	8.5637	8.81579	8.55831	8.3392	8.52053	8.37684	8.4709	7.91716	8.59803	8.2569	8.1556	8.56949	8.23989	8.61302	7.8327	8.3392	8.26785	8.30139	8.02644	8.49483	9.23949	8.12195	8.26406	8.94334	8.8107	8.75294
PSMG1	7.63099	6.89188	7.47556	8.57701	9.0683	8.36266	8.16998	8.40782	9.11458	8.92298	8.86697	7.7467	7.42578	7.22942	8.29542	8.43335	8.26498	8.24311	8.30838	8.89426	8.55688	8.60667	7.54805	8.06561	8.5073	8.2915	8.09239	8.90014	8.51718	8.70131	8.08043	8.89088	7.49877	8.29572	8.83691	7.53304	7.46413	7.97079	8.46681	7.90549	8.65676	8.46302	8.73017	9.07176	7.74464	8.45629	8.65473	8.97531	8.88664
HEPACAM	10.7415	11.4191	11.3588	10.9528	10.7949	11.4566	11.098	10.6586	10.613	10.8069	10.9866	10.5585	10.6504	11.5674	11.3465	10.8851	11.1982	11.0593	10.7513	9.90246	10.0853	11.0883	11.8882	10.8003	10.9747	11.0897	10.9253	10.6433	11.1555	11.2866	11.7571	10.8408	11.5609	11.2381	10.23	10.5017	11.6318	11.5523	11.098	11.1306	10.9791	11.0281	10.464	10.342	11.7836	10.9127	10.6828	10.3265	10.2626
DUSP23	8.75582	9.07708	8.84318	8.65147	8.18025	8.70763	8.51807	8.60343	8.30139	8.44337	8.57111	8.54531	8.8222	8.86001	8.5167	9.00599	8.82198	8.92707	8.60307	8.23894	8.43723	9.13764	9.74063	8.68624	8.56404	8.80016	8.51718	8.36766	8.85543	8.51386	9.96853	8.23269	8.45812	8.5934	8.07242	8.36538	8.43609	8.7895	8.28024	8.16907	8.38865	8.66844	8.49041	8.25114	9.09812	8.54137	8.39095	8.36173	8.35993
ADC	8.17952	7.35733	7.98647	8.2161	7.97217	7.9089	7.83762	8.0196	7.86879	7.86879	8.05131	7.17242	7.37081	7.70078	7.98567	7.74911	7.83719	7.75718	7.67409	7.59087	7.75861	7.76724	7.17608	7.70856	7.87978	8.00338	7.74526	8.14935	7.69758	7.85599	6.99756	7.67974	7.16685	7.86958	7.6162	7.27416	7.05696	7.75718	7.3324	7.77163	7.74156	7.63379	7.99401	7.636	7.26841	7.7997	7.9596	7.82248	7.78105
BAG3	8.6848	11.4048	11.5651	8.09683	8.02249	10.2005	9.69327	8.63691	8.74723	8.15232	8.37067	9.20685	9.45973	9.88124	8.39197	8.97446	10.3223	10.7639	8.24229	7.64928	7.45067	9.40117	9.84935	9.6443	8.69353	9.83867	9.46476	8.51495	9.25143	8.8419	10.9313	8.49515	10.3244	9.32026	8.68696	11.5718	9.71183	9.06097	9.45883	9.7901	8.38027	9.00054	8.12793	9.28944	10.917	8.6526	8.72705	9.21912	9.56651
LOC645683	12.0529	12.2399	12.046	10.8995	11.3444	11.8663	11.4359	11.9375	10.9837	11.3251	11.6823	11.8663	12.117	12.2157	12.1237	12.1272	11.6343	11.8914	11.2069	11.5809	11.786	11.8311	12.4311	11.8577	11.8548	11.9687	12.2237	11.0628	12.1637	11.672	12.6984	11.9822	12.2651	11.9581	11.6667	12.341	12.3596	12.6006	12.4612	12.3596	11.9857	12.306	11.9687	11.242	12.5014	11.8139	11.617	11.6294	11.6269
CSMD3	7.6474	6.52078	7.66294	8.2449	8.35545	7.67896	8.12158	8.02543	8.17863	8.36672	7.9789	7.7902	7.7929	7.01176	7.50316	7.84523	7.36846	7.48778	7.76235	8.10667	7.63696	8.04125	6.94766	7.98143	7.93981	8.00544	7.80672	7.99401	8.08325	7.95549	6.76138	7.98994	6.85796	7.82696	8.18051	7.43766	7.40966	7.44418	7.57169	8.07743	7.91547	7.55413	7.93038	7.94209	6.97961	7.56846	8.11659	8.06689	8.08074
ATP6V1C1	9.14024	8.22382	8.86886	9.04977	9.53045	8.82464	9.28122	9.26662	9.61865	9.72178	9.22923	9.02994	8.78271	8.05574	8.60108	9.13146	8.55774	8.5073	9.00235	9.39919	9.44904	9.27744	7.6873	9.32967	9.47166	9.10214	8.94101	9.5188	9.26992	9.07612	7.2582	9.20095	7.67671	8.84873	9.3383	8.62612	7.62221	8.40051	9.22018	9.09983	9.19022	8.29361	9.08273	9.29868	7.8993	8.81869	9.02531	9.04446	9.48692
OLA1	7.2033	6.51454	6.93742	7.42411	8.01378	6.78113	7.00338	7.08018	7.65871	7.66473	7.54329	7.29388	7.31809	7.10871	7.58551	7.18953	7.18106	7.10046	7.49896	7.61343	7.50456	6.91818	6.66236	7.26867	7.40283	7.42167	6.69247	7.8293	7.54316	7.06833	6.72056	7.1524	6.6756	7.02844	8.10501	6.91939	6.49079	6.84968	6.79527	7.3428	7.05268	7.42137	7.55316	7.55046	6.77429	7.13685	7.31178	7.05891	7.6518
KIAA0355	8.49144	8.62838	8.61992	8.16157	7.89624	8.18831	8.20139	8.39301	8.20085	8.06689	7.88439	8.03454	8.04861	8.49515	8.1158	8.05209	8.48159	8.48022	8.00652	7.6362	7.45992	8.11812	8.78379	8.16612	8.17863	8.28316	8.33673	7.93919	8.09301	8.18148	8.49643	7.85686	8.79805	8.17492	7.87259	8.13792	8.14935	8.33205	8.15488	8.20196	7.95632	8.25462	7.89191	7.95014	8.28505	8.02632	8.02031	7.86011	7.81682
ACSS3	6.60087	7.10164	6.66775	6.85942	6.67093	6.8547	6.87065	6.59913	6.59604	6.67954	6.77098	6.60649	6.58528	6.64081	6.68799	6.59991	6.60851	6.63732	6.71984	6.33018	6.24982	6.78795	7.58953	6.68965	6.82356	6.94238	6.78007	6.62924	6.70775	6.993	7.26244	6.77388	7.56364	6.92695	6.64394	6.95859	7.40852	6.92046	6.9216	7.03618	6.93357	6.81916	6.78783	6.88953	7.04853	6.65688	6.78689	6.7999	6.69536
PPP1R14B	7.76186	8.59606	7.93427	7.38474	7.20471	7.70894	7.47526	7.30726	7.00088	7.07219	7.17973	7.9083	8.18342	7.88553	7.77666	7.67671	7.70869	7.58427	7.75956	7.09231	7.09681	7.55527	8.70646	7.47917	7.55081	7.651	7.76061	7.40017	7.6518	7.5252	8.95458	7.54096	8.49211	7.88509	7.31267	8.24726	8.8709	7.9886	7.84887	8.05885	7.57614	7.81509	7.38504	7.13187	8.46198	7.61182	7.40449	7.52936	7.36121
MSN	8.67005	9.64843	9.09052	8.29031	8.21095	9.47228	8.6817	8.32298	8.23152	8.14012	8.47235	9.62063	9.58945	9.54673	9.52197	9.32161	9.83979	9.71457	9.34085	8.63119	9.03966	9.25035	10.1841	8.6004	8.56252	9.13517	8.79696	8.4876	9.20444	9.01844	10.7438	8.96565	9.36429	9.345	8.92006	9.99311	9.6765	9.99861	9.88124	9.3626	9.09772	9.84314	8.69516	8.49483	10.0464	9.20271	8.71228	8.77149	8.75336
ISG20	7.11473	6.81153	7.15215	6.90374	6.76481	8.15975	6.99144	7.75151	7.19897	6.77244	7.46787	6.94111	6.81421	7.59914	6.73031	6.89952	7.18834	7.30272	6.83503	6.56313	6.34093	7.31322	7.81115	7.03173	6.99144	7.11794	7.13585	6.85145	7.00007	6.92352	8.11836	6.78488	7.18673	6.87427	6.74591	8.99061	6.86114	7.25733	6.75218	6.77758	6.85995	7.53296	6.66068	7.27634	7.40486	7.27484	6.88836	7.17484	7.02648
Septin 3	11.0313	11.0194	11.0313	11.3903	11.2161	10.9747	11.2571	11.0042	11.3099	11.4215	11.2755	11.563	11.3845	10.8502	11.2553	11.5586	10.9898	11.0628	11.3706	11.1185	11.2069	11.6318	10.0214	11.5565	11.3382	11.3606	11.3625	11.6145	11.5523	11.2217	10.1101	11.4891	10.6657	11.4912	11.6593	11.2217	11.2926	10.8908	11.3099	11.8027	11.4171	11.1844	11.8972	10.6538	10.8952	11.3155	11.5878	11.5432	11.4422
C1ORF216	8.75294	8.48436	8.60795	9.08315	9.03847	8.45597	8.61131	8.74931	8.69683	8.86001	9.11511	8.89442	8.79876	8.42481	8.57499	8.90519	8.7035	8.44799	8.97368	9.75398	9.67678	8.60973	7.90446	8.6992	8.70588	8.51074	8.47363	8.98083	8.6343	8.66744	7.69606	8.94101	7.79155	8.42121	8.94382	8.50307	8.86081	8.08028	8.72774	9.07612	8.55948	8.37699	8.91327	8.90925	7.59075	8.38884	8.71864	8.93567	8.78541
M6PRBP1	8.49244	8.74685	8.62993	7.92028	7.73361	8.52562	8.42624	8.92938	8.20054	7.84875	7.8507	8.38865	8.38222	9.75155	8.66514	8.25035	8.66473	8.83837	8.17923	7.49044	7.65156	8.27904	9.07268	8.08797	8.24371	8.19419	8.36404	7.81115	8.16889	8.07977	9.53355	7.73832	8.81028	8.32669	7.93026	8.40353	8.51933	8.62806	8.37986	8.29325	8.34404	8.67751	7.62655	7.97288	9.06946	8.54722	7.82547	8.0536	8.17937
MYH11	7.15163	9.54854	8.14779	7.47223	7.77284	8.04444	7.8313	6.99987	7.47565	7.72076	7.97057	7.87952	6.86081	8.58537	9.10169	7.23224	7.45532	7.1529	9.0337	7.43956	7.00188	7.49459	9.892	7.54683	7.77175	9.08936	7.7914	7.83991	7.5999	7.37305	7.74515	7.61889	8.23435	7.62314	8.14809	7.12954	8.32733	8.73831	7.63255	8.30316	7.87937	7.70618	7.30837	8.27445	8.19653	7.62493	8.11296	6.98449	7.89638
ACAA2	7.83977	7.92854	7.72132	7.69242	7.68343	8.05435	8.10577	7.44669	7.62384	7.81193	7.93065	7.7755	7.99778	7.87144	8.52543	7.88005	8.21079	8.19551	7.86921	7.12162	7.52148	7.8567	8.43859	7.85624	7.89272	8.15488	7.82068	7.83762	8.09228	8.02689	8.53585	7.89651	8.89661	8.35482	7.88005	7.8866	8.59064	8.42434	8.29492	8.03379	8.05119	8.33412	7.92539	7.65055	8.6817	8.05463	7.75402	7.78381	7.73585
C7ORF28A	7.28264	6.44096	7.20843	7.3726	7.68948	7.43604	7.50419	7.50377	7.66182	7.71152	7.54544	7.38318	7.24281	7.39388	7.47819	7.38806	7.32085	7.6095	7.53444	7.38772	7.37101	7.53692	7.14783	7.52664	7.54385	7.38033	7.4522	7.55115	7.51115	7.74651	7.23771	7.40174	7.39673	7.5049	7.58621	7.37479	7.21187	7.30818	7.43025	7.37252	7.59728	7.68428	7.47087	7.82068	7.22495	7.64785	7.72844	7.71184	7.63031
PSCD4	6.77982	6.76003	6.63965	6.73349	6.73213	7.44731	6.71656	6.55025	6.62409	6.67312	6.77922	7.15582	7.5517	7.31795	7.145	7.04137	7.11875	7.20683	7.15958	6.87313	7.07829	7.10971	7.90446	6.73326	6.63549	7.13181	7.04616	6.64121	7.22967	7.16231	8.64583	6.70958	6.91836	6.95795	6.80725	7.313	7.10121	7.26225	6.58844	6.88035	6.77319	7.34003	6.8504	6.98431	7.76175	7.07878	6.75501	7.12369	7.14658
GRIA2	11.4403	9.94108	11.5209	11.6948	12.023	11.2142	11.8663	11.7544	11.8168	11.9182	11.5071	11.3289	11.2142	10.9557	11.1306	11.3746	10.7451	11.1844	11.2607	11.9722	11.7133	11.5278	9.97243	11.7108	11.4566	11.4959	11.3366	11.3308	11.3925	11.4441	9.57527	11.5743	10.5854	11.4113	11.744	11.1353	10.7614	11.137	11.0778	11.6269	11.4321	11.2364	11.8601	11.5321	10.5595	11.5586	11.5071	11.8882	11.773
ARRDC4	7.32581	7.03972	6.96396	7.12281	7.27144	7.36283	7.22083	7.08427	7.34055	7.19573	7.10227	6.61952	6.706	6.87691	7.06599	7.00148	7.29807	7.4489	7.11192	6.77388	6.48192	7.22666	7.82563	7.08832	7.30422	7.2921	7.33513	7.13714	7.48381	7.27118	8.15147	6.98471	7.07319	7.06699	7.0974	7.13545	7.30313	7.60508	6.93811	7.08757	7.01626	7.88736	7.0295	7.05231	7.37101	7.39885	6.92784	7.12942	7.1928
RAB31	10.8937	11.8687	10.9994	10.5692	10.4589	11.2161	10.9946	10.4376	10.2466	10.4988	10.9141	10.8556	11.3444	10.9196	10.8995	10.834	11.1486	11.0467	10.9837	10.064	10.5487	10.7639	11.7783	10.5179	10.465	10.6966	10.7962	10.7095	11.1468	10.9528	11.8739	10.7975	11.5385	11.1338	10.3682	11.2788	11.8577	11.4277	11.4891	11.1063	10.8598	10.9506	10.3098	10.7095	11.7108	10.7258	10.5912	10.3234	10.2709
GABBR2	11.3079	9.7427	11.3606	11.7836	11.9521	11.3043	11.7836	11.5341	12.0264	11.9888	11.8687	11.6693	11.514	10.5595	11.5809	11.6948	11.1539	11.3004	11.744	12.4811	12.046	11.6294	7.25519	11.7944	11.6318	11.5674	11.4235	11.9521	11.612	11.5523	7.36052	11.849	9.57442	11.5996	12.2157	11.1435	9.62155	10.4139	11.3606	11.9492	11.4525	10.9097	11.8518	11.6343	9.28069	11.5118	11.6794	12.0264	11.9551
ENPP5	8.5897	7.49765	7.9442	8.20388	8.66318	7.91099	8.57111	8.49699	8.62769	8.50499	8.55985	8.53619	7.76901	7.80478	8.44424	8.25035	7.89862	7.98304	8.19481	8.61746	8.45781	8.59964	7.26403	8.46561	8.61244	8.13551	7.7337	8.874	8.33427	8.27099	7.62264	8.50517	9.39278	8.77166	8.53919	7.99077	7.84229	8.50254	8.23755	8.39282	9.01683	7.98969	8.3332	8.7693	7.77746	8.45515	8.76432	8.51787	8.63448
PPP2R2B	11.8311	11.0822	11.8139	12.2651	12.4811	12.0394	12.195	12.2157	12.5532	12.4559	12.4169	11.9027	11.8027	11.7368	12.1272	11.8367	12.1311	12.0701	11.9857	12.5166	12.3277	12.1237	11.1774	12.0089	12.0701	12.2318	12.0394	12.2939	12.1237	12.195	11.2122	12.2775	11.5996	12.1488	12.3234	11.6318	11.2208	11.7571	11.8085	11.9956	12.2279	11.9615	12.1272	12.3277	11.4009	12.117	12.2693	12.2399	12.3102
ATP2B3	7.45463	6.77156	7.40294	7.34418	7.53423	7.13279	7.55759	7.33532	7.54631	7.55058	7.26753	6.95698	6.7765	6.64465	6.97218	6.9598	6.66916	6.62667	7.21057	6.87313	7.19598	7.28431	6.25678	7.36172	7.4522	7.31071	7.21523	7.51733	7.39704	7.26663	6.32146	7.03912	6.46975	7.13863	7.26867	6.96325	6.64868	6.98375	7.06923	7.092	6.95124	6.91831	7.45321	7.46885	6.50602	7.11884	7.38095	7.24349	7.37866
CSRP2	8.16157	8.81968	8.84109	8.15353	7.99858	8.546	8.75484	7.94173	8.06176	8.02106	8.42382	8.41237	8.43778	7.85765	8.44732	8.26692	8.66762	8.63466	8.26541	7.45694	7.863	8.13083	9.75647	8.85189	8.25099	8.2683	8.56517	8.65773	7.90873	8.49128	8.83711	7.76811	9.35489	8.31756	7.73145	8.47872	8.32636	8.96698	8.20225	8.60526	8.13683	8.31921	7.97937	8.28042	9.26992	8.39178	7.94135	8.27082	8.18067
HCG4	7.87296	8.45781	7.88596	7.5515	7.30272	7.7287	7.61971	7.81391	7.51924	7.55365	7.65504	7.60901	7.65701	7.83919	7.55794	7.61043	7.66043	7.64622	7.64918	7.5261	7.4724	7.65504	8.14144	7.73124	7.54928	7.66911	7.54829	7.62518	7.46181	7.57657	8.62787	7.58224	7.88158	8.14176	7.5448	8.27268	8.44522	8.11058	7.85599	7.95766	7.70197	8.30441	7.53053	7.7982	8.30623	7.52731	7.49193	7.58143	7.43693
LOC643433	10.8464	11.1451	10.5528	10.1212	9.46319	10.1547	9.8237	10.1969	9.34608	9.26883	9.892	10.1212	10.3909	10.562	10.1505	10.0889	10.3892	10.1885	9.97745	9.47197	9.78946	9.71457	11.0731	9.71779	9.76685	10.0181	10.2653	10.0083	10.1919	10.0782	10.7601	9.84056	11.2477	10.0599	9.57976	10.2829	9.79428	10.7513	10.2318	9.62155	9.84858	10.1895	9.74893	9.74063	10.6954	9.99353	9.76685	9.42881	9.59763
XKR4	8.17879	7.0836	7.7521	8.64809	8.41139	7.93463	8.11431	8.29901	8.45315	8.40625	8.64091	8.32217	7.80724	7.48599	7.99979	8.04894	7.54559	8.08857	8.06576	8.93947	8.2312	8.08043	6.91191	8.2149	8.27251	8.40149	8.17259	8.49779	8.26173	8.3106	7.13884	8.83288	7.33876	8.62162	8.57841	8.09239	7.82828	7.95214	8.22885	8.42399	8.43778	8.16555	8.83983	8.15857	7.46707	8.38597	8.3159	8.57612	8.57465
PKP4	7.99751	8.41139	7.95436	7.4942	7.57347	7.58845	7.53562	7.83849	7.45726	7.56386	7.90167	7.36195	7.61838	8.39984	8.29117	7.65673	7.96646	8.11296	7.84215	8.76447	8.46801	7.37458	8.90078	7.53965	7.95157	7.61472	8.44542	8.30238	7.77877	7.64634	9.20543	8.10759	8.65384	8.0296	8.04592	8.53157	8.335	9.47848	8.4504	8.93683	8.2119	8.58592	7.85281	7.62409	8.10973	7.98616	7.71005	7.81149	7.82683
SH3GL2	12.2612	10.6657	11.8882	12.4032	12.6824	11.6145	12.5955	12.5639	12.6824	12.5797	12.3364	12.1237	11.6923	10.9643	11.9551	11.7783	11.5901	11.744	12.0948	12.4962	12.3196	12.2487	9.17766	12.4311	12.3841	12.1098	12.2279	12.4912	12.1418	12.199	9.01271	11.8944	10.392	11.8633	12.5743	11.3725	10.5342	10.7581	11.2965	12.2318	12.106	11.3925	12.2861	12.3934	10.4302	12.0741	12.3548	12.677	12.4559
LEPROT	9.00759	8.9006	8.47345	8.88785	8.33338	8.90415	7.91203	8.86121	7.4909	7.83152	8.83938	7.64949	8.43081	9.01447	8.12233	9.33044	8.79546	8.51181	8.10019	8.11265	8.37684	8.62306	10.1532	8.33054	8.92463	8.57216	8.45899	7.81843	8.43521	8.15595	9.84969	8.7691	9.4774	8.84422	8.0905	9.21858	8.54841	9.59978	9.06698	7.45777	8.52645	9.01804	8.56356	8.3733	9.39978	8.26015	8.34605	8.09506	8.19686
DDIT4	9.66502	12.1025	11.622	9.29019	8.49024	9.13212	9.36233	9.11367	8.84109	8.54531	8.35978	10.7844	10.532	9.91993	9.0351	9.43719	8.54386	8.65299	9.38914	9.01731	9.14073	9.35593	10.6328	9.49881	9.35889	9.27459	9.98303	8.56211	9.81383	9.20685	10.4117	9.24632	10.3381	9.72507	8.22602	10.2866	11.7108	9.4227	10.5299	9.98462	9.07589	9.1833	9.04422	8.66514	10.4486	9.29923	8.90396	7.95946	8.75448
TBC1D7	8.16816	7.50082	8.00917	8.26558	8.17078	7.51042	8.23647	8.48336	8.29935	8.11211	8.17092	7.55943	7.29839	7.54982	7.69821	7.40693	7.44492	7.59044	7.77504	8.01248	7.80359	7.77473	7.32794	8.10469	7.73696	7.75741	7.6162	8.16663	7.72645	7.98873	7.16925	7.80006	7.09207	7.72009	8.21657	7.16769	7.39252	7.26061	7.19835	7.82891	8.15048	7.48704	8.00818	8.33274	7.34718	7.5798	8.02174	8.36337	8.16406
FAM129B	9.18128	10.7537	9.51355	8.91496	8.64179	9.55926	8.99828	8.66762	8.69087	8.67751	9.02717	8.97185	9.36182	9.39781	8.65473	8.96055	8.97404	8.8807	8.62426	8.39301	8.48836	8.90774	10.519	8.83181	8.45613	9.02099	8.84405	8.50216	8.88196	8.52876	9.90609	8.5008	9.52568	8.74076	8.47992	9.33398	9.20402	9.24935	9.53045	8.76759	8.5932	9.11458	8.50092	9.27963	9.95406	8.80599	8.76109	8.44973	8.32041
CAMTA1	10.506	9.2938	10.5923	10.3551	10.4798	10.1478	10.6363	10.4251	10.6904	10.9686	10.2908	9.845	10.2228	9.72957	10.1864	10.2653	10.1749	10.0983	10.465	9.94037	10.2899	10.3039	8.09078	10.5878	10.4838	10.2682	10.1933	10.9083	10.4711	10.1532	8.12416	10.1325	9.35971	10.0438	10.241	9.70472	9.23623	9.40196	9.79428	10.6106	10.2029	10.0214	10.3555	10.6037	8.66413	10.1051	10.27	10.5384	10.5201
ESRRG	8.18067	7.4489	8.27351	8.07424	8.39049	8.05408	8.42025	8.14235	8.4192	8.77766	8.01192	8.14056	8.43393	7.66359	7.957	8.11034	8.1416	8.24004	8.27445	7.77697	8.31045	8.00183	7.30241	8.46467	8.2533	8.03422	8.20333	8.69333	8.07995	7.95044	6.86446	8.22495	7.62409	8.20852	8.41695	7.95228	7.79641	7.83814	7.37749	8.35102	8.04691	7.96768	8.29084	8.04358	7.57146	8.27234	8.16203	8.37603	8.38748
ZNF326	6.80628	7.10481	6.94951	6.68288	6.75374	6.70107	6.66146	6.76034	6.71825	6.70487	6.57663	6.61816	6.69017	6.61233	6.52592	6.65582	6.54158	6.5758	6.45384	6.47764	6.51498	6.72718	7.50013	6.7078	6.86352	6.72838	7.08595	6.83702	6.71469	6.64827	7.38602	6.8512	7.13301	6.65501	6.64522	7.12433	6.85955	7.25221	6.981	6.78988	6.656	6.87501	6.95151	6.79966	7.04853	6.8603	6.70453	6.64219	6.68783
LARGE	10.3637	9.92589	10.1514	10.613	10.3746	9.82503	10.1437	10.3489	10.4221	10.2136	10.392	10.2443	10.0798	9.70668	10.3265	10.2908	10.0003	10.2346	10.2047	10.9484	10.1855	10.1317	8.58052	10.1565	10.1803	10.124	10.0028	10.2519	9.73487	9.94802	8.92088	10.5666	9.45095	10.4589	10.6154	10.1869	9.25843	9.64365	10.1142	10.3108	10.2922	9.68876	10.7627	9.98081	9.68037	10.3708	10.4345	10.4557	10.6184
ORMDL3	7.49886	7.93234	7.50256	7.35304	7.29035	7.30272	7.22857	7.29854	7.13288	7.11721	7.37191	7.32602	7.21098	7.08747	7.21451	7.26522	7.06822	7.23032	7.16829	7.28278	7.42391	7.25624	8.00668	7.1342	7.23185	7.18842	7.22121	7.46227	7.34474	7.29715	7.97713	7.28453	7.69219	7.2637	7.26867	7.33775	7.88707	7.61182	7.5316	7.00496	7.15447	7.35576	7.27137	7.59305	7.59799	7.19928	7.219	7.19661	7.18938
DNAJA3	10.2829	9.58164	10.4165	10.3569	10.423	10.1637	10.2554	10.4435	10.2991	10.2439	10.1654	9.87274	9.81254	9.88226	10.0091	9.95547	9.97401	9.96303	9.90765	10.0607	9.95799	10.1977	9.53045	10.2346	10.1991	9.97317	10.0327	10.1474	10.0535	10.1445	9.70609	10.0188	10.2074	10.0615	10.3479	9.80736	9.48299	9.79857	9.56844	9.73655	9.83562	9.59002	10.1869	10.2599	9.75026	10.1543	10.0319	10.2672	10.2074
LRPPRC	8.57651	8.16026	8.51933	8.97051	8.83181	8.56305	8.72672	8.9541	8.77859	8.94582	8.82974	8.35993	8.35831	8.34162	8.54668	8.60143	8.52944	8.55059	8.7025	9.0351	8.91177	8.60775	7.97953	8.65185	8.91949	8.5421	8.464	8.74891	8.55445	8.87196	8.19228	8.64826	8.75392	8.4574	8.8634	8.37622	8.08342	8.25434	8.36606	8.76416	8.63011	8.37005	8.72069	9.02852	7.91245	8.6144	8.80358	8.67716	8.72581
AP2S1	8.58522	8.24371	8.34146	8.96055	9.04285	8.18038	8.7039	9.03188	9.0948	9.02717	8.86986	8.68135	8.16597	8.05099	8.73368	8.74254	8.5167	8.48464	9.01467	9.10076	8.96324	8.90993	7.55748	8.89273	9.03466	8.69127	8.63691	9.07848	8.93567	8.95025	8.58938	9.26586	8.03755	8.93006	9.37298	8.50859	7.98848	8.37986	8.9612	8.99038	9.15143	8.82641	9.03116	8.24371	8.16282	8.82427	9.04422	9.24001	9.25115
C10ORF35	9.68602	8.61499	9.43536	9.69129	9.77918	8.74628	9.23703	9.60851	9.68737	9.57376	9.66402	8.77582	8.62461	8.21988	8.98883	8.8953	8.68155	8.71582	8.9466	9.1952	9.11099	9.27877	7.86481	9.12989	9.24523	9.02693	8.9533	9.45314	9.17494	9.31205	7.79552	9.17394	8.37525	8.87173	9.13625	8.60706	7.94444	8.34822	8.66394	8.85039	8.9533	8.48524	9.19319	9.56943	8.01602	8.92213	9.43044	9.16951	9.28691
LPPR4	7.71017	6.54336	7.58264	8.74232	9.05062	7.8826	8.63256	8.45459	8.86924	9.00572	9.29828	8.69274	7.97877	6.90733	8.42624	8.55853	7.8826	8.14372	8.56479	9.86453	8.68777	8.96565	6.37971	8.60143	8.39851	8.62426	8.19536	8.45059	8.44234	8.50661	6.48709	8.95742	6.33577	8.49745	9.25625	7.98787	6.97115	7.37703	8.83428	8.82847	8.8222	8.06658	9.2702	8.7888	6.79806	8.38684	9.08361	8.74034	9.05382
TFPI	6.47623	6.99165	6.73021	6.49598	6.43539	6.71494	6.49253	6.51656	6.49572	6.46718	6.54115	6.66269	6.92742	6.9483	6.50127	6.68145	6.77928	6.96986	6.65259	6.51065	6.41121	6.65438	7.4272	6.57912	6.42801	6.65121	6.43554	6.41591	6.62432	6.51088	7.33389	6.39097	6.26785	6.53867	6.34811	6.41094	7.02391	6.54646	6.59678	6.3724	6.4503	6.53431	6.39125	6.60713	6.68351	6.58945	6.47919	6.35119	6.4757
C20ORF127	8.24682	8.63484	8.30475	8.41903	7.69173	8.96678	7.74699	7.92698	7.73783	7.9685	7.98458	8.56857	8.62973	8.62806	7.98378	8.44612	8.76692	8.58032	8.118	7.37408	7.60673	8.29935	9.61387	9.01662	8.5455	8.37845	8.63726	8.14279	8.39282	8.59393	8.76447	8.34472	9.8034	8.81601	8.51705	8.60706	9.26274	8.64008	8.80136	7.9127	8.36246	7.79781	8.21704	8.55278	8.96786	8.17937	8.15147	8.46613	8.69107
GPSM3	6.57501	6.88183	6.61613	6.36065	6.45574	6.65623	6.52674	6.47368	6.44825	6.42102	6.39201	6.7854	6.77042	6.4874	6.64983	6.65179	6.57083	6.5978	6.6437	6.22137	6.19694	6.74256	7.45497	6.70107	6.53118	6.76519	6.81476	6.51171	6.76324	6.79508	8.19962	6.74808	6.97584	6.80357	6.64253	7.22567	7.03972	7.02609	6.95457	6.77211	6.66004	7.21637	6.70023	6.32795	7.54403	6.79872	6.59205	6.71223	6.66201
LCP1	7.68636	8.98148	8.29431	7.31991	7.62337	8.81504	8.48909	7.32446	7.42851	7.16121	7.52763	8.71209	9.29306	7.55723	8.00721	8.17642	8.08266	8.18705	8.39545	7.18717	7.35452	8.48524	9.00808	8.53848	7.73124	8.59645	8.79916	7.26426	9.1252	8.80988	9.98341	7.56747	8.60307	8.54177	7.40778	10.1987	9.16132	8.52661	8.30623	8.44373	7.80087	9.1439	8.03649	7.87897	9.37444	8.67953	7.94432	8.26374	7.88102
PSD2	9.345	10.519	9.98622	9.67778	9.70733	10.1283	9.37926	9.35619	9.52865	9.7427	9.77369	9.88492	10.3766	9.77459	10.0645	10.2265	10.1437	9.98926	9.8599	9.49881	9.81254	10.0214	10.75	9.57553	9.5648	9.70865	10.3877	9.93432	9.65459	10.3018	10.3391	10.2355	10.5276	10.1654	9.79934	9.82503	10.9506	10.4734	10.8232	10.2118	9.98421	9.8088	9.49297	9.50239	10.5854	9.96853	9.96446	9.42486	9.84935
HIF3A	7.33362	7.77688	6.97153	6.65903	6.50246	6.62624	6.77224	6.88548	6.56799	6.55393	6.52149	7.7467	8.01454	8.15916	7.44806	7.78993	7.68081	7.58083	7.69028	7.59587	7.735	6.67656	7.77746	6.60881	6.73163	6.70125	6.76968	6.58629	6.85882	6.67724	7.52989	6.92235	7.40084	7.06182	6.7638	6.79071	7.55877	7.29069	7.25231	6.83937	7.10156	7.12833	6.6536	6.46682	7.58964	6.79289	6.6931	6.58543	6.67604
LRRC4C	8.28888	7.26235	8.13146	8.75847	8.9154	8.41479	8.87555	8.67973	8.96283	9.04422	8.79258	8.40932	8.35215	7.86725	8.34115	8.46783	8.14323	8.22855	8.43008	8.66222	8.11824	8.72727	7.44387	8.95161	8.82916	8.83555	8.60579	8.85726	8.69762	8.54243	7.2781	8.73831	7.80162	8.63166	8.84892	7.90796	8.28383	8.04592	8.02632	8.92175	8.74076	8.22476	8.88664	8.47024	7.54403	8.50924	8.8786	8.79997	8.62806
CITED2	7.29152	6.69717	7.45138	7.77608	8.23606	7.17463	8.15369	7.86371	8.50017	8.5314	7.77187	7.71943	7.72295	6.81743	7.60998	7.99229	7.23101	7.18691	8.03755	7.63113	7.82919	7.8153	6.79268	8.18624	8.14454	7.62327	7.842	8.29101	8.00183	7.94588	7.12088	8.041	7.26088	7.76026	8.23182	7.14394	7.15018	7.09454	7.39539	7.44796	7.9574	7.4271	8.2021	7.71152	7.22592	7.91688	8.12416	8.08103	8.16804
MCM7	8.90204	9.04698	9.16253	8.3307	7.81377	8.3035	8.31296	8.784	8.38958	8.15101	8.06911	8.38717	8.38093	8.88785	8.21533	8.03185	8.21852	8.22726	8.07977	7.11265	7.49469	8.18607	9.71053	8.04809	8.69804	8.36159	9.00078	8.51334	8.50168	8.26204	8.91156	7.60438	9.03775	8.10085	7.4183	8.25164	8.76165	8.80418	8.29361	8.11672	8.00183	8.52275	8.05631	7.54935	8.74685	8.61244	8.11535	7.96997	7.83495
SURF1	7.93663	8.2191	7.79628	8.15062	7.98599	7.55736	7.53053	7.8472	7.88074	7.53973	7.51601	7.89323	7.91963	7.93757	7.70718	7.74234	7.74044	7.89692	7.35176	7.14879	7.48401	7.98661	7.8666	7.96247	7.49009	7.772	8.05463	7.75804	7.79325	7.72555	8.04485	8.32568	8.13463	7.99657	7.50833	7.76871	8.62197	8.03876	8.4504	7.9349	8.05373	8.154	7.90458	7.65147	8.25053	7.68018	7.91963	8.20005	7.82174
LIN7B	8.34162	7.63709	8.20639	8.76779	8.48199	8.00859	8.07135	8.59787	8.36925	8.34325	8.6356	7.80527	7.40385	7.36449	8.10944	8.1987	8.00482	7.85823	8.10165	8.86592	8.93843	8.25764	6.93223	7.96385	8.23879	8.30623	8.11211	8.68116	8.36356	8.43894	7.18386	8.46938	7.18978	7.96235	8.65384	7.68343	7.43431	7.87183	8.3842	8.15693	8.33999	8.24198	8.60411	8.43738	7.07638	8.09402	8.33445	8.37382	8.40566
MAOA	10.3449	10.531	9.99632	9.93882	9.88338	10.3519	10.3588	10.0666	9.74686	9.83378	10.0323	10.1766	10.3786	10.4887	10.5556	10.6966	10.5071	10.417	10.5407	10.0623	10.1411	10.3439	11.5718	10.2033	10.3439	10.3929	10.1877	9.86093	10.5776	10.3195	11.3043	10.2617	11.1621	10.6538	10.0806	10.598	10.6261	11.0072	11.1079	10.3484	10.3657	10.6768	10.0666	9.33879	11.1118	10.2922	9.46207	9.84211	9.89562
DMXL1	6.84939	6.26702	6.61209	6.9397	6.98842	6.83711	6.96821	7.0374	7.16574	7.14811	6.96555	6.72119	6.66047	6.60454	6.77117	6.78673	6.74835	6.66023	6.70592	6.80662	6.85188	6.97839	6.73094	6.96578	6.97508	6.88571	6.8828	6.95139	6.92372	6.79583	6.47802	6.88589	6.83172	6.90745	6.9704	6.60036	6.412	6.80911	6.87027	6.71783	7.0796	6.98749	7.29956	7.26476	6.81378	7.07288	7.16989	7.15394	7.12064
MRPS10	9.60762	8.64904	9.27827	9.78167	9.3989	9.03686	9.08185	9.61092	9.47107	9.51415	9.40384	8.90353	8.95161	8.77227	9.20045	9.16471	9.04493	9.10147	9.19923	9.16713	8.82997	9.1961	8.40114	9.2142	9.1026	9.36809	8.91122	9.41391	9.11272	9.38159	8.50236	9.16305	8.65831	9.07339	9.2007	8.81308	8.09536	8.77785	8.85953	8.88415	9.22018	9.11293	9.28146	9.22228	8.54472	8.97224	9.19419	9.26908	9.32707
ARHGAP9	7.17233	7.59377	7.08558	6.968	7.22579	7.38287	7.29298	7.15447	7.21157	7.16799	6.97621	7.98487	7.52655	7.0435	6.98652	7.03429	6.81922	6.78859	7.13964	6.55227	6.96099	7.27842	7.6747	7.2358	7.03361	7.24341	7.67029	7.22695	7.41913	7.14196	8.20837	7.09257	7.60288	7.25483	7.21707	7.36017	7.9212	7.1548	7.28635	6.78898	7.10756	7.39252	7.40852	7.04405	7.80551	7.30212	7.10099	7.4128	7.38623
MAGI3	6.91772	6.47247	6.9684	7.4006	7.59215	7.01926	7.22238	7.44439	7.66527	7.52017	7.33485	6.6462	6.56976	6.56324	6.88188	6.94318	6.69421	6.72502	7.10566	7.17703	7.37646	7.42677	6.39824	7.48674	7.71335	7.31267	7.34718	7.75923	7.25379	7.55492	6.58189	7.78737	6.81135	6.96302	7.78065	7.0936	6.7953	7.14658	7.26823	7.16836	7.47679	7.1289	7.87461	7.56396	6.91958	7.35382	7.58002	7.87015	7.89692
ELF1	7.28405	7.83045	7.64688	7.294	7.5052	8.16219	7.67144	7.57155	7.56685	7.48231	7.54183	7.79155	7.71715	7.87765	7.52788	7.21689	7.53483	7.60605	7.53628	7.08225	7.15306	7.58029	8.6343	7.6748	7.60881	7.6611	7.95173	7.15008	7.87513	7.73585	8.33546	7.68121	8.29837	7.6381	7.47187	8.13612	8.52525	7.84736	8.22097	7.69908	7.6024	8.02854	7.36269	7.59799	8.09521	7.62002	7.49717	7.28085	7.43693
CACNA1E	8.67005	7.62655	8.46628	9.25625	8.618	8.67716	8.3723	8.75012	8.57562	8.91305	8.68203	8.08178	7.77688	7.27616	8.14133	8.58445	7.97826	8.01102	7.96655	8.53107	8.39492	8.4504	6.66236	8.60362	8.38538	8.43201	8.19019	8.20447	8.27193	8.24034	6.24674	8.26465	7.33202	8.12112	8.60186	7.75223	6.99852	7.49222	8.02204	8.24165	8.28246	7.80983	8.60838	8.63726	7.21628	8.05172	8.44318	8.23772	8.60307
VAMP4	8.18009	7.47032	7.99687	8.43794	8.60973	8.24455	8.47275	8.55967	8.68502	8.625	8.41872	8.02518	7.97315	7.87883	8.25493	8.32652	8.07684	8.17013	8.55524	8.19195	8.67686	8.45629	7.97202	8.58299	8.56728	8.33139	8.17225	8.65874	8.47992	8.43114	7.79419	8.43876	8.00668	8.41695	8.88415	7.93234	8.06766	8.20421	8.39592	8.32141	8.49387	8.65299	8.57038	8.62392	7.74269	8.3387	8.46215	8.53367	8.67701
NKIRAS1	9.59945	8.98797	9.45095	9.9908	10.2672	9.13378	9.72649	10.0278	10.2012	10.043	10.1265	9.43719	9.02345	8.80666	9.39226	9.31591	9.08141	9.31755	9.54258	9.769	9.24632	9.72925	8.60816	9.97243	9.91764	9.70191	9.60094	9.9908	9.79566	9.87674	8.40302	9.63383	9.38412	9.3613	9.63658	9.22585	8.85434	8.52236	9.345	9.85744	9.59301	9.12092	9.87204	10.01	8.74744	9.38103	9.90692	9.9252	9.83906
TCF3	7.449	7.84567	7.60374	7.32486	7.14134	7.33623	7.39723	7.33886	7.19703	7.16829	7.24697	8.01775	8.03598	8.09266	7.66165	7.80969	7.76836	7.78814	7.74526	7.14879	7.59033	7.3653	7.93169	7.40036	7.22147	7.54343	7.71141	7.2854	7.3883	7.35547	8.12633	7.60496	7.80527	7.88321	7.43342	7.99617	8.45531	8.01395	7.88221	7.57864	7.70939	7.91599	7.44814	7.32348	8.18293	7.61495	7.40778	7.37039	7.3736
CENPF	7.06811	6.39002	6.61898	6.98084	7.01955	6.90593	6.91727	7.40357	7.17967	6.84828	7.25274	7.25133	6.58663	6.47609	6.81109	6.65944	6.55275	6.66091	6.6756	6.7295	6.6146	7.00699	6.24004	7.03832	6.85256	7.28912	6.96278	7.16112	6.83349	7.08527	6.30925	6.71328	6.74573	7.26045	6.64128	6.67431	6.34369	6.58881	6.37885	6.96014	6.79639	6.54158	6.92575	7.01393	6.31146	6.86946	7.0126	6.9716	6.58237
CYP51A1	7.98514	7.45368	7.877	8.01864	8.13025	7.93051	8.08192	8.14027	8.12676	7.96426	8.08103	8.17863	7.92016	8.15431	8.30947	7.82021	8.15872	8.21429	8.15693	7.79524	7.37101	8.08762	7.56272	7.84619	7.87789	7.86	8.0741	8.13612	7.70825	7.85955	7.25239	8.04991	7.94904	8.10085	8.07353	7.63579	7.07905	7.96438	7.98787	7.88074	8.02218	7.98661	8.38144	8.9154	7.74464	8.42152	8.39374	8.42688	8.65453
EFR3A	10.5287	9.9947	10.21	10.7258	10.7562	10.1308	10.7149	10.5967	10.9402	11.0422	10.6421	10.4933	10.3254	9.643	9.8731	10.282	10.0823	10.1437	10.6351	10.7272	10.6166	10.4882	9.91276	10.4776	10.7299	10.606	10.3302	10.5232	10.3018	10.4435	9.97243	10.6026	9.77844	9.93882	10.5407	10.2942	10.4745	9.85744	10.2136	10.83	10.3292	9.83562	10.5201	10.613	9.94871	10.1923	10.5854	10.6469	10.7366
FBXO33	8.87738	8.3964	9.07762	9.10649	9.11272	8.9058	9.19856	9.49731	9.53593	9.5961	8.81385	9.13882	8.97845	8.62409	8.59573	8.94382	8.52603	8.69374	9.06648	8.52053	8.89661	9.00349	8.07522	9.28664	9.12216	8.92707	8.88629	8.83597	9.00349	8.89661	8.08281	8.78603	8.22291	8.64127	9.35354	8.51164	8.6322	8.41547	8.63838	8.69665	8.80097	8.675	9.06923	9.71119	8.22616	8.81557	9.0351	9.20223	9.00304
PPP1R14C	7.36521	6.60361	7.17923	7.55828	7.69672	7.46477	7.44343	7.82047	7.67905	7.7805	7.51178	6.75711	6.9684	6.51241	6.93849	7.0811	6.68322	6.89559	7.10473	7.07462	7.35901	7.41652	6.19856	7.2921	7.28776	7.12626	7.17973	7.62622	7.11804	7.53764	6.36429	7.46613	6.60062	7.01626	7.45334	6.8671	6.7507	6.69963	7.06349	7.17849	7.30093	7.06232	7.32486	8.04125	6.4826	7.11643	7.36927	7.5204	7.35617
ID1	7.57404	7.63709	7.13848	7.85441	7.80634	8.25848	7.76928	7.86781	7.47691	7.74443	7.80445	7.36195	7.77402	8.64486	8.29735	7.43681	8.46198	8.0153	8.33724	6.9969	7.44513	7.82394	9.95912	7.44996	7.41924	7.48553	7.60881	7.66473	7.66707	7.86921	8.28383	7.32009	7.78321	8.13792	8.1921	6.86292	8.38552	8.6895	8.49387	7.46507	7.98982	8.77131	7.37578	7.64018	7.3529	8.2312	7.88145	7.98758	7.03972
FLNB	8.64465	8.09361	8.36841	8.2382	7.83629	8.20546	8.18929	8.53653	7.9127	7.85329	7.92474	7.79982	7.80724	8.61594	8.66925	8.17737	8.6322	8.42452	8.24149	7.68693	7.81857	8.04372	9.07014	8.17106	8.24726	8.43826	8.27014	8.23846	8.2191	8.15857	8.88261	7.67231	8.42265	8.37986	8.00604	8.02145	8.45079	8.64844	7.94037	8.51579	8.35264	8.73301	7.89662	7.85172	8.41792	8.40728	8.08561	8.12447	8.09402
TJP2	7.47654	7.14012	7.98955	7.2757	7.71076	8.28425	8.03731	7.86421	7.65995	7.40368	7.83941	7.531	7.29043	8.61055	8.268	7.67905	8.26816	8.36841	7.90471	7.31133	7.70522	8.01758	8.01645	8.05144	8.26609	7.99475	7.94861	7.38623	8.12994	7.96132	8.27605	7.77061	8.10683	7.89851	7.70197	7.94756	8.83138	8.31403	8.14056	8.08706	8.08946	8.38059	7.6771	7.81251	8.18195	8.29524	7.66294	7.76785	7.78105
CASC3	8.48323	9.01034	8.53367	8.10501	7.99459	8.33103	8.35499	8.28456	7.94944	8.04234	8.04532	8.81366	9.15915	9.19663	8.77822	8.57593	8.73849	8.7944	8.93362	8.59357	8.81183	8.1519	9.41436	8.3731	8.45186	8.23755	8.78337	8.32538	8.42519	8.19495	9.83026	8.67153	9.36182	8.92707	8.71463	9.00103	10.5923	9.5168	8.83597	9.3044	8.9124	9.28788	8.33627	8.01149	9.01271	8.38633	8.07835	8.52343	8.26592
LOC648249	8.81285	9.20662	8.76509	8.90454	8.61262	8.80624	8.9866	8.85953	8.59265	8.73158	8.86252	8.58864	9.01307	8.55651	8.78189	9.00054	8.8333	8.75905	9.08616	8.25238	8.74703	8.83385	9.22561	8.84645	8.86271	8.73968	9.0738	8.85642	9.00214	8.65185	9.82738	8.52582	9.54314	8.72599	8.83428	9.24001	9.39808	9.36376	9.28146	9.13101	8.80358	9.26685	8.9541	8.64179	9.32575	8.71864	8.71142	8.61361	8.66204
C10ORF85	7.21028	8.11549	8.15655	7.02797	6.92689	7.25008	7.21268	6.97442	6.81044	6.98561	6.83317	6.6754	7.09869	7.00535	6.54778	6.85692	6.73036	6.99076	6.77238	6.55896	6.3985	6.87967	7.63579	7.21699	7.21528	7.06003	7.66088	7.00793	7.11313	6.72992	7.63844	6.76466	7.81221	6.63004	6.59218	7.78209	7.40269	6.9011	6.95221	7.09609	6.81789	6.84725	6.81434	6.90341	7.51079	6.91113	6.86758	6.85752	6.73497
EPS15	9.38643	8.49714	9.26412	9.65459	9.82595	9.06148	9.66794	9.73934	10.073	9.9252	9.73901	9.30647	9.25944	9.17197	9.39507	9.36863	9.25995	9.37926	9.53103	9.58688	9.45121	9.56744	8.80781	9.70804	9.58786	9.5385	9.55706	9.98303	9.58629	9.80137	8.67555	9.61448	9.00625	9.57253	9.4453	9.25819	9.15372	9.08472	9.55557	9.81513	9.69005	9.48356	9.65522	9.87922	8.89273	9.3989	9.52057	9.76343	9.78882
GSDMD	7.77211	8.39473	7.5122	7.22129	7.0016	7.71246	7.12254	7.30078	6.96743	6.95372	7.16407	7.27118	7.30653	7.85092	6.89731	7.37524	7.34243	7.2361	7.32707	6.7295	6.80373	7.38697	8.90014	7.1289	7.09551	7.28103	7.25458	6.91314	7.36592	7.11769	8.31921	6.83492	7.67043	7.07247	6.7638	7.96756	7.95127	7.44599	7.20199	6.97289	6.90192	7.26275	6.90501	7.1763	7.96132	7.34075	7.00978	6.84824	6.87505
CYP2E1	7.08558	6.35493	7.39087	7.2773	7.44691	7.08218	7.0374	7.55748	7.68031	7.59471	7.53855	6.59373	6.69643	6.53777	7.00432	6.77626	6.81063	6.65477	6.94435	6.60994	6.92211	7.5172	6.33815	7.15033	7.26207	7.37169	7.14372	7.86247	7.21609	7.35087	6.58189	7.18891	6.43212	6.88571	7.44395	6.73844	6.81643	6.63854	6.92235	7.37749	7.28629	6.64383	7.35945	7.45497	6.35262	6.91787	7.20568	7.14241	7.39723
CADPS	8.9942	7.36234	8.80781	9.93432	10.13	9.14047	9.88189	9.7901	10.1523	9.90837	9.79294	9.56651	9.13812	8.54015	9.38833	9.7901	9.21127	9.15761	9.69937	10.221	10.3127	9.69264	6.94529	9.58336	9.82663	9.73992	9.59731	10.0672	9.41665	9.80008	6.72056	9.94329	7.35538	9.63714	10.1895	8.99873	7.99459	8.52022	9.22127	9.60822	9.77369	9.16039	9.95698	9.80008	7.24761	9.4377	9.67407	10.0906	10.035
BCL11B	8.13725	7.28642	7.65224	8.17133	7.62264	7.68491	8.19019	8.08561	8.05587	7.91839	7.55492	7.56329	7.17535	6.953	7.41289	7.66423	7.20506	7.3938	7.73145	7.56578	7.45067	7.81802	6.35343	7.7643	7.81298	7.65032	7.78425	7.86711	7.54394	7.58931	6.19539	7.91648	6.63604	7.87275	7.58621	7.40852	6.88851	7.05737	7.13593	7.79843	7.63844	7.27127	7.71801	7.79994	6.61368	7.67564	7.7579	7.66473	7.41091
CA10	8.93567	8.17145	8.68341	9.37076	9.49907	8.60619	8.97582	9.25035	8.98797	8.9081	9.63507	8.50714	8.39833	7.81642	8.45933	8.72832	8.29361	8.55351	8.83894	9.69069	9.14884	8.88902	7.88019	8.73949	8.8734	9.10332	8.81926	9.14193	9.02852	8.88985	7.81628	9.33981	8.05939	8.78149	9.25768	8.63541	8.60023	8.53692	9.02531	9.11737	8.95434	8.77227	8.83203	9.31858	8.05408	8.68379	9.34186	9.10756	9.07762
GAB2	9.7571	9.17153	9.65983	8.85225	8.48876	9.18627	8.72092	9.50829	9.2322	8.66864	8.96589	8.83691	8.95606	10.0421	9.74612	9.1836	9.79638	9.80699	9.255	8.69257	8.53535	8.89025	10.2922	8.731	9.17884	9.0111	9.52453	9.32834	9.01887	9.16666	10.4578	8.89944	9.20736	9.33398	8.54298	9.49558	8.78717	10.3721	9.39252	9.1732	9.10465	9.89162	9.25647	8.57717	9.7571	9.4603	8.80781	9.0697	8.89211
WASL	10.341	9.21199	10.1821	10.6706	10.7144	10.196	10.7477	10.7923	10.8179	10.868	10.6071	10.5038	10.3018	10.1369	10.5331	10.4924	10.3941	10.5727	10.6634	10.8851	10.6806	10.6351	9.7571	10.8254	10.7144	10.5528	10.5708	10.7741	10.5902	10.6328	9.62397	10.7588	10.1275	10.5528	10.9225	10.2607	9.98845	10.0374	10.5752	10.7689	10.6284	10.5293	10.6621	10.7378	9.6262	10.5255	10.7106	10.853	10.7614
TRAPPC6B	7.60438	6.48633	7.38386	8.00297	8.08747	7.37374	7.69896	8.20085	8.16075	8.01775	8.02174	7.58562	7.2184	6.95828	7.60717	7.6545	7.3384	7.42041	7.93026	8.06807	6.6619	7.67929	6.7963	7.70136	7.875	7.52966	7.37826	7.86141	7.62347	7.99584	6.94455	8.08871	6.73094	7.52989	8.35729	7.37613	7.07171	7.12419	7.70197	7.80527	8.10944	7.61172	8.10319	8.14072	6.84891	7.82563	7.9835	8.35831	8.34708
OLIG1	9.53355	10.5878	9.27827	8.92641	8.77915	9.79148	9.31913	9.37534	9.28691	9.07054	9.09143	8.9533	9.57501	10.1505	9.5583	9.28742	9.67156	9.69567	8.97582	8.97824	8.625	9.0738	10.5798	9.2317	9.50888	9.66238	10.0947	9.36046	9.60331	9.36809	10.465	9.292	10.4425	9.62005	8.46007	9.58364	10.9614	10.3929	10.0898	9.7427	9.93548	10.1766	9.17836	8.51316	10.4023	9.42909	9.21721	8.4831	8.62917
ANKRD19	8.2216	6.62856	8.21162	8.37037	8.23507	8.22339	8.63958	8.35582	7.85865	8.03916	8.68341	7.86022	7.70608	7.86128	8.03635	7.82196	8.23233	8.43577	8.18195	8.31873	7.56229	8.4061	6.61123	8.12096	8.18944	8.74349	8.0167	7.98873	8.19355	8.73607	6.35187	8.10487	7.63632	8.2208	7.81828	8.05068	6.96041	8.23152	7.65043	8.05099	8.18311	7.74464	8.40149	8.34017	7.35617	8.28005	8.35831	8.12853	8.28888
PHACTR3	10.464	10.2392	10.5439	10.2355	10.2554	10.6106	10.7225	10.6191	10.1813	10.1995	10.5902	10.2163	10.6106	10.8037	10.5585	10.4967	10.6049	10.7935	10.6781	10.5266	10.4589	10.341	11.0785	10.23	10.2829	10.3628	10.6527	10.4345	10.5362	10.2963	11.1827	10.5677	10.5883	10.5124	10.0979	10.6083	10.8836	10.7831	10.6682	10.6954	10.5373	11.0163	10.2238	10.2866	10.8736	10.4956	10.3173	10.2838	10.1641
TRIM56	7.37684	8.12806	7.5122	6.97628	6.82384	7.52646	7.0811	7.20631	6.75059	6.77364	7.15441	7.45834	7.34418	7.72811	7.29707	6.95782	7.30223	7.27585	7.23358	6.70148	6.70477	6.98758	8.25561	7.06026	7.0887	7.1903	7.42659	6.99497	7.21886	7.12456	8.36337	6.94072	8.10487	7.22751	6.62012	8.01557	8.02218	7.5515	7.43791	7.16304	6.99335	7.49079	6.89223	6.85634	8.11863	7.36296	7.06934	7.00599	6.87129
CALM3	13.3475	12.7891	13.2328	13.587	13.624	13.2177	13.5527	13.5197	13.5091	13.4775	13.659	13.3745	13.3036	13.0249	13.3926	13.4198	13.4279	13.3926	13.4987	13.7078	13.7078	13.5197	11.8687	13.4584	13.2943	13.3207	13.5091	13.6362	13.4198	13.5091	12.1488	13.612	12.302	13.4014	13.587	13.3745	12.6124	12.9277	13.3564	13.4584	13.5527	13.2758	13.587	13.3292	12.6124	13.3745	13.4486	13.6828	13.5767
STK3	8.2208	8.17145	8.63743	7.70122	7.72295	8.69783	8.11958	8.22441	8.04678	7.88792	7.94875	7.959	8.23333	8.78231	8.33382	7.81879	8.53919	8.60922	8.08797	7.24288	7.51628	7.90099	8.62343	7.76247	7.75923	7.8984	7.86973	7.5966	7.9713	8.11958	8.66145	7.80341	8.27528	7.90549	7.89432	8.89025	8.18944	8.55023	8.06766	7.94088	8.07016	8.40033	7.72601	7.74764	8.67364	8.25389	7.86408	8.14809	8.11107
DUSP14	8.36589	7.59964	8.34031	8.73	8.71463	8.80097	8.59474	8.21411	8.32232	8.7039	8.42247	8.94754	8.48464	7.99165	8.56404	8.59265	8.29101	8.3811	8.74407	8.98842	8.84024	8.43577	7.69028	8.27065	8.31937	8.16957	8.1266	8.11824	8.41451	8.24034	7.94984	8.60579	8.1282	7.83523	8.7876	8.42333	8.17206	8.1059	8.66883	8.11564	8.546	8.20948	8.34458	9.65137	7.78954	8.48909	8.61478	8.30087	8.53813
IRF8	6.97997	8.14323	7.06563	6.87745	7.11083	7.623	7.44051	6.65854	6.88847	6.86217	6.93936	7.55127	8.13657	7.1909	7.18397	7.35273	7.22628	7.04028	7.47723	7.12843	7.24626	7.22523	8.10867	7.4223	6.98375	7.48938	7.84393	6.77076	7.8035	7.65032	9.33557	6.78488	7.65767	7.51021	6.70773	8.09757	8.27849	7.59823	7.1967	7.35224	7.05964	7.74203	7.38814	6.9419	8.10653	7.44293	7.0664	6.84293	7.00371
PREPL	11.2625	9.17153	10.9658	11.4865	11.7759	10.9513	11.4441	11.5674	11.7571	11.6948	11.6294	11.5256	11.3116	10.888	11.4778	11.4525	11.1209	11.1656	11.6318	11.8257	11.7944	11.407	8.91725	11.4256	11.3606	11.2438	11.1079	11.5718	11.4422	11.5186	8.95067	11.48	10.1134	11.2323	11.7703	11.0406	10.1142	10.6846	10.9573	11.5878	11.4092	11.2288	11.6437	12.0529	9.36675	11.6391	11.7133	11.9343	11.744
PHLDB1	9.95547	9.42515	9.49093	8.89944	8.35317	9.54124	8.97446	10.0083	8.90353	8.49445	8.85682	8.21704	8.5921	10.0672	9.31646	8.83576	9.57913	9.56451	8.89876	8.533	8.76692	8.70566	9.97401	8.23056	9.0404	8.96236	8.86043	8.57651	8.74094	8.82263	9.70058	8.14556	9.7901	8.66033	8.09361	8.86847	8.79644	9.34444	8.63923	8.59626	8.77303	9.66926	8.58073	8.60509	9.28405	9.25143	8.62556	8.61226	8.44112
SLC17A6	8.76187	7.21989	8.59731	9.06698	9.23891	8.18959	8.55853	8.62953	8.80742	9.28742	8.85564	8.47183	8.8732	7.44681	8.26969	8.74254	7.62198	7.70697	8.48893	9.2938	8.98735	9.02947	6.44942	8.9466	8.7876	8.70447	8.74058	8.72727	8.84934	8.32619	6.38429	8.97531	7.38495	8.02632	9.06003	8.48612	7.31013	8.1601	8.72917	8.10548	8.7138	8.65126	9.12716	9.16132	7.20963	8.41613	9.19022	9.07149	9.20151
ASH2L	8.85392	8.09185	8.79034	9.17639	9.45855	8.83597	9.06235	9.35781	9.36967	9.40443	9.31646	8.53027	8.44864	8.48336	9.01034	8.865	8.77149	8.80454	8.93883	9.33477	9.33557	9.21375	8.64031	8.92555	9.13017	8.98346	8.72897	9.15046	9.10921	9.23623	8.72447	9.15322	8.18511	8.98213	9.39392	8.54226	8.68873	8.76357	9.03666	9.14749	9.02875	8.91036	9.27485	9.25199	8.38403	8.8423	9.21673	9.27135	9.15282
PRPS1	8.25084	7.4295	8.07063	8.67094	8.83894	8.16711	8.39335	8.67734	8.91931	8.75238	8.99719	8.36672	8.12045	8.02703	8.59663	8.35697	8.29837	8.40864	8.70739	9.26121	8.91784	8.50415	7.70567	8.6227	8.67242	8.41139	8.31333	8.67113	8.453	8.72815	8.26295	9.04977	7.98787	8.72522	9.09933	8.22647	7.79641	8.19945	8.33515	8.6227	8.61174	8.31792	8.87687	8.59857	8.22397	8.71964	8.70721	8.90096	8.98685
ZC3HAV1	7.8293	8.61302	8.26772	7.53973	7.26997	8.22035	7.85563	7.58021	7.46413	7.55343	8.73849	7.7467	7.4284	7.6782	7.57657	7.61643	7.79922	7.694	7.68936	7.18717	6.7795	7.64204	8.65418	7.76247	7.47755	7.71833	7.68585	7.64262	7.78725	7.70492	8.34542	7.49204	8.52677	7.61721	7.36376	8.73034	8.04948	7.94821	7.65194	8.03115	7.52208	7.57852	7.40294	7.52051	8.56617	7.50113	7.60673	7.41015	7.34889
LOC201229	7.6945	6.84207	7.05786	8.29342	7.89073	7.366	7.17637	7.89726	7.94135	7.8984	8.24371	6.87553	6.58036	6.65543	7.73155	7.51755	7.51294	7.5142	6.91389	7.71174	6.8789	7.59728	7.1194	6.89246	7.27916	7.73854	6.99882	7.82788	7.45992	7.59846	7.16724	7.56029	7.18338	7.35433	7.91321	7.00649	7.14153	7.59699	7.72895	7.52697	7.6657	7.58133	7.86847	7.99553	7.07976	7.74107	7.82828	7.73315	7.79447
CAMKV	12.6281	11.8714	12.4962	12.6177	12.6281	12.113	12.2357	12.4708	12.306	12.4758	12.6605	12.2197	12.2157	11.9492	12.1561	12.3317	12.2729	12.306	12.2903	12.9537	12.7206	12.1914	10.6621	12.0192	12.2569	12.3277	12.0948	12.2822	12.117	12.2612	10.8693	12.5797	11.4737	12.2446	12.4962	12.0986	11.3548	11.8825	12.2775	12.2077	12.1524	11.9973	12.3889	12.6059	11.4462	12.2446	12.4962	12.341	12.3697
LTBR	7.03089	7.76422	7.48078	7.2185	6.92315	7.78209	7.37997	7.36651	7.0811	7.02693	6.96256	7.47467	7.45894	8.02703	7.21732	7.27701	7.35176	7.4635	7.42552	6.714	6.67245	7.52395	8.38765	7.51303	7.15495	7.60427	7.35478	7.19763	7.59914	7.67095	8.90435	7.21035	7.98085	7.32235	7.3695	8.31937	8.1556	7.87183	7.90821	7.21752	7.43965	7.81193	7.11224	6.95084	8.1798	7.56386	7.29027	7.34338	7.25332
GUSBL1	9.34186	8.09669	8.36957	8.17923	7.69412	8.15707	7.46657	9.14681	7.37092	7.79046	7.78688	7.90516	8.03523	8.90415	8.56273	7.96836	8.27029	8.53848	7.99459	8.13627	8.22811	8.00408	8.56585	8.19854	8.57516	8.62731	8.84003	8.10867	8.34045	8.20277	8.69477	8.12294	8.66145	8.37053	8.05391	8.67479	9.1853	9.1952	8.45153	8.82305	8.2797	9.67156	8.91825	7.84445	8.38849	8.90519	7.9993	8.11863	8.05266
PPFIA4	9.55489	9.87674	10.1257	9.59795	9.55197	9.46706	9.56232	9.32759	9.10423	9.35459	9.49267	10.1344	10.2582	9.58009	9.48752	10.1177	9.62978	9.53874	10.0125	9.73963	9.8892	9.41713	7.8666	9.61122	9.13837	9.34007	9.71317	9.53712	9.785	9.29098	8.55041	9.87387	8.75866	9.69005	9.82663	10.2282	9.65426	9.57442	9.67216	9.49093	9.65654	9.79294	9.78059	9.14047	9.39453	9.59002	9.43422	10.0197	9.80849
MLKL	7.47654	9.94409	9.25647	6.95512	6.84617	7.84109	7.29077	7.44051	7.05175	6.90962	7.14674	7.51137	7.46423	8.24859	6.99304	7.13109	7.23904	7.25026	7.26942	6.27204	6.29856	7.70916	8.69235	7.22064	7.06787	7.61414	8.01813	6.84776	7.60753	7.28549	8.14356	7.32009	7.20613	7.17732	7.40822	9.05813	8.29084	7.44418	7.72076	8.13185	6.81789	7.54594	6.81365	7.50377	9.14319	7.55896	7.49793	7.21575	7.66505
TNS3	10.5708	11.3506	10.3234	10.6328	10.7026	10.5632	10.5124	9.68163	10.418	10.6979	10.5517	10.664	11.0147	10.8952	10.7949	11.0384	10.9024	10.6433	10.75	10.3564	9.9618	10.6682	11.8338	10.7	10.5562	10.8893	10.8232	10.4425	11.1161	10.2582	11.3625	10.9068	11.677	11.6193	10.3018	10.5282	11.6513	11.2305	11.4483	10.9282	10.7897	11.1146	10.5152	10.0143	11.7055	10.3726	10.7427	9.76411	10.2282
EPHA5	7.16632	6.65218	7.19937	7.38414	7.61206	6.68969	7.39202	7.20381	7.48664	7.33953	7.55354	6.71072	6.46295	6.39771	6.66792	6.5041	6.41023	6.63154	7.00614	7.90309	7.09681	6.90712	6.19394	7.03255	7.05599	7.19798	6.9747	7.28716	7.06082	7.26746	6.20561	7.06057	6.6095	6.97342	7.38414	6.73224	6.314	6.38371	6.66178	7.19409	7.18444	6.606	7.41701	7.38714	6.42006	7.07085	7.19546	7.39275	7.35788
CRH	6.3873	6.56293	6.35881	7.41924	7.50244	6.80141	6.30638	6.69687	7.01445	7.40206	7.32794	6.29983	6.49549	6.24905	6.35647	6.43538	6.26165	6.27011	6.30987	7.59316	6.60783	6.66933	6.27811	6.46488	6.52046	6.26788	6.29529	7.22695	6.38354	6.9028	6.20826	7.76422	6.24557	6.80033	6.75997	6.42887	6.29089	6.39855	6.53431	6.43418	6.81606	6.29557	6.92459	6.67878	6.36886	6.51712	6.59931	6.40879	6.72394
GYPC	7.03421	7.38926	6.54687	6.68493	6.89641	6.97365	6.74541	6.64965	6.76088	6.75558	6.99505	7.37374	7.17616	7.08462	7.15306	6.92876	6.90677	6.82193	7.06211	6.69794	6.50832	7.00317	7.99526	6.99124	6.83761	6.9405	7.29814	6.90916	7.13756	7.26131	8.6341	7.11925	7.07536	7.34271	6.96833	7.22352	7.77349	7.80866	7.24131	7.04988	7.12341	7.79461	7.10164	6.65078	8.29918	7.14978	6.8894	6.8699	6.82746
ESAM	7.7259	9.0488	8.02402	7.50377	7.53313	8.19433	7.84545	7.68135	7.18891	7.2952	7.58326	8.4831	8.52196	8.70527	8.24262	8.35116	8.46699	8.18491	8.06082	8.41398	8.41792	7.94444	10.0623	7.86206	7.52902	8.10469	8.0532	7.76464	8.02977	7.67252	9.00396	7.38991	8.45095	7.6307	7.35362	7.54308	8.40302	8.29186	7.7334	7.45211	7.44637	7.82076	7.36449	7.20373	8.99251	7.84779	7.75886	7.61824	7.1618
KCNB2	7.74869	6.93048	7.87966	7.86781	7.8152	7.35158	7.76118	7.87537	7.73508	7.74981	7.48704	7.51655	7.11442	6.62368	7.30882	7.41382	6.81197	7.04502	7.26419	7.59087	7.48017	7.65973	6.28537	7.84351	7.66863	7.68031	7.63255	7.71091	7.5253	7.576	6.14578	7.47307	6.52461	7.66937	7.73596	7.21098	6.49589	6.77956	6.88374	7.57217	7.47012	6.84617	7.88398	7.28574	6.35262	7.42991	7.70326	7.41341	7.46759
OAF	9.00255	10.0592	9.10423	8.59645	8.63239	9.19469	8.8941	8.44955	8.04991	8.70919	8.76378	9.24027	9.28583	9.81753	9.64653	9.35567	9.73867	9.3958	8.98711	8.31369	8.69533	9.12596	10.5238	9.28559	8.81328	9.09374	9.12394	9.22776	9.37926	9.47653	10.0849	8.95742	10.2691	9.50452	8.56289	9.42383	10.0794	10.2206	9.83529	9.40413	9.14367	9.28891	8.82578	8.66413	10.4402	9.2489	9.1507	8.35499	8.27954
ITGB5	8.80806	10.1881	9.37169	8.63691	8.54939	9.61499	9.14024	8.79585	8.57918	8.65166	8.78625	9.5574	9.68876	9.769	9.335	9.19294	9.35753	9.17153	9.04517	8.54704	8.76416	8.97071	10.648	9.32185	9.11737	9.39862	9.53014	8.72522	9.12836	8.97713	10.1803	9.14681	10.2047	9.54945	8.68987	9.15915	9.93882	9.71711	9.24739	8.80988	9.07315	9.46814	8.60143	8.81557	10.5007	9.03666	8.99534	8.44031	8.38633
FHL2	7.41782	6.65218	8.00023	7.85009	8.79957	8.06374	8.25673	8.13809	8.64547	8.62993	8.00169	7.95214	7.65931	7.03204	7.9949	7.71676	7.61889	7.73351	8.1601	8.15086	8.21574	8.16099	7.03255	8.45079	8.17172	8.03698	8.23575	8.36078	8.05278	8.39915	6.63647	7.84664	6.92975	7.8926	8.45515	7.54183	6.87434	7.07157	7.60963	7.97536	7.87207	7.43431	8.22525	8.42072	6.74905	8.05561	8.28093	8.2797	8.24371
LRRC47	8.62392	7.86973	8.36337	8.74931	8.63891	8.05733	8.38865	8.78231	8.70703	8.68399	8.58592	7.89234	7.70427	7.70992	8.00037	7.95241	7.76103	7.93566	8.133	7.95466	8.16375	8.29261	7.88722	8.36145	8.52089	8.17551	8.29084	8.53726	8.28826	8.37037	7.82484	8.07626	8.31544	8.02632	8.27904	7.86599	8.16203	7.78436	8.05408	8.63614	8.29586	8.02644	8.31206	8.75409	7.83649	8.19945	8.49779	8.41581	8.47555
ZNHIT6	8.99534	8.82725	9.10465	8.81028	9.09632	9.27073	9.23291	8.7888	9.2597	9.26299	8.99228	8.98346	9.37415	8.9375	9.15562	8.9985	9.00078	9.12785	9.08768	8.77746	9.02875	9.20567	9.92225	9.30083	9.22923	9.17343	9.21974	9.12989	9.07471	9.12546	9.44166	9.00146	9.33044	9.11367	8.93615	9.01447	9.7282	9.46592	8.95565	9.12168	9.12546	9.20948	9.09792	9.16518	9.39978	9.21271	9.19856	8.99918	9.02994
KIAA1467	7.71017	7.1482	7.83023	8.38127	8.66494	7.8459	8.39576	8.24972	8.55541	8.63239	8.35167	8.38273	8.21533	8.00512	8.40336	8.55853	8.18544	8.32024	8.84477	9.08207	9.29643	8.39132	7.06469	8.352	8.42481	8.07091	8.23039	8.62409	8.22397	8.17188	7.48222	8.78189	7.24786	8.34851	8.87778	8.09871	7.82326	7.66223	8.26295	8.62392	8.58522	8.12249	8.42972	7.97068	7.60137	8.25673	8.38649	8.7503	8.70467
FLJ38973	6.5506	6.2113	6.49351	6.67	6.88055	6.69867	6.73249	6.8524	6.88604	6.93927	6.89487	6.8027	6.51276	6.52764	6.67316	6.60072	6.59812	6.64601	6.80401	6.59255	6.86584	6.70312	6.38213	6.73792	6.70605	6.69179	6.64233	6.81596	6.79497	6.79806	6.63324	6.70356	6.50017	6.68444	6.80158	6.68273	6.69172	6.50372	6.82861	6.722	6.87793	6.87031	6.91794	7.30183	6.67113	6.86823	6.99525	6.91278	6.94464
LOC732165	7.11636	6.78909	6.8887	7.05857	6.97478	6.7989	6.96315	7.07273	6.97022	7.09644	6.99062	7.05071	6.69643	6.46498	6.85961	6.83407	6.6648	6.75506	6.79478	6.72129	6.72348	7.08068	6.58316	7.07796	7.05737	6.89611	7.03904	7.40896	7.10578	7.14268	6.58464	7.11052	7.10254	7.04272	7.12524	6.97983	6.87043	6.66739	6.981	7.50505	7.30681	6.95361	7.10054	7.14935	7.0162	7.06003	7.18002	6.98189	7.10164
LYPD1	8.51074	9.33235	8.89211	8.53192	7.74959	8.43027	7.86711	7.63997	7.49867	8.03836	8.06911	7.88439	8.25099	7.91547	8.28741	8.26845	8.17642	7.83649	7.68614	7.44657	7.06232	8.16298	9.12168	8.41872	8.10245	7.77414	8.16696	7.86504	7.47231	7.80263	7.92285	8.38488	9.02416	8.23465	7.51313	8.13997	8.05859	8.83639	7.81561	7.94741	8.08606	7.24192	7.94405	7.88847	9.66174	8.04319	7.88386	7.49941	7.61657
FOXQ1	7.66173	9.2661	8.3748	8.01864	8.20737	8.87897	8.08979	7.77633	7.68464	8.10501	8.13185	8.14235	8.03405	8.17188	8.0038	7.78814	8.08544	7.82642	8.01645	7.77013	8.18051	7.99246	9.64365	8.06512	7.6475	8.33038	8.19404	7.92376	8.05463	7.84692	8.33427	7.4202	8.25017	8.3156	7.73013	7.83814	8.7437	8.35148	8.32733	7.76358	8.14879	8.21472	7.88296	8.10801	8.31206	7.94151	8.27542	7.94135	7.50478
SRPK2	6.82681	6.22324	6.72724	7.29926	7.89073	6.98268	7.52106	7.35695	7.89221	7.90988	7.81541	7.20477	6.83686	6.75422	7.32158	7.15299	6.8883	7.0551	7.72765	7.37703	7.31665	7.40822	6.5175	7.64379	7.68366	7.38926	7.48092	7.75603	7.51198	7.6905	6.41712	7.58289	6.91085	7.34159	7.81615	7.10113	6.8628	6.9011	7.37158	7.74371	7.74212	7.27438	7.8886	8.20811	6.84509	7.4942	7.95267	7.8766	8.01454
DRAM1	6.55332	6.60647	6.6247	6.7044	6.663	7.18444	6.95325	6.6848	6.65127	6.63313	6.69551	7.25026	6.73626	6.80017	6.77478	6.66103	6.81612	6.94388	6.77339	6.60232	6.79741	6.91045	7.06065	6.85455	6.72544	6.8579	6.89434	6.75757	6.91308	6.79722	7.18386	6.75531	7.18834	6.77737	6.77703	7.65871	7.31141	6.9302	6.93203	6.81801	6.76336	6.97082	6.66933	6.72477	7.23455	6.85125	6.71857	6.76806	6.75724
VSIG4	6.80319	8.04795	6.83986	6.5403	6.61599	6.96076	7.09174	6.5207	6.64665	6.41384	6.65182	7.49972	7.96589	6.89686	6.87286	7.05487	7.09543	6.79268	7.31165	6.78772	7.06712	7.32804	7.5917	7.23287	6.6561	7.04118	6.98311	6.50617	7.53351	7.3053	8.50957	6.59015	7.01101	6.97664	6.58154	7.8152	8.12706	7.00558	7.43904	7.62155	6.74277	7.41749	6.6177	6.54604	8.07033	6.85533	6.79212	6.75765	6.61733
CHGA	11.0545	10.023	10.8584	10.655	10.7627	10.6706	11.0223	10.6037	10.9155	10.857	10.0766	11.6269	11.6145	10.6818	10.6237	10.9614	10.5902	10.5752	11.0437	10.2834	11.0585	10.7285	7.71203	11.2364	10.6561	10.4816	10.9776	11.1486	10.8851	10.4787	7.87537	10.3766	9.66438	10.8112	10.8822	10.4075	9.58453	10.0434	10.4004	10.282	10.531	10.4069	10.693	10.6328	9.18603	10.875	10.4044	11.3402	10.6574
LOC646531	9.49326	10.655	9.94486	9.27744	8.98031	10.0698	9.26908	9.23023	8.62042	8.75968	9.15143	10.2382	10.4155	10.282	9.91993	9.65204	10.0059	9.92742	9.81383	9.48356	9.8542	9.431	10.8083	9.43881	9.47566	9.49587	10.0749	9.26857	9.84719	9.57616	11.1521	9.70506	10.221	9.84858	9.27773	10.6574	11.3155	10.4307	10.4302	9.98229	9.62755	10.3439	9.73992	9.13278	10.5769	10.0116	9.20829	9.34818	9.22776
KIAA0913	9.85817	9.84647	10.1172	9.61	9.13862	9.66693	9.54193	9.44112	9.10099	9.14144	9.12785	10.2154	10.1704	10.3897	9.78535	9.76717	9.85078	9.65522	9.77163	9.31674	9.45804	9.80976	9.72239	9.93193	9.63082	9.79223	10.0188	9.45642	9.66115	9.65914	9.74859	9.42658	9.68637	9.87494	9.44872	9.94764	9.92589	9.65	9.55462	9.43198	9.51355	9.46592	9.69803	8.89963	9.92446	9.90389	9.54124	9.66663	9.39949
WDR6	10.5362	10.4812	10.3816	9.98694	9.36046	9.83979	9.54314	9.92483	9.19376	9.27591	9.59978	10.0841	9.99154	10.2064	9.88997	9.83595	9.91172	9.845	9.78606	9.5782	9.54854	9.73123	10.1039	9.63801	9.64809	9.77432	9.99861	9.60906	10.0165	9.70924	10.2291	9.71679	10.3449	9.93432	9.49854	10.0019	10.7793	10.0464	10.043	9.73934	9.69129	9.72925	9.59032	8.83983	10.1039	10.0003	9.73992	9.67028	9.27904
OSBPL10	7.70176	6.84741	7.80195	8.03227	8.46628	7.70064	8.26089	8.19195	8.45761	8.36078	8.20811	7.66408	7.06692	6.78271	7.70386	7.7579	7.49773	7.7907	7.99459	8.45498	8.24784	8.11265	6.82154	8.12158	8.07949	7.93366	7.74464	8.39576	7.93303	7.99401	6.73586	8.12416	6.97584	7.64609	8.28932	7.68343	6.85796	7.07014	7.45824	7.97536	7.87001	7.35959	8.1677	8.11493	6.99156	7.88695	8.12077	8.51438	8.29492
MAD2L2	8.20868	8.74685	8.44562	8.24134	7.89296	8.42688	8.1712	8.38581	7.81473	7.87486	8.21942	8.42856	8.47992	9.02075	8.27938	8.12977	8.53919	8.63466	8.29706	8.37005	8.24198	8.01839	8.74481	8.20868	8.07552	8.1798	8.34178	8.06054	8.28693	8.23214	9.38776	8.23198	8.45531	8.24506	8.07313	8.57749	8.31179	8.37128	8.30121	7.87243	8.14235	8.42786	7.9835	7.91613	8.49355	8.34404	7.92028	8.31179	8.17427
GLRB	8.2342	7.03438	8.28221	9.1192	10.1784	8.44144	9.71524	9.25944	9.81513	10.0031	9.62363	9.41824	8.74994	8.13767	9.31702	9.25445	8.72689	8.85225	9.81254	10.1775	10.2913	9.5188	7.27263	9.93741	9.97669	9.30493	9.3237	9.95028	9.58043	9.64621	7.74169	9.83241	7.86	9.14144	10.2265	8.65542	7.96865	8.09669	8.94824	9.77235	9.59002	8.66377	9.86699	9.71588	7.98501	9.43536	9.80554	10.2509	10.0091
TNK2	11.6367	11.8914	11.4737	11.0179	10.5232	11.2016	10.8016	11.1451	10.4201	10.6071	10.7793	11.4936	12.0155	11.5475	11.0723	11.6367	11.1621	11.098	11.0545	11.0838	11.1844	11.0437	11.4422	10.9342	11.0281	11.3193	11.4628	11.2458	11.2755	10.9658	11.3746	11.1323	11.6107	11.4349	10.8937	11.4215	12.046	11.3706	11.3945	11.1468	11.3116	11.4628	11.3193	10.6106	11.4403	11.1079	10.9269	10.9388	10.689
C6ORF192	9.49936	9.95101	9.28637	9.29019	9.11458	9.80008	9.28432	9.30467	9.24913	9.20299	9.14414	9.64488	9.16781	9.545	9.43044	9.51713	9.44466	9.12989	9.18901	8.62288	8.94083	9.0986	9.83026	8.81164	8.94632	9.24479	9.0337	8.82765	9.68069	9.56262	10.2183	9.21598	9.73517	9.32938	8.955	8.91283	10.7337	9.79363	9.82629	9.24107	9.42658	9.89059	8.82384	9.60211	9.69069	9.32185	9.00859	9.11458	8.96483
TCF12	7.73101	8.03849	8.25099	7.65647	7.79909	8.28366	8.44937	8.18182	8.06054	8.09858	7.99515	8.09977	8.16597	8.51807	8.38731	7.95099	8.29654	8.49931	7.96522	7.69597	7.71812	8.15016	8.39592	8.13025	8.3112	8.16099	8.43794	7.78572	8.10897	7.86443	8.57148	8.14249	8.51131	8.21974	7.82394	8.78422	8.39625	8.63817	7.97466	8.18355	8.31682	8.43538	7.94197	7.84832	8.81308	8.37465	8.11685	7.74143	7.82628
CUX2	8.18959	8.68797	8.77623	8.66088	9.37121	8.31937	8.89067	8.12853	8.81423	9.79328	9.00255	8.80299	9.55434	7.35064	7.66974	9.02293	7.66282	7.89692	9.04856	9.24339	9.13353	9.10649	6.72818	9.0351	8.56981	8.36471	8.6848	8.23056	9.19269	8.21011	7.03726	9.10052	7.61721	8.01758	9.24501	8.86965	8.67875	7.95086	9.45415	8.53284	8.90833	8.91518	8.83894	9.24107	8.14012	8.09095	8.99488	8.71964	9.13378
TSPAN13	8.83428	7.31655	9.014	10.3341	11.1827	9.27073	10.6317	10.1077	10.8981	10.7741	10.6516	10.0327	9.56912	8.41597	10.0666	9.98081	9.64333	9.79074	10.5038	11.1949	10.8112	10.2931	7.70278	10.7095	10.5384	10.0544	10.1895	10.6657	10.2109	10.3648	8.26511	10.7869	8.25238	10.15	10.9442	9.8649	8.07077	8.92793	9.75508	10.5394	10.3737	9.6456	10.6191	10.7831	8.00139	10.0823	10.7179	11.0027	10.6166
DCP2	9.27877	8.44441	8.99646	9.3366	9.44699	8.92175	9.49209	9.43373	9.59557	9.67846	9.26358	9.39392	9.24523	8.74254	9.10489	9.30111	9.15372	9.24339	9.77771	9.22333	9.50804	9.43989	8.7888	9.67533	9.61122	9.3307	9.08163	9.28196	9.43198	9.24523	8.69804	9.30596	8.80016	9.00304	9.68737	9.04386	8.61992	8.85705	8.99918	9.30908	9.20095	9.22485	9.35725	9.4062	8.91036	9.2181	9.40674	9.54557	9.63977
CCDC85A	9.46931	8.4504	9.04404	9.64653	9.81649	8.89683	9.60148	9.51002	9.92589	9.81649	9.78465	9.60851	9.43373	8.49582	9.11023	9.32524	8.92899	9.16974	9.40724	9.66828	9.14437	9.30032	7.96176	9.44645	9.31128	9.22333	9.32293	9.60418	9.47047	9.32885	7.55979	9.57136	8.12431	9.34583	9.50888	9.09093	8.34472	8.32602	9.62978	9.17394	9.60822	9.25393	9.76343	9.73992	8.14012	9.31231	9.54528	9.89346	9.69937
DCAF6	9.12641	8.54841	9.20423	10.1696	10.9456	9.55312	10.4446	9.95406	10.648	10.8096	10.581	9.95657	9.59249	8.63315	9.75086	9.95912	9.48435	9.62005	10.2846	10.8995	10.5696	10.231	8.76378	10.3756	10.3887	10.2474	10.0965	10.4892	10.2718	10.2952	9.07149	10.5923	8.6994	10.0263	10.5677	9.35889	9.64685	8.8979	10.2092	10.3726	10.4128	9.80211	10.506	10.7897	9.01758	9.99861	10.7	10.6409	10.6561
NOSTRIN	7.21947	6.56568	6.84111	7.0824	7.02245	7.48674	6.96146	7.30604	7.21812	7.0374	7.13211	6.79001	7.03832	7.2865	7.20008	7.23437	7.12617	6.87768	7.08864	6.8512	6.72955	7.44923	8.46736	7.20239	6.97197	7.22764	6.98772	6.92992	7.08807	7.19062	7.77952	7.00379	7.47556	7.23532	6.9571	6.62812	7.68464	7.63415	7.15861	6.87809	7.16495	7.69539	6.77049	7.13103	7.44513	7.1194	6.98777	7.15199	6.81212
DFNA5	8.95742	8.59455	8.8744	9.93809	9.88124	9.5356	9.40117	9.09005	9.97941	9.67345	9.57553	9.15587	9.05717	9.14532	9.66632	9.75988	9.44353	9.20782	9.37216	9.43044	9.48047	9.63327	8.92899	9.23243	9.69803	9.47437	8.87419	9.53259	9.61122	9.61557	9.15962	9.92225	8.87419	9.54067	9.79819	9.46087	8.53999	9.72036	9.61587	9.42324	9.57107	10.1437	9.74303	9.6443	9.33879	9.46566	9.36206	9.72208	9.68941
LRP10	8.37248	9.56144	8.5739	7.89726	7.8345	8.59265	8.42452	8.15086	8.02174	7.86973	8.04861	8.72326	8.94802	9.16087	8.65598	8.73017	8.82725	8.70148	8.28979	8.30034	8.36025	8.67858	10.0015	8.56252	8.37901	8.63184	8.38665	8.2379	8.71733	8.51074	9.88958	8.15751	9.60388	8.58284	8.13011	8.69903	9.21049	8.93771	8.8396	8.46662	8.32265	8.86358	8.11824	7.73041	9.55926	8.59455	8.36433	8.17106	8.1981
SERPING1	7.3702	7.66008	7.49159	7.14999	7.04357	7.68554	7.21028	7.4881	7.07829	7.01842	7.48439	7.25996	7.39475	7.44681	7.39723	7.66679	7.78826	7.62337	7.81126	7.04654	7.40486	7.61206	8.30734	7.41604	7.34084	7.64348	7.34983	7.4295	7.79795	7.40653	9.17047	7.42766	7.71652	7.80153	7.38171	8.53353	7.97382	7.83952	7.86624	7.6782	7.58224	8.0191	7.24481	6.96278	8.23435	7.65043	7.47975	7.56174	7.62098
ANTXR1	9.42216	9.99698	9.79258	9.56591	9.72036	10.356	9.99395	8.78991	9.91139	9.62363	10.2228	9.31591	10.2191	9.97015	10.0576	10.2374	10.6852	10.4765	9.84576	9.00462	9.23047	10.2392	10.9686	9.49501	9.87494	10.1059	10.1152	9.91485	10.4211	10.2457	10.6444	9.84427	10.6456	10.4128	9.22923	10.1313	10.4267	10.7049	10.3449	10.0079	9.98694	10.307	9.89635	9.86666	11.0883	10.4241	10.2392	9.87171	10.0782
ANKRD20A1	7.4202	6.42254	7.30386	8.1556	7.82371	7.49781	7.69712	7.6377	7.78826	7.8863	7.44481	7.22827	6.98999	6.7312	7.40114	7.48381	6.88028	7.1452	7.41562	7.41945	7.67722	8.2161	6.68721	7.85481	7.83034	7.73264	7.53692	7.81671	7.60104	8.20675	6.70217	7.81628	6.62075	7.71141	7.93303	7.34196	6.90663	7.58478	7.39539	7.6896	7.38171	7.43837	7.75692	7.2921	6.72752	7.62557	7.69712	7.74312	7.68762
PDPN	7.23239	7.38646	7.87966	7.40385	7.45844	8.95136	7.5373	7.53497	7.86074	7.22516	7.62086	7.0288	7.096	7.09948	7.20657	7.31577	7.88158	7.8863	7.16222	6.48103	6.62039	7.62209	7.97079	7.34171	7.13863	7.79768	7.21229	7.66542	7.41913	7.76149	8.7601	7.36708	7.19254	7.31377	7.20273	8.36452	7.29881	7.70916	7.26692	7.3428	7.24437	7.64462	7.33785	7.8618	8.24972	7.78474	7.6731	7.68752	7.45077
NDRG2	10.684	11.0058	10.3489	10.34	9.71247	10.6166	10.0143	10.0197	9.08956	9.56651	10.486	10.4619	10.5528	11.3725	10.8598	10.7549	11.0147	10.9658	10.5451	10.3816	10.5883	10.2783	11.4936	9.75026	10.3479	10.5135	9.93882	10.3274	10.5168	10.392	11.5523	10.4201	10.9342	10.9358	10.043	11.2846	11.6823	11.9343	11.2252	10.7537	10.9024	10.8016	10.1946	9.82811	11.3402	10.6469	10.1895	9.77163	9.9396
GRM1	8.26436	6.56909	8.10402	8.38633	8.24631	7.3307	8.18224	8.37465	8.16597	8.33981	8.17607	8.1758	7.6099	7.143	7.8543	7.9377	7.65214	7.49555	7.88117	8.52944	7.62118	8.12195	6.35076	8.27497	8.04247	8.05898	7.94713	7.8992	8.01378	7.99372	6.16256	8.16597	6.97807	7.83878	8.29308	7.76118	6.67173	7.12274	7.60717	7.98226	7.95834	7.261	8.2059	8.31638	6.89031	7.95849	8.1981	8.43778	8.38042
ZNF664	6.49813	6.75749	6.79994	6.81643	7.02401	7.0123	7.00113	6.8314	6.98763	6.94927	6.98168	6.83487	6.91709	6.8455	6.83649	6.79332	6.77928	6.89777	6.86503	7.0774	7.0172	6.88847	7.33932	6.88589	6.98464	6.83631	7.18651	6.99094	7.0416	6.88964	7.52261	7.07905	7.26515	6.91812	7.04399	7.05071	7.60621	7.37836	7.13319	6.92423	7.05027	7.1734	7.0508	7.22369	7.19377	7.00521	6.84024	7.07043	6.88711
NPTX1	6.45762	6.14371	6.27645	6.73052	6.94529	6.41893	6.74286	6.70372	6.88916	6.87514	6.8699	6.71612	6.5177	6.32511	6.74333	6.98417	6.6033	6.66497	7.00902	8.84129	8.27771	6.63956	6.14222	6.79242	6.8671	6.68357	6.67307	6.85875	7.02602	6.78644	6.18533	7.88308	6.14856	7.10099	7.80527	6.8784	6.27542	6.4088	7.49242	7.57864	7.46623	7.09323	7.04281	6.95282	6.18042	6.9778	6.86169	7.26735	7.39793
FAM84B	7.29152	7.4238	7.51466	7.30399	7.40986	7.65747	7.64961	8.01004	7.65313	7.46633	7.35945	7.99314	7.70186	8.55831	7.7781	7.25964	7.7653	8.02869	7.49555	6.77699	7.14241	7.70979	7.84078	7.52428	7.58806	7.57093	7.98883	7.1903	7.61797	7.61824	8.00052	7.4117	7.63632	7.40385	7.27099	7.52472	8.94802	7.75873	7.92539	7.63893	7.94889	8.21942	7.33532	7.20726	7.636	7.82563	7.596	7.37337	7.60767
OPN3	6.27089	6.21544	6.34329	6.6319	7.11551	6.3647	6.74135	6.59065	6.9483	7.00194	6.81029	6.47723	6.3749	6.2765	6.461	6.39931	6.28509	6.34512	6.68357	6.6837	6.89657	6.65647	6.26143	6.77512	6.76674	6.57363	6.71587	6.81778	6.65055	6.66339	6.19278	6.85025	6.16883	6.60696	7.28264	6.51014	6.30247	6.31381	6.33586	6.81035	6.7357	6.56198	6.86691	6.85961	6.27529	6.62318	6.94982	7.14372	6.93027
CHST6	7.02515	7.90614	7.29511	6.73052	6.56293	7.59508	6.82197	7.32095	6.77388	6.61644	6.8794	7.20319	6.85304	6.95715	6.71676	6.6068	7.0078	7.14802	6.47917	6.32303	6.27804	6.98033	7.38158	6.52262	6.9117	6.86658	7.20231	6.87928	6.77049	6.83364	7.80162	6.56662	6.83704	6.66528	6.60156	7.30142	8.13698	6.90274	7.103	6.8086	6.69714	6.91389	6.58677	6.89284	7.18709	7.20496	6.96358	6.96921	6.96877
CHST15	9.93272	9.49209	10.1599	9.83241	9.59359	10.0599	9.90609	9.63568	9.58219	9.45693	9.49501	9.5385	9.48922	8.91036	9.3648	9.32293	9.17987	9.38615	9.58945	9.42019	9.61092	9.74748	8.80116	9.89798	9.61	9.70924	9.58597	9.58535	9.52635	9.41859	8.86043	9.27104	8.8807	9.36917	9.36917	9.72445	8.79546	8.99806	9.31019	9.54124	9.06542	9.07339	9.35065	10.2144	9.10332	9.26662	9.62817	9.55615	9.44588
KCNA1	6.59879	6.30038	6.83288	6.91478	7.33398	6.90341	6.98652	6.81622	7.171	7.2008	6.67307	6.45138	6.40195	6.29971	6.45064	6.43042	6.38183	6.44204	6.5776	6.60994	6.53562	7.14456	6.13994	7.35651	7.28068	6.95055	7.18651	7.20726	6.99918	6.98259	6.10914	6.85485	6.31862	6.33147	6.68776	6.39292	6.20666	6.25646	6.48922	6.41893	6.51161	6.24599	7.36556	7.08931	6.24865	6.81601	7.13741	7.16559	6.89052
PPP3CA	7.39289	7.52051	7.47414	8.09829	8.95046	7.67896	8.61499	8.07963	8.92689	8.85248	8.58522	7.85612	7.75343	6.85801	7.83348	8.01218	7.48492	7.60178	8.45797	8.13627	8.3748	8.24198	7.06469	8.60687	8.54456	8.10851	8.11911	8.6678	8.26575	8.37999	7.08849	8.4	6.88584	7.98114	8.60411	7.66223	7.32733	7.3131	8.0324	8.62629	8.2768	7.87133	8.47735	8.6963	7.18049	8.01698	8.37845	8.55875	8.3217
HSPB2	7.0985	7.90405	7.2976	6.88678	6.74406	6.65017	6.95488	6.81429	6.79021	6.78591	6.68686	7.58488	7.10699	6.71886	6.82327	6.64275	6.83294	6.89498	6.76062	6.42363	6.36819	6.80066	7.26163	6.91113	6.94178	6.79777	7.10244	6.92772	6.8991	6.7179	7.45666	6.89606	7.11427	7.07471	6.78118	6.82579	8.33578	7.09634	6.95457	6.86746	6.81789	6.95361	6.72567	6.81264	7.25412	6.91625	6.73626	6.80496	6.81589
HLA-A	9.83595	10.5776	9.81787	9.45207	8.87256	9.4976	8.91656	9.31755	8.55384	8.37143	9.28637	9.87527	9.85521	9.95912	9.85669	9.25603	9.37076	9.34938	9.24212	9.27073	9.48463	9.2625	10.5912	9.00909	9.26147	9.42936	9.02582	9.06195	9.17273	9.32241	10.3897	9.08596	10.1826	9.97015	9.58659	10.1377	9.9677	10.2528	9.64809	9.0898	9.24156	9.49671	9.32106	9.57738	10.3292	9.54733	9.36532	9.00859	8.94487
GJA4	6.57501	7.43826	6.87884	6.35158	6.39824	6.70546	6.77622	6.47087	6.37491	6.33961	6.43977	6.52423	6.84752	6.91621	6.45794	6.56601	6.67031	6.54699	6.73804	6.39829	6.6146	6.70946	8.07313	6.80594	6.6676	6.92996	6.74108	6.48155	6.86428	6.66428	7.69135	6.4086	7.08076	6.42622	6.55334	6.80654	7.53575	6.70383	7.03406	6.69556	6.49658	6.92772	6.4144	6.45346	7.09896	6.66186	6.71681	6.56929	6.50084
TCBA1	7.3938	6.43584	7.67549	8.35697	8.73429	8.05099	8.51074	8.4095	8.85746	8.48485	8.61594	7.7337	7.05995	8.04706	8.53714	8.02764	8.19945	8.54424	8.03508	8.80338	8.1059	8.2342	7.14005	8.184	8.39816	8.25068	8.21533	8.56108	7.99778	8.26524	7.45347	8.41479	7.48821	8.27633	8.6566	7.6553	7.09382	8.22368	7.93607	8.67611	8.61018	8.32415	8.58189	8.41362	7.36042	8.33288	8.40881	8.46996	8.60706
RARB	7.02157	6.61474	7.39901	7.20843	7.78954	6.91396	7.45611	7.12433	7.60976	7.67409	7.13911	6.8578	6.81267	6.41099	6.73727	6.72992	6.62452	6.69157	6.96708	6.77388	6.89657	7.35714	6.65027	7.75186	7.40199	7.36062	7.26609	7.63523	7.26088	7.13911	6.40043	7.07769	7.04426	6.74108	7.19219	6.79071	6.89065	6.71058	6.79971	7.10121	6.91378	6.65498	7.19484	7.28271	6.89777	7.03749	7.26267	7.2976	7.27416
CCDC3	9.04176	9.08361	8.81851	9.13045	8.43778	8.43301	8.7094	8.86459	8.7308	8.84024	8.58365	8.92298	8.51807	8.05898	8.79717	8.97689	8.34342	8.13683	8.81244	8.95785	8.82997	9.06148	9.05382	9.21218	8.84722	9.05041	8.97665	8.92962	8.75374	8.91986	7.73696	8.85871	7.9869	8.79292	9.0683	8.74034	8.59838	8.2359	8.64547	8.9848	8.67555	8.68696	9.37489	8.95807	8.33038	8.87778	9.08294	9.1067	8.78603
PRODH	9.20662	8.78502	8.60323	8.34655	8.17377	8.69903	8.08518	8.60646	8.2569	8.25344	8.35482	8.51749	8.9855	10.2074	9.84576	9.55864	9.9336	9.45389	9.29923	8.3591	8.33019	8.65068	10.2563	7.52428	8.30641	9.30771	7.20032	8.27986	9.0481	8.32669	10.6806	9.4129	9.51267	9.94953	9.39066	8.48661	9.50563	10.0938	9.96927	8.79073	9.84138	9.89277	8.88902	7.924	9.57376	9.18438	8.94382	8.30316	9.17931
EHD3	7.73192	7.19201	7.63437	7.91716	7.70856	7.52261	7.72978	7.79488	7.66207	7.86767	7.75061	8.12706	7.95061	7.26131	8.05408	7.86725	7.48017	7.61131	8.15595	8.54823	8.2208	7.96451	7.00883	8.14012	7.79615	7.80591	7.65871	8.06998	7.75084	7.85081	7.17983	8.2294	7.35799	8.28778	8.32669	7.94968	7.97382	7.4815	8.0247	8.5005	8.12143	7.863	8.28995	7.65857	7.22046	7.71773	7.90537	8.05505	8.17879
PC	8.66864	9.04469	8.38597	8.13011	7.92594	8.16451	8.2797	8.07626	7.81446	7.88567	7.87753	8.8792	8.78991	8.82828	8.53776	8.63761	8.60469	8.24895	8.79823	8.06589	8.23959	8.19669	8.93968	8.28264	8.27512	8.20823	8.31792	8.33805	8.25493	8.11182	8.81091	8.40818	8.83226	8.6526	8.14747	8.56108	9.00677	8.7944	8.68155	8.47655	8.41858	8.39898	8.22647	7.72438	8.97071	8.50415	8.09785	8.23269	8.13902
RNASET2	11.2493	11.9095	11.4505	10.9703	10.4998	11.2373	10.9296	10.7844	10.2364	10.2457	10.849	11.164	11.6318	10.8192	10.7651	11.1707	10.7415	10.5033	11.0804	10.23	10.3529	11.1621	11.8367	11.0947	10.7614	11.1757	11.4696	10.3816	11.5835	11.3667	11.9822	10.9225	11.0913	11.2828	10.5889	11.4525	11.3625	11.2364	11.0086	10.9068	10.6818	11.3486	10.8822	11.0628	11.8224	11.1419	10.8598	10.3726	10.6351
ECHDC2	10.4816	9.95581	10.2913	10.0511	9.60211	10.0454	9.92068	10.0706	9.54916	9.70093	9.84427	9.44439	10.0382	10.4828	10.1557	10.0511	10.2573	9.91764	9.92589	9.18751	9.37076	9.90992	10.7935	9.68805	9.71838	9.97015	9.64101	9.36402	9.81254	10.1662	10.5243	9.63743	10.1557	10.079	9.47311	9.58754	10.2991	10.5889	9.90389	9.95249	10.1077	10.2519	9.56422	9.86093	10.4324	10.0222	9.61803	9.48979	9.63801
PCMT1	12.0295	11.1827	12.0121	12.5692	13.0395	11.781	12.5063	12.5901	13.1447	12.8514	12.6984	12.0055	11.726	11.6269	11.9249	12.0192	11.8825	11.9313	12.3498	12.7545	12.7377	12.2861	10.8069	12.2399	12.3982	12.106	12.199	12.5584	12.2729	12.4032	10.9718	12.4458	11.4403	12.0566	12.6824	11.5651	11.0086	11.3232	11.7969	12.0377	12.2861	11.8257	12.4122	12.6657	11.2625	12.2487	12.5063	12.6877	12.8016
ACTA2	8.49625	10.6852	9.19856	8.78817	9.38103	9.4129	9.12933	8.49729	8.71543	9.0392	9.28196	9.50018	8.85434	10.1933	10.6878	9.05337	9.44166	9.05717	10.6966	9.48979	9.01507	9.41339	10.9977	9.07893	8.63743	10.1168	9.31646	9.70894	8.97003	8.86827	10.1723	8.95629	9.58009	9.29694	9.04422	8.78231	9.28917	10.8165	9.30467	9.81191	9.58336	9.64653	8.784	9.67216	9.87601	9.54008	9.58565	8.51147	8.68399
AVPI1	9.93046	9.22099	9.79499	9.60388	9.35178	9.42777	9.5323	9.6249	9.2597	9.10465	9.26095	9.11575	9.31128	9.26465	9.04931	9.35971	9.21323	9.16832	9.43536	8.95918	9.53683	9.39835	9.0481	9.45389	9.55672	9.1274	9.34241	9.46319	9.23267	9.13625	8.54281	9.19419	9.51147	9.06324	9.27991	8.87008	8.24832	8.83711	8.91407	8.95828	9.19122	8.7601	9.36206	9.52635	8.90164	9.35327	9.08571	9.51595	9.43148
F12	7.61753	7.69061	7.55492	7.7186	7.58253	7.72182	7.68121	7.66294	7.6945	7.59904	7.5917	7.18515	7.05321	6.68426	7.05981	7.24981	6.92813	7.01602	7.22369	7.1152	7.23446	7.51169	6.65942	7.62347	7.51115	7.461	7.3368	7.5758	7.44709	7.42068	6.7746	7.26619	7.21812	7.26841	7.47734	7.32434	6.82282	6.83321	7.12124	7.07319	7.27738	7.09551	7.56846	7.92935	6.80818	7.1715	7.5546	7.5966	7.53433
CLCC1	7.95849	8.48159	7.99077	7.79447	7.97466	8.422	8.13569	8.13698	7.96049	7.80634	8.08531	8.00931	8.02031	8.26482	8.27299	7.98198	8.36452	8.52005	7.71378	7.80622	7.33297	8.12249	8.70092	7.79747	8.11046	8.28366	8.22324	7.96464	7.93866	7.9442	8.82725	8.18675	8.62646	8.55929	7.93089	8.11849	8.45531	8.66088	8.3092	8.03254	8.09361	8.36791	7.937	8.02159	8.9674	8.33054	7.87814	7.76327	7.80115
TOB1	8.593	9.20203	8.72633	8.30316	8.01454	8.26189	8.3377	8.05716	7.59398	7.81843	8.07168	8.57001	8.54974	8.74853	8.32812	8.11146	8.42283	8.51787	8.40782	7.93001	8.66339	8.05898	9.21076	8.33739	8.39949	8.35666	8.33367	7.79994	8.25284	8.07168	8.96388	8.34621	8.9749	8.30734	8.14388	8.6858	9.05337	8.52661	8.87989	8.59265	8.25476	8.48238	8.38833	8.06658	8.85642	8.25149	8.26031	8.07338	7.86987
EPHA4	8.67457	7.00488	8.8022	9.81581	10.419	8.76049	9.86666	9.77771	10.2903	10.4467	9.91485	9.24426	9.06256	8.14105	9.0337	9.32808	8.40033	8.58121	9.75056	10.7464	10.6242	9.95765	7.53111	10.1117	10.0067	9.33477	9.11023	9.88842	9.64365	9.50534	6.85056	9.73746	7.98501	9.32185	10.3089	8.72246	8.08722	8.22956	9.18924	9.59301	9.49441	8.54568	9.82943	10.3459	7.78584	9.31078	9.80274	10.2876	10.3391
DLX1	7.30908	8.11971	7.37936	8.74667	8.66844	7.99957	7.67996	8.03061	8.76416	9.14484	8.3392	7.66481	8.04218	6.88106	7.62444	8.42891	7.16942	7.2295	8.18511	8.8153	8.46231	8.20196	6.59534	8.18511	8.35762	7.44178	7.604	8.3951	8.16087	7.92311	6.4607	8.9674	6.85796	8.16984	8.79502	7.58817	6.86114	7.39321	7.81828	7.68069	8.3964	7.98718	8.29721	8.20225	6.94333	7.95027	7.79897	8.05783	8.5077
P4HTM	9.59763	9.13146	9.57442	9.53103	9.40674	9.56232	9.32967	9.45467	9.55343	9.38863	9.27963	9.71247	9.61448	9.61195	9.51766	9.59061	9.61195	9.57078	9.45338	9.54008	9.70956	9.48752	8.52089	9.28559	9.38863	9.53355	9.34757	9.50592	9.50481	9.45363	8.45286	9.49326	8.72363	9.48979	9.86453	9.33557	9.16713	9.36784	9.46902	9.44936	9.54557	9.3989	9.4878	9.82943	8.97738	9.45314	9.66502	9.68876	9.70001
FGF12	6.37508	6.34253	6.47912	6.9279	7.55929	6.58539	7.09889	6.72889	7.29411	7.32546	7.17034	6.59373	6.58143	6.39292	6.57563	6.70596	6.48132	6.53528	6.83807	7.22121	7.18188	7.04324	6.3136	7.29727	7.32916	6.94669	7.07853	7.3695	7.03326	7.00999	6.35952	7.3326	6.30641	6.78299	7.39	6.68273	6.43926	6.52917	6.67074	6.97584	7.01903	6.70023	7.36641	7.08427	6.52924	6.92416	7.20222	7.36863	7.42777
SLC38A3	6.62045	6.3854	6.66098	6.69338	6.6431	6.75236	6.63728	6.65567	6.6453	6.62534	6.71522	6.49896	6.42277	6.64623	6.79195	6.68851	6.82755	6.86479	6.54604	6.37548	6.49539	6.74924	7.69185	6.59556	6.66057	6.65429	6.57285	6.73757	6.52657	6.61115	7.54259	6.67997	6.95463	6.81565	6.58729	6.51014	7.22867	7.13516	6.78088	6.8355	6.75913	6.61967	6.54713	6.68124	7.31254	6.80546	6.6118	6.65691	6.71648
ADAMTS8	7.20182	6.88916	7.44225	7.25412	7.4942	7.43687	7.18594	7.01457	7.07656	7.21914	7.34325	7.02965	6.96583	6.71658	7.20598	7.14928	6.97521	7.01372	7.02937	8.04261	7.25247	7.35336	6.80245	7.28076	7.17967	7.30996	7.21786	7.02944	7.21426	7.06026	6.4552	7.38858	6.51015	7.30305	7.11042	7.13805	6.81789	6.92395	7.5966	6.99124	6.96295	7.21637	7.29593	7.50551	6.72178	7.13187	7.5759	7.36927	7.15299
RPL11	12.1524	12.4811	12.2446	12.0426	11.7393	12.2157	12.1237	12.1272	11.6875	11.5118	12.1758	12.0914	12.2651	12.3796	12.2279	12.0701	12.3596	12.2446	12.4513	11.9615	12.2237	12.1561	12.709	11.9277	11.9787	11.8914	12.306	12.0633	12.2119	12.1237	12.671	12.0986	12.3498	12.195	12.0668	12.306	12.3452	12.7037	12.3647	12.2399	12.0426	12.548	12.1205	11.8853	12.4458	12.1758	11.6022	11.7289	11.7999
TCF7L2	7.26562	6.96502	7.16495	7.06913	6.84923	7.38795	7.25519	7.08769	7.07569	7.15876	6.87472	7.05737	7.20134	7.02488	7.05696	6.8794	6.64333	6.9849	7.06098	6.67667	6.97438	6.927	7.47908	6.93807	6.75631	6.98768	7.04537	6.92068	7.19852	6.82276	7.78621	7.00925	7.48656	7.35576	7.07149	7.19437	7.94353	7.56017	7.1425	7.21376	7.15736	7.48124	7.20963	6.67403	7.91416	7.29027	6.80357	7.16112	7.08939
RG9MTD1	7.10386	6.45866	7.16495	7.73491	8.23317	7.83437	7.86958	7.76901	8.15488	8.13038	8.05019	7.75968	7.42284	7.28035	7.80724	7.7048	7.60297	7.80263	8.11849	7.9832	7.97057	7.93451	6.92488	8.07743	7.84779	7.576	7.60643	8.05749	7.74064	7.91258	7.31615	7.9869	7.45178	7.91074	8.07091	7.65658	7.32185	7.48492	7.71212	7.88335	7.94473	7.42343	8.09961	8.01864	7.56499	8.07743	8.12171	8.29398	8.23152
SEMA4B	8.42365	8.10319	8.43027	8.01275	7.47087	8.17551	7.84768	7.89182	7.66963	7.5546	7.75923	8.30396	8.33981	9.10191	8.46957	8.62042	8.8547	8.87008	8.36173	8.04894	8.12692	8.14372	8.91177	7.89567	7.73383	8.23198	7.95481	7.72908	8.11017	8.09228	9.42777	8.20899	9.12667	8.64695	8.16114	8.65598	8.45991	8.8072	8.62461	8.70899	8.24328	8.53738	7.86219	7.21648	8.82706	8.14295	7.91043	8.40968	8.43931
MBP	9.51002	8.68135	9.76685	9.77486	10.1159	9.4244	9.96141	9.68401	9.97705	10.0938	9.85078	9.60509	9.71978	9.02252	9.51002	9.65137	9.38698	9.62912	9.96219	10.0125	10.0147	9.82085	8.74568	9.97471	9.94802	9.62431	9.7207	9.91139	9.80307	9.69937	9.16253	9.59763	8.46385	9.68163	9.81288	9.28019	8.58189	9.43536	9.22228	9.6249	9.63801	9.66693	9.52635	9.98885	8.81664	9.45588	9.78946	9.83749	9.85669
DPP9	7.67322	8.03001	7.51852	7.07968	6.71106	7.28955	7.04668	7.01792	6.76351	6.79157	6.82356	7.65494	7.61268	7.75991	7.46381	7.29141	7.37936	7.47041	7.30726	6.63732	6.84591	7.14553	7.77608	7.11442	6.99367	7.23876	7.41913	7.13998	7.31948	7.03354	7.43567	7.16779	7.4724	7.66756	6.99281	7.50811	8.13373	7.44731	7.39421	7.40244	7.16495	7.31112	7.12573	6.58636	7.69389	7.24031	7.03429	7.12005	7.0289
LASS1	8.33221	9.06698	8.33546	8.02106	7.64133	8.13878	7.8035	7.77073	7.58029	7.52925	7.7029	8.46643	8.12481	8.77227	8.00803	8.3237	7.87559	8.10653	7.9582	7.72337	7.93015	7.88872	8.50149	7.87447	7.9173	8.01248	8.42318	8.13809	7.99061	7.99538	8.71524	7.96354	8.65106	8.26758	7.39775	8.42891	9.12394	8.34146	8.55651	8.05953	7.79337	8.13025	7.83141	7.79433	8.75724	7.86624	7.85889	7.77939	7.65973
TRAPPC2	9.40062	8.26465	9.21858	9.44758	8.91608	9.02485	9.2817	9.23729	8.94846	8.96055	9.24791	9.23291	9.2408	8.90415	9.03755	9.23542	8.99377	9.07079	9.28475	9.08656	9.38464	9.2673	8.20837	9.45804	9.345	9.21199	8.92088	9.1235	9.32267	9.07515	8.35363	8.89834	8.6427	8.99463	9.07805	9.17494	8.90732	8.46628	9.03594	9.23267	8.97185	8.91608	9.04132	9.16883	8.56839	8.82487	9.1458	9.15711	8.99534
RHOC	9.47166	10.5212	9.20782	8.92384	8.48022	9.25088	8.57562	9.07224	8.35167	8.23251	8.89769	8.7686	9.00833	9.20355	8.61324	8.82687	9.11711	8.97205	8.58864	8.15086	8.37067	9.04359	10.4095	8.67276	8.65364	8.96442	8.80454	8.66088	8.93659	8.89597	10.5608	8.74514	9.65491	8.97898	8.51988	9.40384	9.28378	9.73395	9.30467	8.54177	8.89578	9.21468	8.67593	8.72447	9.62125	8.88832	8.77227	8.38833	8.45781
IFITM2	10.5439	10.9808	11.2947	9.38965	8.9985	10.9499	10.8952	10.7351	9.40918	8.99439	10.9915	11.6461	11.4652	11.5278	10.2995	11.3925	11.4299	11.407	10.9733	9.50918	10.6663	11.2016	12.3596	10.2746	9.83595	10.8937	10.069	9.54733	11.0179	10.3499	12.585	9.95327	10.562	10.6669	10.1923	11.8739	11.3706	11.3366	11.3989	10.3807	10.2256	11.3116	10.1325	10.1018	11.789	11.2553	10.1723	10.606	10.1221
CD97	7.09956	6.635	6.68562	7.12137	7.06744	7.31221	6.79999	7.42688	7.29117	7.07262	7.10995	6.52746	6.50578	6.92723	7.13256	6.56702	6.86646	6.7852	6.71984	6.43595	6.37404	7.02229	7.49667	6.92097	7.30762	7.0374	6.91134	7.10929	6.94017	7.24648	7.66852	6.79382	6.86952	6.86235	6.81096	6.92216	6.86114	7.08801	6.72904	6.8251	7.03	7.08163	6.8894	6.70885	6.91085	7.12299	7.0162	6.95488	6.95611
C5ORF5	9.30002	8.11971	9.01683	9.64238	9.6527	8.96142	9.4654	9.03666	9.72925	9.84576	9.1853	9.26299	8.94683	8.51074	8.98735	9.53768	8.80911	8.89211	9.45415	8.88753	9.16518	9.31498	8.12431	9.76059	9.52057	9.30908	9.28223	9.27511	9.36454	8.89705	8.0846	9.29972	9.00572	8.97161	8.98933	8.6526	7.9212	8.44817	9.01013	8.78445	9.34265	9.014	9.15046	9.57786	8.31971	8.94424	9.3178	9.35011	9.22923
CACNB4	7.93941	7.21989	7.70728	7.90419	8.33303	7.57509	7.86274	7.69896	8.29381	8.51767	7.69672	7.06174	7.18222	6.90029	6.92459	7.07219	6.82009	6.97146	7.05614	7.94072	7.84098	7.71664	6.49609	7.81952	7.93065	7.51115	7.32366	7.70078	7.46268	7.42041	6.61666	7.65067	6.76498	6.90046	7.49282	6.69872	6.39905	6.63631	6.84802	6.81035	7.19319	6.80448	8.18025	8.44178	6.73163	7.67015	7.70905	7.96917	8.12357
BRWD1	10.8612	9.29643	10.2981	11.4009	11.622	10.4477	10.7026	11.2907	11.5948	11.4936	11.5971	10.2626	9.79463	9.4774	10.75	10.5476	10.506	10.5071	10.5538	11.5174	10.9449	10.9327	9.25445	10.581	10.6492	10.7038	10.5038	11.1401	10.8952	11.2681	9.30621	11.1249	9.76824	10.7793	11.3706	10.1637	9.32707	10.2514	10.9196	11.01	11.0422	10.6586	11.1193	11.3706	9.19246	10.7351	11.1435	11.0147	11.403
KISS1R	6.65586	7.66008	6.65143	6.8804	7.02401	6.60817	6.98017	6.93749	6.78534	6.79312	7.41402	6.50624	6.34037	6.3711	6.41364	6.46155	6.39802	6.42831	6.46861	6.46137	6.5625	6.76543	6.23295	7.02929	6.67057	6.98011	6.66333	6.59071	6.56026	6.51088	6.3694	6.42491	6.36569	7.15026	6.66146	6.57207	6.17861	6.19248	6.54842	6.54585	6.85443	6.46136	6.72394	6.91468	6.28753	6.47978	6.56362	6.47558	6.53242
ADAMTS1	6.994	8.13404	7.67549	6.79958	7.08897	8.28024	7.27655	7.36756	7.24648	6.8468	6.82439	7.42256	7.36698	8.72345	7.02391	7.34055	7.93894	8.2449	7.48648	6.52087	7.07829	8.41252	8.292	7.23409	7.2184	8.37699	7.50195	6.85739	7.65844	7.17044	9.21271	7.16194	7.04426	6.80618	7.4725	8.30475	8.10245	7.38885	7.82151	7.6377	6.96708	8.35102	6.99926	7.82954	7.76886	7.52028	7.69135	8.1222	7.8954
GATAD2A	8.84003	9.51471	8.99131	8.32652	8.06689	8.90993	8.34229	8.06616	8.24895	8.13067	8.28282	8.53027	9.0093	8.71228	8.39865	8.71004	8.4874	8.73868	8.41988	8.11788	7.86711	8.36925	8.97404	8.45112	8.4204	8.47235	8.70821	8.39865	8.42168	8.24832	9.2317	8.43794	9.26964	8.59026	8.22956	9.11685	9.1252	8.7503	8.86184	8.34947	8.35034	8.69048	8.322	8.18735	9.13645	8.3974	8.26785	8.25178	8.31277
INA	10.7192	9.20402	10.4798	10.921	11.407	10.3746	11.1419	10.8653	11.4505	11.6022	10.917	10.6966	10.7337	9.4904	10.7741	11.2142	10.6295	10.6818	11.3366	11.5948	11.4757	11.1844	6.96514	11.1486	11.1949	10.7812	10.7639	11.407	10.8612	10.7312	7.72601	11.4339	8.56819	10.8326	11.5071	10.5776	8.97943	10.0035	10.8584	10.9358	11.2104	10.7299	11.2364	10.9573	8.78149	10.8261	11.164	11.6746	11.6923
MAP3K13	7.348	7.39959	7.74394	7.66924	7.71366	7.45178	7.70018	7.52763	7.5784	7.57252	7.51891	6.77933	7.14163	6.81515	6.74829	7.05862	6.65968	6.86772	6.84939	7.00868	6.84036	7.61449	7.02973	7.85823	7.58452	7.68394	7.62767	7.85203	7.34953	7.41218	6.64847	7.08218	7.13486	6.8564	7.07256	6.92366	6.66165	6.69103	6.72747	7.19627	6.9405	6.86584	7.60065	7.69821	7.19807	7.3119	7.55527	7.34037	7.29452
RBM24	6.45762	6.17385	6.46288	6.82606	7.09515	6.55909	6.95221	6.77495	7.14223	7.22931	7.00301	6.61816	6.45814	6.36411	6.60361	6.64275	6.52373	6.54947	6.82887	6.89615	6.90324	6.77305	6.2166	6.92322	6.88121	6.79335	6.66945	6.86568	6.81725	6.77042	6.16779	7.03713	6.40066	6.84077	6.94818	6.46594	6.29272	6.34398	6.80868	6.97167	7.00113	6.64027	6.99588	6.88786	6.22569	6.70933	6.93636	6.99271	6.94042
OAS2	7.30355	6.69343	6.95264	6.88678	7.25733	7.56636	6.74541	7.21047	7.16614	7.06276	9.01984	7.80877	6.5177	7.04494	7.06712	6.77626	7.18444	6.75218	7.26522	6.86752	6.41121	7.49857	8.01275	6.97072	6.82822	7.03927	7.02805	7.11473	7.09882	6.97701	7.78132	6.79055	7.60077	7.35714	6.88424	8.47503	6.87776	7.67944	6.89142	6.73565	6.99799	7.23455	6.72076	6.99132	8.47972	7.30586	7.04524	6.96061	6.84696
HSPB1	11.9153	13.4014	13.4104	10.6878	10.012	11.5059	11.8577	10.8778	9.68876	9.93882	10.4345	12.5955	12.6877	12.4811	11.2217	11.3155	12.2903	12.5115	11.6897	10.1732	11.1225	11.5542	12.1506	12.2569	11.3486	11.563	12.4169	10.8822	11.4462	10.9342	12.6006	10.8556	12.6006	11.3781	10.5217	13.3378	12.1381	11.5743	11.8112	12.0566	10.8424	11.1596	10.8124	10.0576	12.9479	11.677	11.4048	11.1982	10.6213
NCKAP1L	7.08001	7.93169	7.00787	6.75298	6.67562	7.14416	6.85929	6.74663	6.57142	6.52348	6.91445	7.13988	7.10219	6.60943	6.69433	6.6548	6.66057	6.52746	6.79559	6.60609	6.81029	7.03956	7.86206	6.71456	6.6179	7.16154	7.04537	6.65765	7.22166	7.18794	8.79737	6.8054	7.03008	6.91253	6.69095	7.37179	7.34727	7.31141	6.95333	6.72261	6.68003	7.41849	6.88021	7.01566	7.77297	7.16008	6.70895	6.82312	6.67398
TRPC1	8.36872	6.76576	7.8606	8.36521	8.16439	7.76785	8.01571	8.51353	8.33303	8.3824	8.20484	7.55127	7.47541	7.53075	7.80115	7.70148	7.90352	7.75528	7.81332	7.82674	7.66707	8.08434	7.40283	7.96132	8.05505	8.21454	7.62655	8.0694	7.97852	8.15308	7.05582	7.67974	7.62243	7.83358	7.90405	7.42391	7.42616	7.97841	7.77311	8.03822	8.01048	7.99077	7.90549	8.05587	7.11579	7.87461	8.12513	7.96821	8.10884
PRKAR1B	6.67018	6.25095	6.42824	6.77758	7.04603	6.65506	6.94471	6.77723	6.87065	6.90453	6.59117	6.52423	6.42354	6.34261	6.68658	6.79437	6.61442	6.625	6.96146	8.26921	7.77563	6.89746	6.20999	6.93479	6.95782	6.74734	6.86629	6.87457	6.98178	6.94414	6.3885	7.51667	6.24338	7.15889	7.91648	6.89223	6.4483	6.6637	7.03406	7.17732	7.39244	7.14306	6.92023	6.83863	6.48933	6.73738	6.85056	7.29368	7.24324
CIRBP	10.5451	9.42881	9.97821	11.3486	11.1965	10.8477	9.72575	11.1913	11.5835	11.3881	11.4652	9.62363	9.60879	9.4111	10.947	10.9643	10.875	10.8778	10.3897	11.271	11.0058	10.5967	10.0943	9.83452	10.1723	10.5902	9.40892	10.9557	10.9148	11.1774	10.8995	11.4191	9.58279	10.6381	11.2907	9.82008	9.58629	10.9402	11.2662	10.1964	11.2477	11.5001	10.7258	11.4191	9.37868	10.5889	10.7754	10.993	11.4235
UBE1DC1	7.5172	6.54913	7.29006	7.61838	7.80359	7.30438	7.67211	7.47287	7.83671	7.99372	7.69672	7.00902	7.00113	6.78741	7.26448	6.9862	6.97521	7.07186	7.39464	7.23515	7.17741	7.58773	6.92766	7.73517	7.74526	7.48872	7.4284	7.62688	7.47457	7.62421	6.56662	7.38046	7.10769	7.37101	7.69861	7.20471	6.7623	6.96414	7.02357	7.24769	7.49459	7.31112	7.70728	7.80239	7.13144	7.48722	7.57646	7.65831	7.84068
LOC220686	7.38145	6.78584	7.45824	7.82868	8.02587	7.41604	7.81993	7.69015	7.87883	7.94285	8.01586	8.02418	7.48401	7.10202	7.88911	8.11312	7.65831	7.8826	8.4574	8.55059	8.52216	7.93544	6.55905	7.8866	8.08857	7.87513	7.85739	8.17188	7.88131	8.02927	7.17296	8.51731	7.33724	7.99842	8.58052	7.70136	7.75453	7.47467	8.32217	8.17427	8.124	7.74296	8.30702	7.63058	7.10971	8.09714	8.20754	8.34591	8.2176
FLJ33996	9.83672	8.20884	9.43198	9.67846	9.50363	9.08361	9.35781	9.67706	9.30493	9.24835	9.22333	9.4086	9.1952	8.69374	8.98213	9.4377	9.08596	9.16735	9.5217	10.0481	9.83274	9.19122	6.90916	9.20685	9.16598	9.23891	8.98711	9.52339	9.24368	9.01941	7.02916	9.28716	7.85319	9.19542	9.56712	8.8585	8.21852	8.75089	9.0488	9.45207	9.23267	8.93528	9.32106	9.18391	7.45747	9.0351	9.14817	9.38698	9.23676
C1ORF165	7.71345	7.40907	7.89877	7.76496	7.96696	8.07326	7.91559	7.80033	8.07552	7.95687	7.73654	7.65494	7.40244	7.04176	7.68924	7.93152	7.22628	7.61268	7.71547	7.68056	7.62118	7.76886	7.06646	7.84215	7.92881	7.68874	7.65021	8.25149	7.67131	7.86371	7.3202	7.96103	7.26323	8.09333	8.11549	7.7737	7.34442	7.75286	7.51147	7.7299	7.88131	7.52664	8.16249	8.36285	7.38194	7.80401	7.86586	7.87447	7.98304
UBA6	8.39443	7.22741	8.2666	8.23251	8.47953	8.27633	8.18848	8.4085	8.29342	8.35231	8.34162	7.96426	8.10052	8.26295	8.24149	8.10748	8.19761	8.21819	8.12692	8.09607	7.6606	8.13968	8.05676	8.26089	8.13533	8.29492	7.97433	8.31952	8.12128	8.18275	7.79696	8.09774	8.08148	8.17272	8.17188	8.13713	7.52829	8.08447	7.97689	8.16582	8.34178	8.13515	8.37113	8.14191	8.21441	8.46681	8.45597	8.43625	8.33855
LRP4	8.75294	8.75392	8.8616	8.20754	8.26511	8.71582	9.32499	8.50273	8.11107	8.44218	8.26692	8.97557	9.11621	10.069	9.10921	8.82531	9.07149	9.14839	9.12168	8.17503	8.13767	8.81767	9.55462	9.11737	8.96023	8.80136	9.22179	8.38385	9.00078	9.07105	9.60851	8.73414	9.36732	9.29828	8.62426	9.18438	10.466	9.23267	9.45095	9.50363	9.12329	9.12092	8.64771	8.17172	9.83942	8.93968	8.49424	8.26089	8.44902
PEG3	11.8338	11.2142	11.672	11.7521	11.6848	11.6193	11.3989	11.7521	11.4959	11.6367	11.1793	10.8394	10.7119	10.6322	10.6828	10.9282	10.2173	10.4075	10.3637	10.8836	11.3526	11.677	10.073	11.6667	11.3725	11.3881	11.6615	11.5047	11.4441	11.327	9.29694	11.0254	10.7614	10.9866	11.1435	10.8966	9.82663	10.8722	10.4407	10.5902	10.6504	10.5493	11.2571	11.5341	9.97941	10.6864	11.3043	10.8367	10.8326
ZFP36L1	8.92749	10.186	9.11968	8.7393	8.71964	9.85113	9.26412	8.7318	8.48436	8.59026	8.8331	10.3415	9.78882	9.64162	9.48356	9.59421	9.89711	10.0109	9.50686	8.55705	8.68987	9.44079	10.3677	9.37534	8.88985	9.46508	9.3137	8.57651	9.54193	9.45911	10.1387	8.99157	10.5719	9.62755	9.12069	9.93999	10.3444	9.78535	9.73901	9.25199	9.4453	9.68472	9.01271	9.5191	10.6015	9.40271	9.13402	9.22923	9.40892
LOC283412	9.07848	9.50563	8.899	9.01155	8.96409	9.0003	9.10866	9.04721	8.7621	8.86866	8.99579	8.71059	8.92213	8.89578	9.17102	8.98571	9.15118	8.80496	8.79977	8.36025	8.55688	8.85766	9.73655	9.22436	9.23807	9.24984	9.36645	9.25035	9.54733	9.35781	9.81649	8.88521	10.1627	9.02947	8.84806	9.09632	9.5574	9.56744	9.36942	9.56563	8.99693	9.10559	8.97425	8.61074	9.44559	9.0302	9.00952	8.546	8.86184
LSM6	6.77364	6.35985	6.79519	6.79256	6.87612	7.01503	6.87548	6.99775	6.8911	7.08196	7.09174	6.68933	6.72221	6.64081	6.54133	6.68066	6.86211	6.87101	6.94065	6.57928	6.85857	6.9216	6.83967	7.23532	6.87558	6.86286	6.98652	6.88353	7.11851	6.9538	6.52216	6.77523	6.80306	6.93652	6.92153	7.07455	6.64868	6.47035	6.87562	6.85746	6.99034	6.91389	7.11946	7.06967	7.06189	7.23602	7.24054	7.12105	7.31346
PPFIBP2	8.67973	9.0946	9.14248	7.83719	7.41187	8.09318	7.93303	8.70607	7.90666	7.73434	7.79885	8.52071	8.14413	9.28332	8.12195	7.68706	8.66987	8.72246	7.71106	7.33181	7.32733	7.92222	8.87836	8.04173	8.40932	8.26312	9.17884	8.08103	7.90419	7.9442	8.82531	7.46013	8.70194	8.0505	7.42489	8.43609	9.05958	8.56965	8.145	7.98143	7.89526	8.37999	7.91907	8.06405	8.89508	8.68912	7.95647	7.4953	7.531
IBTK	8.92899	7.46829	8.71808	8.98274	9.04446	8.99181	8.80299	9.06097	9.15046	9.13812	9.11968	8.77955	8.76738	8.79787	9.08814	9.00129	9.08294	9.15262	9.07471	8.91058	8.61679	8.72815	8.59113	8.60205	8.72653	8.65185	8.52053	8.82305	8.85492	9.01844	8.87943	8.85018	8.23833	8.92919	9.03116	8.67325	8.5245	8.98031	8.83536	8.86413	8.96922	9.12596	9.09232	9.1458	8.57408	9.07054	9.10423	9.16421	9.17223
LOC285550	9.05717	7.37624	8.03996	9.15936	8.9344	8.72326	9.27046	9.00808	9.44112	9.4129	9.32499	8.47235	8.38865	8.46681	8.19003	8.28681	8.59414	8.76129	9.33177	8.99061	9.3602	8.93567	7.92498	8.77805	9.25445	9.11076	8.50448	9.47903	8.88389	8.84405	8.46783	8.67734	8.84066	8.78799	9.20924	8.71946	8.09171	8.2021	8.79857	8.93088	9.15419	8.96039	9.21742	9.17249	8.35264	9.04197	9.04833	8.92555	9.11685
MYL12A	9.27591	10.2113	9.85594	9.04016	9.31128	10.4567	9.86351	9.43819	8.99719	8.84645	9.63205	10.6421	10.6864	10.7451	10.3205	10.314	10.7299	10.4807	10.3766	9.93046	10.6015	10.0952	11.5542	9.69878	9.50129	10.0172	9.99542	9.32077	10.1739	9.8987	11.5586	10.0481	10.3312	10.2885	10.1676	10.8451	10.9703	10.8261	10.5727	10.1317	10.1496	10.8044	9.60331	9.68805	11.1435	10.2947	9.69736	9.98658	9.7571
LOC650518	9.72726	9.33477	9.85487	10.1478	10.3292	10.0055	10.0464	10.1101	10.4838	10.4117	10.1505	9.71317	9.53472	9.69361	9.86169	9.84753	10.0075	9.98805	9.90467	9.96522	9.77771	10.1881	9.87238	10.0338	10.0382	9.88689	9.81719	10.0003	9.99783	10.1582	10.1591	10.069	9.7881	9.74686	10.2238	9.76862	9.50655	9.82085	9.76411	9.61325	9.91629	9.66502	10.0623	10.2173	9.72445	10.0109	10.0075	10.1904	10.2866
MT3	13.0761	13.3564	13.032	12.7377	12.0192	12.671	12.6177	12.4268	11.9787	12.0847	12.6927	13.0832	13.0684	13.0684	13.004	12.709	12.7494	12.6445	12.5955	12.0055	12.2446	12.5115	13.1683	12.548	12.5692	12.6124	12.7715	12.6281	12.6006	12.7545	13.2592	12.6984	12.8761	13.0112	12.1798	12.9888	13.5297	12.9747	12.8697	13.0112	12.8386	12.7037	12.4032	12.3452	13.1936	12.5584	12.3889	11.9375	12.195
SP1	7.71522	8.20388	7.64961	7.22297	6.86664	7.55058	7.02755	7.508	6.97871	6.98777	7.16112	7.68176	7.97877	8.06405	7.51677	7.65857	7.74651	7.52655	7.33504	7.41652	7.62953	7.14456	7.92868	6.92206	7.05105	7.16486	7.22818	6.94356	7.15101	7.05899	7.79552	6.85345	7.34184	7.25239	7.03196	7.58336	7.38611	7.26725	7.0873	7.00096	6.94303	7.28479	6.92023	6.9518	7.45992	7.15145	6.95438	7.0819	7.08858
MSRB3	7.22778	7.69061	7.45542	7.24425	7.41141	7.66734	7.59227	7.24809	7.51476	7.653	7.44969	7.2773	7.62756	7.27738	7.6657	7.66481	7.63794	7.64961	7.73302	7.00357	6.94035	7.51115	8.21725	7.72555	7.64654	7.64961	7.69348	7.49566	7.78942	7.65322	7.54403	7.50051	8.11146	7.56578	7.46203	7.7469	8.48383	8.15722	7.60024	7.78712	7.51409	7.70507	7.36556	7.45497	8.39132	7.44669	7.5515	7.3361	7.34159
DLG2	10.7451	10.4619	10.5071	10.7351	10.5677	10.4075	10.5912	10.7299	10.4397	10.5632	10.6878	10.8226	10.7044	10.3468	10.3569	11.0163	10.3098	10.3677	10.519	10.8226	10.8096	10.5832	8.53813	10.5595	10.5092	10.6184	10.581	10.4435	10.6433	10.3842	9.23676	10.6966	9.92187	10.4023	10.5071	10.6818	10.0133	10.2109	10.8708	10.5158	10.5362	10.4755	10.8192	10.1561	9.91696	10.3826	10.6375	10.4848	10.6237
RIMBP2	8.14279	7.03165	8.35467	9.22045	9.32342	9.07683	8.83349	8.8591	9.05717	9.27432	9.28691	8.45547	8.44596	7.16321	8.36205	8.66762	7.88722	8.0712	8.88753	9.71779	9.28891	8.91058	6.49609	8.96984	8.85103	8.79502	8.54489	8.94334	8.8181	8.71081	6.3671	9.41025	7.14276	8.67772	9.20782	8.44112	7.06556	7.65463	8.66318	9.11076	8.8807	8.21162	9.02319	9.55489	7.16222	8.65913	8.97845	9.13101	9.38042
FAM113A	7.95511	7.91853	8.06897	7.85599	7.63965	7.65786	7.78006	7.84087	7.61032	7.61484	7.73205	7.88792	7.94956	8.30283	7.83639	7.76311	7.93998	7.72645	7.85481	7.26163	6.91011	7.88019	8.15246	7.97339	7.89206	7.95766	8.19885	7.89353	7.80489	7.8894	7.87842	7.88005	7.59622	8.00946	7.82603	7.92222	7.8863	7.83639	7.75667	7.71152	7.84692	7.95806	7.96604	7.44062	8.19092	8.00604	7.92028	8.08043	7.88832
AADACL1	8.7275	7.18203	8.33595	9.26908	9.46873	8.59663	9.29669	9.11594	9.56232	9.67028	9.27668	9.11023	8.61558	7.87883	8.66588	8.90792	8.42136	8.52718	9.50534	9.43881	9.59885	9.16401	6.99547	9.40145	9.22585	8.96565	8.93378	9.13101	9.20244	9.02208	7.1152	9.21076	7.6657	8.80318	9.87601	8.50517	8.27886	7.92234	9.09792	9.50129	8.92339	8.47889	9.03735	9.26685	7.41652	8.77582	9.20244	9.26562	9.38268
VSNL1	11.4959	9.29802	11.3099	12.2357	12.8136	11.5809	12.2861	12.0741	12.7149	12.7715	12.4658	11.8714	11.7999	10.8516	11.7234	12.023	11.5118	11.6564	12.199	12.1098	12.341	12.3841	7.70448	12.3596	12.2279	12.049	12.1311	12.5317	12.2399	12.3548	7.94367	11.9687	10.1231	12.0295	12.3364	11.3822	10.1766	10.7312	11.6157	12.3841	12.0021	11.48	12.2237	12.5115	9.27904	11.9687	12.4122	12.3841	12.3277
SLIT2	9.10921	8.06246	9.29045	9.18729	9.15936	9.15	9.02717	8.64375	9.11533	9.37387	8.7693	8.33656	8.67611	8.01825	8.32686	8.59663	7.78826	8.21429	8.63274	9.26274	9.25199	9.17153	6.993	9.0003	9.1026	8.79805	8.69703	8.955	8.84622	8.64215	6.68131	9.05312	7.57805	8.49445	9.11575	8.26708	7.31501	8.7039	8.56231	8.07801	8.61376	8.39625	9.0598	9.15193	7.70856	8.78561	8.82957	8.86043	9.13231
RPRML	11.1853	9.98694	10.8516	10.9614	10.4034	10.4546	10.4345	10.9994	11.0467	10.3677	10.1344	10.75	10.6527	10.1283	10.3909	10.6409	10.3716	10.2672	10.3972	9.84719	10.4578	10.5562	8.49983	10.6225	10.0599	10.4619	10.3173	10.7144	10.6918	10.3657	8.51334	10.3089	8.71191	10.467	10.5595	9.97401	9.02438	9.80699	10.6744	9.87922	10.4139	10.4998	10.1841	10.888	8.97643	10.3265	10.3048	10.5866	10.3853
IMPDH1	8.48402	8.67259	8.43114	8.20754	7.79934	8.05334	8.25935	8.0536	7.48982	7.73887	7.81541	8.32619	8.37264	8.3392	8.03888	8.27954	8.12207	7.90184	8.0582	8.12853	8.68541	8.08281	8.97185	8.17393	7.90352	8.05131	8.31179	8.26921	8.26575	7.84994	8.27787	7.76496	8.36766	8.28947	7.68848	8.23233	8.67992	8.1389	8.01019	8.13902	7.8403	7.94267	8.07801	7.34566	8.39458	8.02326	7.8345	7.80711	7.78954
BZW2	7.86383	6.71281	7.83952	8.50307	8.89109	7.96036	8.25434	8.47889	8.87505	8.7393	8.7051	7.84832	7.62756	7.12023	7.86946	7.90955	7.70813	7.87433	8.17078	8.22019	8.02077	8.37637	7.06646	8.16925	8.2768	8.17242	7.92364	8.24229	8.22227	8.41036	7.30337	8.36375	7.0878	7.70979	8.69839	7.5382	6.89588	7.24798	7.92498	7.80341	8.06752	7.65124	8.26627	8.61074	7.29956	8.05109	8.60725	8.54806	8.60307
HTRA1	11.01	11.617	10.9791	10.6191	10.2972	11.2373	10.9456	10.7285	10.7231	10.7627	10.6351	10.7477	10.8937	11.5186	11.3526	11.0932	11.3766	11.1724	10.6154	10.4961	10.476	11.0297	11.6794	10.3292	11.0223	11.1323	11.061	10.8763	11.1178	10.9627	11.6513	11.1046	11.7521	11.3903	10.5854	10.9768	12.0812	11.6487	11.4215	11.0179	11.2161	11.3382	10.7741	10.5666	11.7082	11.0223	10.993	10.5902	10.7627
SLC7A14	8.06278	7.2886	7.80698	8.40336	7.97057	7.74119	7.85081	7.99943	7.97243	7.92444	8.00467	7.3178	6.78689	6.67051	7.30795	7.162	7.08203	7.24192	7.21354	7.80263	7.57195	7.89891	6.31111	7.70856	7.70161	7.70362	7.88158	7.74044	7.52854	7.77788	6.4425	7.5565	6.7256	7.18543	7.73205	6.77191	6.40089	6.90925	7.23423	7.21229	7.35525	7.13256	7.7292	8.21774	6.65681	7.57229	7.89826	7.45463	7.83174
SS18L1	9.38159	8.5968	9.12216	9.36809	9.42046	9.35065	9.24479	9.3798	9.47848	9.40007	9.22179	9.12236	9.05435	9.03943	9.00909	9.15322	9.02971	9.1026	9.20879	9.22099	9.35543	9.37098	8.33562	9.20567	9.22485	9.38587	9.24791	9.21199	9.34757	9.2817	8.17923	9.10969	8.79216	9.14099	9.25035	8.97368	8.57785	8.9069	9.29828	8.96922	9.18283	8.94978	9.14532	9.58945	8.51545	9.14629	9.39453	9.40564	9.1853
INSIG2	8.13245	6.61168	7.69672	8.38581	8.48351	8.10165	8.50131	8.36159	8.54194	8.69048	8.27542	8.30053	8.15246	7.92975	8.10277	8.27337	7.91452	8.23661	8.5921	8.4204	8.20405	8.47817	7.57427	8.52876	8.36907	8.35745	8.24262	8.53012	8.4711	8.41756	7.85081	8.33172	8.12431	8.39443	8.35407	7.954	7.90057	7.84468	8.35545	8.23072	8.30673	7.97422	8.29867	8.49965	7.64171	8.23705	8.50168	8.55007	8.31512
CCNO	7.99751	8.04592	8.91305	8.26643	8.31206	7.73711	8.05209	8.04976	8.05421	8.44488	8.28917	7.83003	8.37505	7.20008	7.55294	7.74911	7.38484	7.3711	8.04007	7.81541	7.77563	8.05278	7.01571	8.425	8.06968	7.84419	7.92818	7.88553	8.21128	7.98599	6.57902	7.71275	7.12274	7.08972	8.42654	8.14763	7.31013	7.94118	7.77986	7.42659	7.6539	7.80634	7.60664	8.55384	7.52428	7.42353	8.19711	8.23705	8.3842
DLK2	7.97548	6.5576	7.78381	8.30366	8.13185	8.12793	7.7713	7.62622	7.91893	8.01034	7.91524	7.3178	7.12439	7.12384	7.72284	7.53789	7.27384	7.30355	7.30837	7.82035	7.12502	7.82035	6.4815	7.54066	7.50426	7.72123	7.7104	7.98186	7.50141	7.50728	6.49401	7.63303	6.68033	7.90614	7.34045	7.38686	6.82091	7.25221	7.0126	7.21376	7.42873	6.94232	7.88792	8.36078	7.02823	7.60265	7.71005	7.41793	7.33271
LOC645138	10.9183	11.0577	10.3797	10.282	9.8317	10.3608	10.3	10.547	10.1068	10.21	10.3628	10.7909	10.9141	11.0883	10.83	10.5429	10.9269	10.924	11.0344	9.72988	10.1784	10.3836	11.024	10.377	10.2582	10.2439	10.6375	10.1793	10.5912	10.2338	11.065	10.2504	10.75	10.5352	10.1126	10.7192	10.96	11.1209	10.699	10.7639	10.5643	10.8908	10.2617	10.1749	11.0997	10.5201	10.3812	10.0544	10.1335
HSPA12B	6.99211	7.49555	6.82069	7.05421	7.23935	6.96821	6.92451	6.95869	6.67178	6.88078	6.99584	6.8389	6.92828	6.86797	7.33115	7.40421	7.07618	6.87427	6.98768	6.88772	6.69289	7.15998	8.22616	6.82934	6.80588	6.93339	7.00283	7.12413	7.03873	6.97925	7.67896	6.76783	7.24949	7.45148	6.89461	6.68457	7.5069	7.66807	6.84018	6.73748	7.04822	7.24881	6.93178	6.80794	7.68762	6.96502	6.94785	6.92006	6.71184
AP3M2	10.3117	9.45177	10.0798	10.3887	10.3807	9.85521	10.0083	10.1869	10.2942	10.342	10.2963	9.81861	9.93741	9.40998	9.96219	9.88264	9.98845	9.96446	10.0858	10.4095	10.2746	10.1126	9.43561	9.93511	10.2563	10.0889	9.7207	10.2829	10.0087	10.0898	8.99579	10.13	9.41414	10.1159	10.3618	9.58453	9.08381	9.88626	9.48243	9.98926	10.1292	9.56114	10.0374	10.3223	9.24835	9.87527	10.2382	10.1732	10.2649
SCN2B	9.24131	7.69954	9.16087	9.70638	10.027	8.8979	9.99228	9.26358	10.1221	10.1784	9.91993	9.34444	9.20223	8.27814	9.71457	9.87387	9.32653	9.45804	10.1784	10.1373	10.4251	9.90913	7.46986	9.99012	10.2779	9.74825	9.39694	10.3836	9.69202	9.94486	7.59044	9.95406	8.62288	9.60388	10.0374	9.14629	7.79219	8.83119	9.40564	10.1159	9.79395	9.09836	10.1275	9.643	8.29292	9.57616	10.0172	10.1637	10.1941
AKR7A2	9.48101	9.96599	9.88626	9.5356	9.47345	9.6069	9.51713	9.25199	9.27933	9.24523	9.8785	9.26385	8.9612	9.61387	9.8592	9.5194	9.6706	9.73123	9.37489	9.26274	9.16713	9.60509	10.2573	9.42243	9.62695	9.57194	9.51415	9.54381	9.50888	9.64162	9.83828	9.61528	9.86351	9.79258	9.5188	9.21568	9.61122	9.97129	9.47345	9.47848	9.56844	9.5385	9.50534	9.68503	10.2318	9.79971	9.56114	9.42216	9.50156
TMLHE	8.03299	7.9541	7.73471	7.85281	7.50173	7.86933	8.1921	7.53829	7.4006	7.6827	7.94037	7.21786	7.39804	7.47667	7.88207	7.63403	7.87001	7.95974	7.58998	7.1249	6.7795	7.36365	8.30567	7.53549	7.94794	7.83791	7.75484	7.81193	7.71118	7.62655	8.32768	7.40174	8.67973	8.05574	7.6377	7.84468	7.6582	7.87585	7.65673	7.54793	7.58406	7.9266	7.55071	7.6911	8.27814	7.65931	7.51772	7.33697	7.57206
CCDC14	9.4111	8.7411	9.66663	9.43422	9.32452	9.31938	9.33557	9.56041	9.49731	9.34938	9.31396	9.40699	9.27432	9.35679	9.24286	9.24212	9.60094	9.53593	9.44411	9.22585	9.43719	9.25889	8.74232	9.31858	9.29279	9.37323	9.04197	9.09883	9.11272	9.35889	8.59435	8.84873	8.96426	9.21375	8.90538	8.96212	8.4701	9.19076	8.5421	9.07658	9.00572	9.06648	9.01529	9.11511	8.79737	9.33931	9.13689	9.2489	9.13713
CHD7	8.50131	8.83983	8.21307	7.75677	7.64715	8.3114	7.97173	8.25374	8.01102	7.87827	7.73134	7.78448	8.02031	8.53714	8.07326	8.01275	8.32585	8.59357	7.84898	7.35362	7.34992	8.02869	9.13837	7.92609	8.2251	8.19228	8.41362	7.75512	8.11327	8.10412	9.01352	7.80341	8.78858	7.89338	7.48537	8.05068	8.72653	8.71248	8.2915	7.89996	8.17393	8.59769	8.01825	7.96943	9.10732	8.32812	7.84243	7.75453	7.84432
SRGAP1	7.69	8.6275	7.88817	7.75402	7.25873	7.92987	7.8043	7.66899	7.24512	7.30642	7.48113	7.48391	7.42284	7.53719	7.41521	7.54736	7.14153	7.18407	7.16596	7.16779	7.07829	7.82467	8.65418	8.00528	7.71988	7.79897	7.9869	7.40543	7.68354	7.72978	8.04908	7.72967	8.55384	7.68585	7.58942	8.01557	7.80074	7.68693	7.78307	7.34595	7.38484	7.56645	7.64961	7.18435	8.82974	7.6933	7.59543	7.25189	7.25624
GLS2	7.66173	6.59372	7.74537	7.86	7.93089	7.59953	8.04372	7.93268	8.00321	8.06864	7.79781	7.48821	7.25438	6.93562	7.50163	7.57252	7.33212	7.34094	7.84634	7.41121	7.85023	7.89432	6.23051	8.00974	7.85419	7.76409	7.62537	7.92004	7.89965	8.00037	6.2962	7.71275	6.71412	7.59567	8.18445	7.40104	6.85282	7.06692	7.16623	7.75804	7.52114	7.26515	7.92078	7.69597	6.76547	7.60203	7.79461	8.25885	8.16362
PTGS2	6.51103	6.30228	7.06269	6.84509	6.95543	6.91958	7.11174	6.94296	7.19554	7.05268	7.24512	6.6485	6.57512	6.37321	6.46293	6.45648	6.50617	6.60871	6.67656	6.46484	6.76147	6.9279	6.70463	7.01485	6.76561	7.19798	6.73938	6.93357	6.71395	6.77905	6.56016	6.58726	6.37443	6.68217	7.07837	6.86884	6.38141	6.61448	6.49438	6.85462	6.60724	6.59561	6.82769	7.71812	6.7295	6.53084	7.07853	6.90677	6.94178
NXPH2	6.70235	6.41186	6.50878	7.17034	7.21609	6.7406	6.85108	6.73486	7.17815	7.26895	6.85596	6.49492	6.38213	6.28912	6.41537	6.50208	6.34277	6.35723	6.48982	6.76787	6.46901	6.92953	6.19162	7.03089	7.11103	6.64237	6.82579	7.01161	6.71116	6.68945	6.10659	7.01445	6.25662	6.63521	6.88243	6.30874	6.12198	6.19926	6.17509	6.43907	6.63712	6.35018	6.91383	6.73875	6.21693	6.65515	7.01182	6.85752	6.81276
SLC9A6	10.2029	8.91725	9.83306	10.4848	10.5918	9.79363	10.335	10.465	10.7155	10.506	10.3716	10.0454	9.65551	9.28432	9.89059	10.0615	9.70472	9.8317	10.2401	10.4892	10.5287	10.2429	8.28139	10.3059	10.2846	10.2074	10.0894	10.4106	10.3029	10.1317	8.55614	10.2109	8.8153	10.0035	10.4034	9.59095	9.09211	9.13496	9.85817	10.2183	10.0645	9.68534	10.2136	10.505	8.62876	10.1672	10.505	10.5787	10.4914
UBE2L3	10.4578	10.5232	10.2856	9.73867	9.07268	9.71978	9.70334	9.56591	8.89317	9.08141	9.26908	9.99632	10.1933	10.1565	9.65983	9.90765	9.88769	9.77163	9.82296	9.74995	9.8542	9.42486	10.1292	9.5203	9.52224	9.43173	9.73701	9.64843	9.70191	9.24452	9.83097	9.39114	9.94259	9.89711	9.22282	10.1325	10.0744	9.97129	9.69005	9.6791	9.31546	9.69878	9.32733	8.69703	10.1869	9.3334	9.33981	9.22099	8.98346
ARHGDIB	9.75155	10.7131	9.87171	9.42046	9.78204	10.2746	10.1599	9.33124	9.52568	9.48873	9.71053	10.4324	10.4828	9.62945	9.97634	9.87718	9.72726	9.51524	10.0744	8.92725	9.29124	10.4546	10.96	9.99632	9.44228	10.1419	10.3127	9.07224	10.5528	10.3439	11.3645	9.69202	10.4201	9.90246	9.21721	10.3775	10.2885	10.3608	9.68348	9.77486	9.49209	10.5092	9.71872	9.50779	10.9327	10.4599	9.67028	9.31591	9.18878
RHOJ	7.89749	8.83119	7.95974	7.69966	7.40183	8.08251	7.84138	7.58621	7.37337	7.46392	7.7475	8.56745	8.30903	8.06561	8.06561	7.772	8.07581	8.05885	7.49793	7.21057	7.12502	7.7337	9.12861	7.64238	7.49817	8.09683	8.10771	7.53604	7.80854	7.72172	8.68013	7.57184	8.34773	8.05373	7.34738	7.97328	9.40776	8.34655	8.12464	7.94046	7.81694	8.04894	7.68554	7.57546	8.76229	7.87842	7.64087	7.50316	7.42873
FARP1	9.39722	10.2439	9.94726	9.25244	8.70467	9.59978	9.50044	9.25244	8.53335	8.82263	9.08425	9.28095	9.34316	9.31291	9.16039	9.42744	9.02971	9.1242	9.012	8.86062	8.67094	9.5504	10.2545	9.54381	9.05086	9.44166	8.94042	9.31546	8.86252	8.95269	9.17249	9.10169	10.3059	9.52253	8.81308	9.48609	9.07425	9.07245	9.257	9.4111	8.87173	8.77582	9.20879	8.9204	9.57051	9.22585	8.6858	8.59455	8.63923
TMEM178	9.82811	8.49339	9.89711	10.0303	10.0214	9.37387	9.90389	10.1687	9.87527	9.82233	9.96853	9.72178	9.45147	8.9749	9.53712	9.47345	9.49964	9.76615	9.88842	9.9192	10.0426	9.67846	7.14999	9.80008	9.76445	9.89495	9.56712	10.0116	9.68163	9.87015	7.75753	9.77432	8.33531	9.6018	9.5933	9.50686	8.61558	9.08229	9.25526	9.75363	9.68534	9.30596	9.72957	9.58043	8.18848	9.61063	9.80623	9.82333	9.75225
CHN1	13.0987	11.5523	12.82	13.3655	13.5527	12.7601	13.4014	13.3378	13.3655	13.5527	13.4775	13.2416	12.9342	12.5955	13.0467	12.9816	12.8697	12.9218	13.3655	13.5993	13.587	13.032	10.9083	13.3564	13.1683	13.0684	13.2416	13.4584	13.2177	13.2504	11.3193	13.2674	11.9615	13.1295	13.3926	12.8514	12.1418	12.1637	12.7377	13.3116	13.1295	12.671	13.1936	13.2094	11.8914	13.004	13.2943	13.4014	13.3207
PEX11B	9.62755	8.65204	9.41665	10.0782	10.1325	9.3953	9.93586	9.99632	10.0181	10.0263	9.89673	9.97317	9.77702	9.6327	9.91559	10.0632	9.84576	9.8034	10.0477	10.5038	10.675	9.89798	8.89876	10.124	10.0157	9.78946	9.74403	10.0649	9.92225	9.97941	9.20423	10.1369	8.85103	9.90765	10.3598	9.4774	8.92749	9.40271	9.68941	9.90992	10.1466	9.87087	10.1202	9.42216	9.21076	9.84647	9.9396	10.1437	10.0075
CPNE9	6.72426	6.33326	6.87345	6.74546	6.94147	6.6673	6.91856	6.72709	6.92172	6.90733	6.63549	6.98857	6.93783	6.7843	7.14196	7.0634	6.86727	6.93807	7.16064	7.00065	6.88474	6.82018	6.24471	7.03934	6.83158	7.07391	7.09332	7.27916	6.85684	6.9028	6.18764	7.52347	6.44605	7.59357	7.49543	7.15123	6.55593	6.56543	6.80294	7.45844	7.28397	6.8083	7.33143	6.62207	6.3302	7.31748	6.98155	7.52338	7.47358
CPT2	7.47108	6.65472	6.96295	7.29316	7.19546	7.29646	7.5364	7.19573	7.33307	7.24892	7.23164	6.72714	6.91045	7.32591	7.66282	7.23437	7.47223	7.413	7.43182	6.6481	6.77327	7.31975	8.039	7.40009	7.33468	7.47414	7.06796	7.4072	7.39587	7.51744	8.05391	7.2361	8.31665	7.69424	7.19835	7.16942	7.36879	7.58907	7.21187	7.38581	7.39309	7.42815	7.21619	7.02245	7.89455	7.64379	7.24547	7.20191	7.24112
ANXA6	7.87548	7.05321	7.99842	7.92211	7.7554	7.26088	7.8035	7.47887	7.95452	7.81411	7.66493	7.59316	7.38318	6.92272	7.5188	7.57155	7.20506	7.51697	7.83003	7.75667	7.616	7.64949	6.71053	7.93353	7.86371	7.63906	7.7337	8.01517	7.31005	7.54694	6.60333	7.44395	6.70847	7.66505	7.83337	7.60731	6.69917	7.04184	7.24836	7.65767	7.41178	6.94699	7.7841	7.49213	7.0576	7.45952	7.70007	7.71988	7.64051
POMT2	8.92425	8.75661	8.93528	8.41036	8.09239	8.49983	8.30623	8.77468	8.27922	8.07168	8.19698	8.45079	8.51094	9.55282	8.68459	8.71268	8.83081	8.72854	8.65223	8.17297	8.36766	8.42056	8.9596	8.17937	8.55191	8.35264	8.51844	8.20868	8.54757	8.31238	8.80553	8.46856	9.14723	8.81968	8.20196	8.57562	8.6367	8.93488	8.70721	8.30788	8.5786	8.91122	8.58425	7.87371	9.07893	8.73501	8.13404	8.64235	8.27065
VNN2	6.45931	7.46048	6.44611	6.41541	6.45574	6.7667	6.67081	6.45762	6.51231	6.33605	6.40823	6.70885	6.75027	6.49728	6.56137	6.53303	6.87363	6.74383	6.44552	6.33365	6.49539	6.44076	7.05614	7.02417	6.37781	6.49471	6.45059	6.49811	6.72091	6.65619	6.70778	6.51366	6.59812	6.58983	6.57615	6.61448	7.06091	6.83538	6.56152	6.6972	6.62015	7.03122	6.52997	6.44085	6.91497	6.45999	6.59205	6.36474	6.36898
RAB9B	8.61262	7.6838	8.45424	8.72689	8.65932	7.9593	8.42923	8.31652	8.53568	8.60469	8.35879	8.02046	7.80969	7.42873	7.75307	8.03315	7.24559	7.68299	7.84634	8.20981	8.06864	8.5279	7.35015	8.45254	8.29901	8.36718	8.30155	8.40353	8.31315	8.30017	6.89065	8.18675	7.6474	8.05574	8.39335	7.93476	7.50986	7.8327	7.81309	7.9593	8.05278	7.69084	8.58898	8.45666	7.30192	8.15737	8.32386	8.32799	8.25707
ZNF581	7.49364	7.92062	7.75073	7.31377	7.06057	7.24314	7.19477	7.32821	7.07365	7.0909	7.14579	7.47556	7.00446	7.16428	7.1393	7.01961	7.04677	7.33341	7.17128	6.87645	6.97438	7.23957	7.54805	7.3966	7.23101	7.43295	7.46657	7.25972	7.32707	7.34066	7.6749	7.28334	7.56017	7.25657	7.28745	7.66359	7.65701	7.31983	7.43904	7.29129	7.21742	7.34583	7.30251	6.87525	7.5798	7.27859	7.19881	7.25036	7.2817
LEF1	7.34084	8.25068	8.14133	7.31715	7.51232	7.88792	7.7232	7.60681	7.23751	7.51369	7.44814	7.79513	7.89007	7.51232	7.69494	7.40621	7.94944	7.96296	7.44669	7.06842	7.02193	7.68176	9.15799	7.74031	7.49102	8.03092	7.95099	7.47679	7.75667	7.54378	8.70331	7.26275	7.84229	7.44234	7.38265	8.21379	8.19195	8.24088	7.83401	7.60253	7.4673	7.82326	7.30484	7.32348	8.56839	7.41604	7.43358	7.14532	7.12867
DPYSL3	10.8294	10.3341	10.7831	11.0116	10.4755	10.9761	10.6166	10.7061	10.7061	10.4407	10.8437	10.6456	10.7397	10.7806	10.9225	10.9024	11.3822	11.3989	10.5632	10.6586	10.5653	10.9111	11.2051	10.532	10.6527	10.6561	10.7844	10.6083	10.6744	10.5866	11.4381	10.6744	10.7391	11.0406	10.4117	10.9269	10.9573	11.3174	10.9733	10.7026	10.9327	11.0406	10.6261	10.2885	11.0297	11.0499	10.8556	10.6375	10.5608
LOC643997	6.32559	6.306	6.46114	6.72579	6.97761	6.65182	7.02755	6.69417	6.99003	6.93783	6.85297	6.72541	6.63423	6.46106	6.74023	6.68658	6.64979	6.6637	6.90318	6.95311	7.02735	6.91515	6.43455	6.8974	6.89746	6.69807	6.79831	6.96367	7.00301	6.88285	6.58189	7.13764	6.61277	6.92695	7.3306	6.78482	6.44172	6.7081	6.94365	6.75608	7.03706	7.02923	7.17352	6.87363	6.54517	7.12579	7.22385	7.14097	7.18673
KCNIP4	6.59674	6.48084	6.69463	8.19824	9.49671	7.61518	8.4692	7.76724	9.01611	9.30083	9.14319	7.73585	7.70108	6.48534	8.16711	8.3392	7.83203	7.5197	8.93299	9.57501	9.46873	8.51899	6.54992	8.59045	8.80016	8.3092	8.25735	8.83203	8.68931	8.70804	6.78776	9.35327	7.08076	8.10683	9.63568	7.6022	7.1969	7.13516	8.60905	8.91365	9.13665	8.533	9.17197	9.39608	6.74464	8.41826	8.8953	9.48873	9.39226
TOMM20	9.56712	8.95458	9.57854	10.7883	11.5341	10.2021	10.9127	10.7818	11.6367	11.7783	11.3465	10.2183	9.69327	9.37819	10.4691	10.5517	10.5517	10.8851	11.2033	11.4696	11.5321	10.6756	9.34987	10.4988	11.1965	10.5798	10.2894	11.2016	10.8516	11.0529	9.53045	11.3526	9.55797	10.2667	11.4959	9.89935	9.65	9.97941	10.8179	11.024	11.0723	10.7378	11.0344	11.53	9.16598	10.9183	11.1827	11.5674	11.6047
GSTP1	10.4776	11.1621	10.5902	10.3234	9.87494	10.4755	10.1126	10.5752	10.0342	10.0406	10.307	10.3887	10.3962	10.8807	10.3628	10.4734	10.598	10.3288	10.2861	9.50779	9.86732	9.97634	11.0328	10.2682	10.3018	10.3265	10.3697	10.0544	10.2338	10.1766	10.924	9.90728	10.9761	10.2922	9.93548	10.1784	10.6143	10.6397	10.023	10.1627	9.94259	10.4609	9.88842	10.2275	10.7949	10.2931	10.0544	10.1257	9.96561
ASCC2	9.12933	9.21598	9.19901	8.7682	8.41268	9.0511	8.52416	8.71339	8.493	8.47689	8.68777	8.31723	8.34489	8.69999	8.3964	8.31296	8.67383	8.50609	8.16555	7.78777	7.9442	8.58572	9.36074	8.36404	8.43411	8.61729	8.63466	8.24455	8.47689	8.5298	9.05958	8.12207	9.50304	8.58284	8.06189	8.68439	8.25613	8.64809	8.39443	8.35148	8.27755	8.44356	8.18182	8.55948	9.00695	8.53493	8.38865	8.11597	7.95605
ZCCHC12	8.25003	7.98002	8.44318	9.9544	9.98694	8.45781	8.98255	9.83378	9.93117	10.0327	10.154	9.03735	8.53551	7.95157	8.82916	9.19762	8.58154	8.77562	9.45749	10.9673	10.097	9.16494	6.56213	9.26299	9.11293	9.27158	8.85871	9.26753	9.28788	9.63445	6.61435	10.1387	7.04988	9.3237	10.0447	8.7437	7.05428	7.84619	9.32783	8.75724	9.61063	8.97845	10.1895	9.66438	7.61032	9.23568	9.92369	9.96599	10.1672
KIAA0753	7.71823	6.8336	7.79513	7.82666	7.7113	7.58732	7.92525	7.89118	7.7299	7.91452	7.70783	7.7497	7.63426	7.22818	7.55127	7.40863	7.51079	7.62444	7.74169	7.70492	7.2773	7.80239	6.87884	7.86141	7.6664	7.84419	7.72787	7.68518	7.65844	7.7382	6.81829	7.51313	7.1909	7.78132	7.70618	7.69615	7.26153	7.37419	7.56085	7.77864	7.77175	7.49972	7.77	7.70197	7.30908	7.77836	7.66657	7.67844	7.65592
POP7	7.56766	7.01321	7.413	7.86102	7.92698	7.40486	7.63437	7.84567	7.64654	7.76464	7.70608	7.4126	7.10219	7.39309	7.60813	7.70992	7.42305	7.41945	7.76541	7.96806	8.13439	7.61682	7.20123	7.6664	7.82008	7.56747	7.596	7.83762	7.64379	7.75979	7.37665	7.98364	7.45933	7.6534	8.00974	7.43998	7.37968	7.38991	7.69919	7.59632	7.70783	7.45962	7.93281	7.61182	7.28045	7.67564	7.76327	7.95466	7.9596
C10ORF116	10.901	11.4936	10.2667	10.3332	9.30392	10.3847	9.34818	10.7607	9.00129	9.1971	10.3877	10.9837	11.1338	11.4587	11.164	10.8545	10.921	10.7131	10.1402	9.94726	10.226	9.84138	11.9669	9.99154	9.86803	10.5092	9.9366	10.0599	10.6202	10.2374	11.7918	10.2942	10.5201	10.6191	9.68568	10.2718	11.4191	11.1401	10.7084	9.9599	10.5007	11.1965	9.89028	10.2466	11.3423	10.5696	9.91276	9.92589	9.61742
MAFF	6.42844	8.11812	7.18664	6.43177	6.34338	7.05376	6.75368	6.71758	6.49118	6.44088	6.33918	7.94328	7.25221	6.98519	6.32419	6.53377	6.96414	7.38705	6.50998	6.38218	6.52214	6.59337	7.38297	6.6413	6.46831	6.75214	6.86531	6.38812	6.79341	6.47611	7.87384	6.6334	6.63107	6.6457	6.5517	8.01557	7.91321	6.56993	6.92742	6.7327	6.43838	6.82599	6.57142	7.31674	6.90652	6.59308	6.72068	6.66601	6.8789
LOC284821	8.81886	9.45667	8.83428	8.91101	8.80496	9.02438	9.00572	8.83938	8.45371	8.91847	9.02252	9.00859	9.13764	9.35994	9.48922	9.48463	9.47514	9.35809	9.4062	8.92023	9.33956	8.92579	9.93011	9.05337	9.07612	8.9749	9.39392	9.04239	9.37245	9.15613	10.4287	9.30235	9.56422	9.415	9.16446	9.74097	9.8746	10.3588	9.88492	9.09907	9.4244	10.035	9.05288	8.53174	10.0112	9.08865	8.83639	8.71671	8.75847
MYOM1	9.21568	9.18854	8.49402	8.53316	8.03283	8.43268	8.27755	8.31159	8.16711	8.24004	8.21988	7.90679	8.13725	8.74514	8.99719	8.51369	8.92213	8.54775	8.52433	7.95466	7.59496	8.34045	9.95581	8.02587	8.48507	8.60687	8.22193	8.28811	8.46484	8.01332	9.17175	8.60489	9.96927	8.89426	8.31045	8.43474	8.11685	9.292	8.76416	8.14027	8.52944	8.92384	8.37399	7.92444	9.35518	8.28722	8.37021	7.83387	8.04218
NSF	12.2651	10.5124	11.9432	12.6605	13.1757	12.046	12.6984	12.6177	12.997	13.004	12.9218	12.195	11.9922	11.3486	12.3452	12.2693	11.9216	11.9787	12.6124	13.2416	12.8452	12.5955	9.78272	12.5797	12.5743	12.3697	12.0777	12.6006	12.3841	12.4861	10.0544	12.6927	10.5114	12.199	12.8261	11.7082	10.6669	11.2534	12.0089	12.5063	12.3317	11.6094	12.7494	12.709	10.2829	12.2729	12.5639	12.8077	12.7773
RTKN	10.1662	9.50481	9.83828	8.79937	8.05305	9.33124	9.23372	10.0599	9.44872	8.55722	8.54922	8.33724	8.94605	10.5179	9.2458	9.1122	9.46451	9.52602	8.90164	8.60411	8.23738	8.8676	9.88022	8.70269	9.54412	8.70291	9.4302	8.48271	8.7138	8.97643	9.93999	8.41479	9.9499	8.79502	7.8992	8.87795	9.53874	9.47903	9.26095	9.30493	9.30138	9.67279	8.48984	9.00833	9.45973	9.4938	8.61696	8.16331	8.53999
SELENBP1	7.08757	7.68541	7.21962	7.16304	7.02003	7.19871	7.29193	6.84152	6.86428	7.0107	7.16407	7.65984	7.16358	7.42659	7.60531	7.54817	7.70161	7.46829	7.21762	6.97447	6.62645	7.19264	8.28668	7.05964	7.12203	7.54694	7.25349	7.29185	7.48329	7.59033	8.16406	7.3695	7.6746	7.82696	7.08225	7.4176	8.72653	7.92565	7.48926	7.66679	7.44101	7.49793	7.15347	6.72747	8.15115	7.25798	7.39087	6.96729	7.0313
GLRX2	8.6842	8.44031	8.43301	8.60126	8.79292	8.60323	9.03645	8.65242	8.95001	8.86924	8.72981	8.36285	8.54262	7.83586	8.26558	8.51495	8.17832	8.37037	8.68116	8.29505	8.59857	8.77371	7.98002	9.16224	8.87812	8.59925	8.8816	9.22359	8.67535	8.83794	7.96076	8.44031	8.34146	8.45424	8.52089	8.65166	8.09171	8.07801	8.23894	8.48524	8.58612	8.19342	8.85605	8.77644	8.35813	8.8415	8.62368	8.88437	8.70072
C5ORF13	10.0535	9.12329	9.96853	10.0983	10.2963	9.99311	10.1869	9.93272	10.3628	10.3292	10.2662	10.1077	10.0749	9.21974	10.0837	9.73024	10.0965	10.1672	10.3994	9.60567	10.1226	9.64939	8.09213	10.0718	10.0222	10.2396	10.0488	10.6561	10.0623	10.0849	9.32106	10.0362	9.00304	10.4053	9.93272	9.73867	9.23568	9.4075	9.43719	10.1713	9.9709	9.68317	10.2519	9.82296	9.40724	10.0714	9.96303	10.221	10.1662
UBQLN2	10.6669	9.52813	10.4345	10.7897	10.7754	10.1523	10.5832	10.83	10.9097	10.9083	10.699	10.684	10.3962	10.2519	10.6328	10.5696	10.3284	10.4977	10.613	10.7084	10.6272	10.7244	9.49936	10.9528	10.8836	10.7627	10.6904	10.8722	10.82	10.8626	9.33426	10.6248	10.2183	10.6213	10.8326	10.2509	9.75775	9.90609	10.34	10.562	10.7218	10.4241	10.9686	10.6351	9.74163	10.7144	11.0072	10.9327	10.8893
LOC730994	11.1079	10.7741	10.7	11.8168	11.4891	10.8083	11.1707	11.3845	11.2179	11.4171	11.3925	11.137	11.1037	10.3994	11.1521	11.5096	10.8763	10.9225	11.4422	11.9182	11.9095	11.3155	9.88264	11.3155	11.1913	11.1774	11.036	11.4132	11.2438	11.3863	10.466	11.4483	10.2981	10.9416	11.5453	10.9614	10.8372	10.8124	11.3822	11.3099	11.3327	11.1029	11.5385	11.1555	10.3952	11.1949	11.3214	11.4048	11.4628
BAZ1B	8.36704	8.48627	8.42481	8.18624	7.80101	8.18491	7.93104	8.27082	7.75873	7.76541	7.90167	8.5591	8.64527	8.68797	8.5099	8.54194	8.68987	8.47607	8.43008	8.5526	8.64144	7.9628	8.58189	7.89953	8.02093	8.05766	8.40581	7.93553	8.09374	7.86128	8.91931	8.2449	8.32327	8.34605	8.158	8.73521	9.15	8.80338	8.55651	8.61478	8.13767	8.55079	8.12385	7.85009	8.4874	8.06321	7.94072	8.16234	7.99804
MAMLD1	8.21988	7.93519	8.04372	8.546	8.32157	8.55079	8.37714	8.38958	8.3591	8.45781	8.45515	8.29229	8.14518	7.43037	7.95333	8.25811	7.71927	8.11391	8.10069	8.37886	7.94875	8.44178	7.64051	8.27619	8.28797	8.38438	8.19355	8.26524	8.46198	8.19261	7.63686	8.11182	7.90274	8.20358	8.20085	8.19167	8.11034	7.84468	8.53999	8.20054	8.16755	7.98158	8.16314	8.73651	7.67103	7.97591	8.31222	8.07801	8.09506
LOC284998	7.58393	6.73762	7.49491	7.50822	7.61426	7.21475	7.52854	7.21278	7.0887	7.4815	7.47319	6.78694	6.7532	7.09332	7.26515	7.20222	7.35258	7.30212	6.71369	6.64471	6.54797	7.3642	8.04625	7.23239	7.1342	7.3986	7.06082	7.43858	7.02391	7.20173	7.99433	7.35695	8.28425	7.52989	7.40896	6.83153	7.17568	7.56757	6.96861	7.22222	7.11319	7.02648	7.00439	6.94583	7.37923	7.15145	7.21376	6.84161	7.15018
SLC9A3R1	8.95807	10.0735	9.37021	8.58507	8.20085	9.0898	8.25434	7.75426	8.10604	8.03635	8.74126	8.85081	9.06771	9.20972	8.91058	8.7275	9.35011	9.14294	8.32298	8.49244	8.77955	8.68968	10.0926	8.14763	8.14176	8.50149	8.75392	8.72148	8.51512	8.5669	9.72336	8.79957	9.4878	8.69839	8.39282	9.02075	9.28378	9.35889	9.18603	8.81225	8.46597	8.54668	8.34045	8.15062	9.80412	8.5713	8.60509	8.39063	8.25164
DNM3	10.7179	8.58404	10.2429	10.8232	11.2104	10.2607	10.8232	11.1656	11.1274	11.2364	10.8793	10.5352	10.2474	10.5082	10.6469	10.7464	10.4776	10.531	11.0163	11.2534	11.1299	10.5439	8.90519	10.8893	10.888	10.3244	10.3509	10.7869	10.599	10.7989	9.28917	10.8451	9.41665	10.6026	11.0209	10.2382	9.47991	9.82008	10.1885	10.9718	10.8408	10.4313	10.888	10.9456	9.0328	10.7205	10.7562	11.0897	11.0131
SPATA2	7.98458	6.91119	8.21454	8.11728	8.268	7.83703	8.42247	8.02632	8.29416	8.32686	7.95	7.81264	7.62972	7.46856	7.66875	7.95561	7.88956	7.86383	8.17242	7.82261	7.863	8.16555	7.35224	8.5921	8.16087	8.32355	8.06176	8.08504	8.03152	7.83919	7.30212	7.94487	8.4425	7.82339	7.90955	7.84556	7.14153	7.52365	7.90115	7.96633	7.89073	7.60681	8.16516	8.27065	7.88363	7.83849	8.1601	8.4742	8.14295
KIF21A	10.0342	8.75124	9.82121	10.3613	10.4924	9.96219	10.2866	10.4221	10.4903	10.4241	10.4776	10.3284	10.2591	9.78946	10.2783	10.1821	10.0722	10.0632	10.3332	10.5232	10.5551	10.1348	9.30673	10.2554	10.2573	9.90319	10.0246	10.613	10.1723	10.3668	9.1997	10.342	9.96729	10.0898	10.3322	10.0906	9.83097	9.66367	9.84538	10.4956	10.3431	10.015	10.4084	10.6421	9.51595	10.2894	10.3254	10.7167	10.6469
LARP1	8.28456	7.94328	8.28797	8.73121	8.60205	8.17393	8.41826	8.60509	8.63876	8.61207	8.61424	8.67479	8.47589	8.28488	8.51386	8.63061	8.28408	8.53848	8.65638	8.59925	8.4711	8.4916	7.79897	8.69862	8.72246	8.62822	8.58284	8.79696	8.67073	8.69087	8.23039	8.69413	8.30788	8.60395	8.71844	8.54775	9.0481	8.20532	8.64809	9.15799	8.72425	8.38472	8.58779	8.62993	8.14105	8.55368	8.69592	8.76574	8.72581
TPD52	6.32559	6.07458	6.25906	6.73349	7.31772	6.40108	6.85603	6.6648	7.17421	7.18947	7.18942	6.48946	6.38213	6.15983	6.49685	6.48877	6.32838	6.48468	6.87878	7.32562	6.93475	6.75264	6.15646	6.81187	6.86043	6.62335	6.65836	7.08036	6.80288	6.90519	6.27045	7.08155	6.24338	6.56584	7.38265	6.5159	6.25012	6.33626	6.64468	6.84293	7.15136	6.78325	7.02296	7.55979	6.13311	6.79781	6.93584	7.46286	7.35158
TSPO	9.53593	10.6433	9.80137	9.08546	8.64375	9.61711	9.415	9.47107	8.48464	8.46162	8.76715	9.59667	9.50829	9.60595	8.95207	9.03823	8.95873	8.89963	8.86945	7.6782	8.05561	9.59731	10.5608	9.00712	8.95674	9.29428	9.5214	8.69839	9.82157	9.47566	10.7351	8.81091	10.0028	8.97344	8.66432	9.62817	9.55404	9.42158	9.07203	8.37652	8.65322	9.47625	8.8107	8.57957	10.1505	9.51821	8.87008	9.00214	8.71191
GGH	7.80551	7.99417	8.00109	7.87827	8.65809	7.95201	8.24816	7.79266	8.15929	8.55141	8.34031	8.04908	8.15857	7.98114	8.03126	7.94267	7.92565	7.90274	8.31006	8.17133	8.35116	8.14027	7.87207	8.39833	8.37143	8.11971	8.18207	8.47953	8.36732	8.28059	7.68213	8.33886	8.33531	8.23386	8.43027	8.0038	8.16612	7.92746	7.92412	8.19962	8.31222	7.89234	8.54568	8.24988	7.89134	8.11849	8.11164	8.52876	8.47217
SHROOM2	7.71522	7.93366	7.91157	7.80902	7.98674	7.51589	8.00037	7.60449	8.118	8.12128	7.82418	7.58264	7.82954	7.07672	7.57723	7.66608	7.78737	7.49793	7.77563	7.70492	7.79192	7.64075	7.67915	8.18311	8.04358	7.89709	7.87952	7.93395	7.8035	7.68719	7.14765	7.60976	7.53604	7.46829	7.28368	7.32434	7.68706	7.31417	7.39165	8.00338	7.34243	7.15772	7.5252	7.54657	7.50572	7.62347	7.7736	7.5737	7.4953
ZIC3	6.73998	6.83068	6.64775	6.57001	6.58279	6.84705	6.74731	6.62824	6.63859	6.73396	6.57763	6.55831	6.52779	6.56627	6.55734	6.59637	6.62645	6.58646	6.58672	6.18358	6.18611	6.70463	7.48492	6.65709	6.66881	6.68037	6.81676	6.61898	6.71676	6.71053	6.91177	6.37269	6.75455	6.63284	6.50282	6.42462	6.85424	6.79732	6.58174	6.48197	6.73315	6.76298	6.4579	6.49446	6.91308	6.54044	6.45827	6.48675	6.5073
RSPO3	7.47899	6.34712	6.8535	7.47407	6.96827	6.72255	7.19081	7.46458	7.19734	6.91654	7.01271	7.31377	6.54488	6.50906	6.824	6.86584	6.615	6.89037	6.80357	7.32877	6.60014	7.08491	6.2032	7.17062	7.16925	7.34759	7.11721	7.20023	7.08807	7.24798	6.10659	6.86261	6.69566	7.22876	7.1896	6.70196	6.33879	6.51495	6.39436	7.13068	7.05487	6.51236	7.31948	6.90057	6.25389	7.0162	7.15532	7.26045	6.99721
HEY2	8.01467	9.35327	8.63976	7.46339	7.2647	7.96973	7.71275	8.14686	7.61093	7.20173	7.38814	8.29492	7.69185	8.74463	7.36139	7.21124	7.75366	7.82286	7.54173	6.63732	6.69289	7.38021	8.74232	7.80634	7.55253	7.78209	8.35264	7.20091	7.62688	7.62994	8.14653	7.23819	8.35116	7.62756	7.08651	7.79574	8.60526	7.80502	7.96402	7.29991	7.49657	7.5475	7.44358	7.62983	8.51181	7.65043	7.47053	7.01645	6.98038
RCOR3	9.13353	8.03299	8.84786	9.49326	9.6392	9.4227	9.27459	9.49209	10.093	9.75577	9.40271	8.77766	8.81244	8.90669	9.14702	9.41895	9.31858	9.30111	9.28432	9.20045	9.15711	9.50779	9.02763	9.14861	9.56293	9.37868	9.04109	9.43314	9.53103	9.48356	9.01824	9.29404	9.12447	9.17249	9.35889	8.45133	8.83536	9.04517	9.16974	9.23516	9.51821	9.63327	9.26586	9.47965	8.63315	9.32707	9.3759	9.42966	9.61158
PSMA4	7.90549	7.71378	7.90419	8.4138	8.73968	8.57878	8.3971	8.37465	8.65894	8.70148	8.43411	7.99842	7.72732	7.954	7.90239	8.08043	8.04285	7.96076	8.15857	8.00696	7.8584	8.43642	8.0786	8.52071	8.57408	8.55333	8.27014	8.48238	8.61457	8.51988	7.96711	8.44612	8.16582	8.13551	8.43951	8.53726	7.58773	8.24726	8.23333	7.92146	8.29982	8.13358	8.32462	8.60869	7.79755	8.32124	8.53174	8.59083	8.39232
TNFAIP8L3	8.20721	7.72661	7.83571	8.27512	7.8666	7.69162	7.78092	8.13952	8.03379	7.74491	8.02518	7.56846	7.12551	7.13786	7.3302	7.86869	7.26813	7.54683	7.37503	7.3584	6.96099	7.87937	7.03255	7.67221	7.62795	7.7337	7.66734	7.92376	7.75011	7.48982	7.06699	7.7346	7.25438	7.67722	7.68936	7.22942	6.85955	7.29574	7.48704	7.14609	7.84556	7.38484	7.9388	7.93593	7.36269	7.52841	8.00779	8.02093	7.90196
RAI14	7.5457	8.44663	7.56655	7.2773	7.13568	7.65112	7.23462	7.41902	7.03627	7.08491	7.21786	7.35258	7.77	7.93919	7.78006	7.51244	7.91187	7.71194	7.49102	7.34474	7.60673	7.37601	8.8652	7.29943	7.52829	7.55343	8.00482	7.5625	7.56196	7.2728	8.7601	7.33861	8.24769	7.6683	7.16605	7.99417	8.5591	8.25903	7.87433	7.36406	7.26172	7.92106	7.41934	6.96061	8.33255	7.43956	7.32871	7.10488	7.05148
NT5C2	10.1428	9.98421	9.97471	9.65	9.52689	9.80078	10.5147	9.65983	9.61325	9.63859	9.45588	9.9544	10.0714	10.1713	9.77771	10.015	10.035	10.0488	10.0197	9.43343	9.28891	10.0044	10.27	10.1749	9.95698	10.0572	9.95547	9.67706	9.70804	9.66438	10.3059	9.5109	10.8908	10.0535	9.57224	10.0576	10.2047	9.89711	9.5217	9.59249	9.65719	9.79428	9.65333	10.0019	10.5787	9.78946	9.6791	9.75577	9.85817
PHKG1	6.57285	6.52078	6.94774	6.67087	6.64383	7.0014	6.78534	6.53886	6.74773	6.72765	6.61595	6.5128	6.56347	6.69703	6.90472	6.96381	6.82649	6.92279	6.59704	6.29786	6.34093	7.0048	6.9397	6.54167	6.69084	7.05527	6.52479	6.69995	6.87846	6.80095	7.82484	6.99891	7.03289	7.26207	6.79664	7.23663	6.51709	7.07319	7.00181	6.76185	6.98935	7.15215	6.71874	6.73998	7.45992	6.91113	6.7666	6.85674	6.64589
GCC1	7.8736	8.21162	8.16889	7.71561	7.47399	7.86933	7.75484	7.66294	7.56396	7.60702	7.62275	7.72206	7.71893	7.82008	7.59689	7.46371	7.65767	7.7382	7.58289	7.59587	7.7223	7.61838	7.78609	7.61693	7.67698	7.70078	7.76298	7.62774	7.49907	7.52954	8.15259	7.41924	7.9139	7.48861	7.50207	7.85092	7.81694	7.69504	7.88872	7.42323	7.54162	7.7736	7.66121	7.96943	8.08342	7.60542	7.66133	7.6904	7.38973
CLDN15	8.09008	8.65473	8.69886	7.32953	7.18149	7.5838	7.71641	8.00169	7.30484	7.24666	7.21923	8.2103	8.00779	8.59606	7.89996	7.73922	8.13713	8.0569	7.82209	7.56757	8.06864	7.67577	7.82021	7.45169	7.51498	7.51537	8.11356	7.17428	7.39261	7.34066	7.36052	6.99652	8.33338	7.50089	7.16724	8.08648	7.44318	7.46584	7.51466	7.38087	7.40466	7.6602	7.32821	7.32235	8.15929	7.44136	7.35979	7.21451	7.07754
LOC728565	8.77766	8.24696	7.92273	7.60374	7.10806	7.56364	7.10699	8.48402	6.89199	7.21584	7.21923	7.5546	7.91145	8.60756	7.95333	7.56386	7.71497	8.01034	7.53041	7.65635	7.77563	7.41382	8.26465	7.62347	8.16957	8.11046	8.26359	7.63916	7.95267	7.69378	8.49643	7.6602	8.66825	7.90821	7.53407	8.21547	8.57312	8.59265	7.99417	8.07296	7.6539	9.2938	8.47938	7.46339	8.01517	8.40081	7.44051	7.53589	7.61889
ERMN	9.25603	8.2103	9.48808	8.36309	7.97466	9.20924	8.63958	9.75647	9.25647	8.66241	8.63649	8.01075	7.85343	10.7975	9.82296	8.64161	10.0552	9.87762	8.79397	8.03092	7.45522	8.79397	9.90875	8.15416	9.61474	8.82847	9.83595	9.19806	8.32938	8.99806	10.1565	8.06807	9.47991	8.90857	8.01248	8.55792	8.86252	10.2183	8.5932	9.35837	9.52004	10.2392	8.75194	8.29084	9.4129	10.0133	9.08495	8.55296	8.91122
TRIM33	9.97785	8.94241	9.68317	10.1713	10.2401	10.0303	10.0399	10.186	10.4457	10.3608	10.1445	9.89902	9.90354	9.85744	10.077	10.0374	9.94567	10.015	10.1059	10.4302	10.2545	10.2662	9.31591	10.0125	10.0495	10.0858	10.01	10.0499	10.0922	9.99632	9.34757	10.1637	9.69327	10.0011	10.2952	9.94409	9.67533	9.96599	10.0511	10.0889	10.2328	10.0865	10.0214	10.1532	9.49731	9.99632	10.0894	10.1449	10.2246
PCP4	9.66926	9.45415	9.51117	9.90651	9.04977	9.29972	9.68037	8.90396	9.57786	9.60822	9.01636	9.1235	9.15419	8.67535	8.95896	9.09394	8.82133	9.05483	9.38385	8.71285	8.80318	9.15193	8.66163	9.09958	9.25647	9.40674	9.26992	10.0798	9.60509	9.31205	8.15504	9.37819	9.06771	9.42658	9.01289	9.15915	8.48856	8.49178	8.94894	9.06473	9.4062	9.22722	9.23072	9.5214	8.59985	9.07762	9.17884	9.30286	8.86395
C1ORF59	8.45424	7.44168	8.14056	8.70313	9.00129	7.85281	9.09414	8.86376	9.25088	9.03847	8.94218	8.40114	8.01062	7.48664	8.22368	8.3535	8.07077	8.21429	8.77412	9.01866	8.84598	8.60006	6.9067	8.82706	8.89109	8.51386	8.3951	8.81347	8.46354	8.74444	7.45347	8.77264	7.63291	8.37886	8.93153	7.9983	7.67722	7.77964	8.32826	8.65542	8.64527	8.14454	8.82087	8.84786	7.52829	8.38884	8.85307	9.12192	8.71524
EPM2AIP1	9.54067	8.00544	9.23315	9.61616	9.545	9.35354	9.47802	9.52635	9.81861	9.80554	9.48979	9.41665	9.40325	9.31128	9.74097	9.58754	9.47437	9.46319	9.67407	9.46375	9.25647	9.4754	8.09785	9.82008	9.68737	9.56422	9.51821	9.7706	9.57472	9.60094	8.26609	9.35119	8.41324	9.37467	9.77163	9.04954	8.02218	8.9533	9.14556	9.44353	9.46566	9.33315	9.49152	9.66794	8.30267	9.49854	9.77564	9.65333	9.8317
IER3	7.66692	7.45368	7.23185	7.34901	6.95823	8.14827	6.96928	6.90899	6.94867	6.99076	6.99156	7.13103	6.90292	7.22523	7.2295	7.13269	7.18834	6.8962	7.5316	6.94614	7.28153	7.38245	8.2161	7.25438	7.39431	8.018	7.35176	7.14508	7.57946	7.3997	8.19387	7.22523	6.76735	7.23134	7.08225	7.92698	8.41155	8.44473	6.90233	7.03775	6.96854	7.44586	7.13174	8.19741	8.19536	7.21628	7.12502	7.35779	7.31172
JAZF1	8.12171	7.21548	8.06496	9.04176	9.48217	8.26139	9.13193	8.96236	9.46087	9.38042	9.28196	8.90519	8.53957	7.88923	8.75106	8.62343	8.31989	8.57346	8.97404	9.48637	9.03235	8.81621	7.63763	9.22585	9.00599	8.87778	8.78337	9.31019	8.98996	9.05244	7.71812	8.93659	7.82501	8.81642	9.37076	8.32786	7.71366	8.27787	8.63136	9.17249	9.22282	8.61391	9.30647	9.11555	7.82209	9.13101	9.19687	9.44811	9.33634
C13ORF27	7.21699	7.00276	7.31916	7.4344	7.67974	7.42458	7.76199	7.5686	7.76598	7.636	7.46023	7.2788	7.29266	7.2184	7.27832	7.28162	7.23303	7.30129	7.54533	7.02168	7.50013	7.45138	7.01871	7.81298	7.69148	7.56747	7.56477	7.79313	7.56117	7.46899	6.96349	7.44534	7.08989	7.4344	7.3918	7.26652	7.30115	7.14416	7.28726	7.37624	7.49373	7.32048	7.49502	7.71702	7.32895	7.6683	7.58155	7.74699	7.57852
TEAD2	7.32785	8.82622	7.65952	7.26323	7.01773	8.03379	7.61657	7.52184	6.96163	7.08879	6.95834	8.74289	8.26156	8.39282	7.42625	7.80565	7.55817	7.77666	7.5484	7.13103	7.31665	8.15737	9.11458	7.72182	7.24786	7.76175	8.00195	7.37911	7.88596	8.02093	8.89464	7.25036	7.9915	7.45422	7.47076	8.06082	9.6527	7.88047	8.2569	7.34134	7.53973	8.10986	7.2271	7.11901	8.04706	7.75366	7.62017	7.48996	7.64664
STAMBPL1	8.74628	7.1482	9.07826	9.21834	9.88842	8.95479	9.46814	9.63801	9.92742	9.88264	9.20095	9.35411	9.25526	8.50876	9.27411	9.03069	9.22585	9.29507	9.70001	9.56621	9.81932	9.27182	7.90628	9.41992	9.48017	9.38863	8.90353	9.71381	9.30083	9.46087	8.25527	9.20299	7.60077	9.33716	9.60567	8.96719	8.45629	8.68379	8.24597	9.48299	9.49558	8.94936	9.53409	9.48922	8.10532	9.58043	9.66367	9.96141	9.74403
SIPA1	8.07382	9.26299	7.86635	7.38623	7.29668	7.84648	7.73866	7.72844	7.15306	7.10128	7.44969	7.86022	7.58083	7.57568	7.1393	7.32944	7.05214	6.94565	7.21762	6.63732	6.35218	7.60297	9.12282	7.5615	7.40104	7.46434	8.08281	7.20853	7.80489	7.61182	8.40302	7.17577	8.10386	7.19618	7.02609	7.22352	7.9078	7.34538	7.47457	7.04798	7.20248	7.261	7.14071	7.29085	8.36471	7.55036	7.31101	7.07878	6.96783
ARF3	9.00677	8.60509	8.91847	9.71556	9.40062	9.0302	9.1235	9.23119	9.42777	9.53103	9.40325	9.74929	9.2739	8.73771	9.41636	9.96141	9.30235	9.67186	9.88492	10.2981	9.91663	9.46149	8.66608	9.3268	9.26964	9.41436	9.13517	9.59359	9.40117	9.47903	9.21049	10.0157	8.82847	9.59002	9.9689	9.4904	8.96188	9.27963	9.86093	9.40724	9.79499	9.60449	9.75612	8.99534	8.51181	9.32475	9.40674	9.74964	9.87051
PPP1R2	8.23386	7.21021	7.73205	9.31128	9.69736	8.77706	8.47488	9.06148	9.83906	9.53874	9.53355	7.97351	7.82723	7.59914	9.014	8.55948	8.57671	8.52492	8.90833	9.47197	9.20997	8.93968	8.24262	8.51596	9.19856	8.7909	8.14388	9.35518	9.16109	9.47047	8.15504	9.48077	7.89048	8.72466	9.76824	7.69746	8.17309	8.46718	9.24368	8.75124	9.37819	9.19376	9.1235	9.69937	7.81541	8.94957	9.16758	9.31858	9.53288
UNG	9.06003	9.15962	8.78667	9.01486	8.7621	9.61265	9.42777	9.19122	8.74872	9.05666	8.7693	9.67279	9.53768	9.42545	9.55169	9.36645	9.3648	9.28637	9.34136	8.73651	9.1274	9.28994	9.91843	9.38103	9.33315	9.28637	9.24053	8.83794	9.36103	9.19806	10.0519	9.22485	10.0367	9.65333	9.04744	9.39507	10.2591	9.53593	9.62878	9.38914	9.30002	9.55093	9.14702	9.20924	9.89562	9.063	9.0986	9.07826	9.12216
KLF15	8.10515	8.76069	8.35247	7.36457	7.16694	7.348	7.88464	7.63124	7.39047	7.26895	7.10321	8.14862	8.4	8.94312	7.91599	8.34822	7.95974	8.025	7.86432	7.73998	7.62118	7.55877	8.74328	7.83834	7.6205	7.37636	7.875	7.23101	7.6115	7.37859	8.06512	7.82314	8.61457	7.83878	7.25789	8.03283	8.44284	7.8416	8.02632	7.72452	7.56942	7.62688	7.31852	7.15982	8.61207	7.78873	7.31975	7.2307	7.30484
PRICKLE2	9.65654	9.16329	9.65393	9.70001	9.47625	9.1952	9.93117	9.60966	9.61387	9.681	9.40117	9.75225	9.52109	9.15936	9.37415	9.54124	9.39309	9.50304	9.44617	9.96522	9.73775	9.49238	8.5325	9.77844	9.57318	9.64101	9.29868	9.53874	9.45207	9.34679	8.5665	9.58219	9.43655	9.42486	9.58453	9.67533	9.07708	8.97943	9.45207	9.55586	9.27744	8.89508	9.5194	9.77564	9.01941	9.34757	9.56973	9.43472	9.41765
CDCA5	7.43998	6.43049	7.27009	7.28688	7.3546	6.77446	7.16194	7.17158	7.62444	7.39947	7.31896	7.4353	6.56528	6.40905	6.77978	6.75133	6.77749	6.87208	7.10566	6.90292	6.81631	7.14196	6.46672	7.1548	7.25789	7.0349	6.83482	7.38145	7.10458	7.01852	6.59581	7.11925	6.40066	6.96884	7.34297	6.84349	6.45525	6.59983	6.93954	6.87196	7.05574	6.85491	7.13848	7.23826	6.51768	7.03881	7.23869	7.2817	7.35969
LOC650369	7.25588	7.78157	7.37546	7.16034	7.16436	7.6474	7.31112	7.23134	7.04842	7.05777	7.08218	7.44731	7.74044	7.69348	7.33635	7.34395	7.30223	7.32058	7.24778	7.08462	7.30664	7.40244	8.2161	7.32591	7.06452	7.41178	7.3537	7.02193	7.54183	7.45924	8.10469	7.15783	7.71432	7.37002	7.27099	7.56468	7.56803	7.37703	7.32776	7.13068	7.23265	7.70847	7.12035	7.33785	7.80415	7.44136	7.20807	7.26505	7.30996
DAGLA	8.07296	7.50855	8.20965	8.40625	8.52661	8.61863	8.32403	7.98514	8.28693	8.33367	8.38665	7.93998	7.84078	7.16321	7.7147	7.93208	7.67241	7.84534	7.7573	8.17993	7.59496	8.09021	7.43368	8.18973	7.71091	8.03126	8.14339	8.32462	7.98443	7.84523	6.83492	7.95127	7.22751	8.09036	7.86473	7.67322	7.65494	7.74959	8.15323	7.91245	7.73734	7.3774	8.07652	8.39865	7.6034	7.75307	7.88765	7.9789	7.98567
SOX13	7.81309	8.42434	7.41749	7.23788	7.06284	7.42885	7.30985	7.42489	6.95132	6.99815	7.31112	7.65731	7.80622	7.94015	7.54196	7.74681	7.62421	7.37447	7.33192	7.16121	7.60091	7.33212	8.68241	7.22481	7.28379	7.36216	7.41975	7.20398	7.42489	7.21557	7.90043	7.09956	8.02617	7.4006	7.04316	7.11814	8.14144	7.69931	7.80033	7.30085	7.41849	7.58634	7.01918	6.99227	7.90856	7.26562	7.1174	7.03904	7.06153
SRP72	7.67182	6.85056	7.46773	7.92774	8.26692	7.71356	7.89134	8.15062	8.42247	8.34807	8.04125	7.72412	7.56207	7.61925	7.82577	7.85865	7.80251	7.75096	7.89118	8.31604	8.14439	8.0532	7.44806	7.76186	7.79934	7.64857	7.70728	8.0694	7.962	7.97978	7.85902	8.01301	7.64609	7.90768	8.35666	7.57336	7.40644	7.63016	8.02093	7.54329	8.10469	8.11342	8.01825	8.18607	7.47504	8.10851	7.83906	8.2345	8.2542
PLEKHM2	11.3667	11.849	11.169	10.8793	10.598	11.2534	10.8003	10.6003	10.3468	10.5956	10.5763	11.1621	11.7289	11.3136	11.0883	11.3685	11.1386	10.8836	10.8437	10.3628	10.6213	10.9851	11.5971	11.1539	10.5967	10.8556	11.4171	11.2217	11.403	10.6669	11.677	10.8822	11.9389	11.2364	10.5866	11.3746	11.5924	11.5163	11.2142	10.7614	10.9313	11.0194	10.7614	10.3322	11.7703	11.0593	10.6516	10.7464	10.6397
CREG2	9.72925	7.44418	9.13327	9.52635	9.91276	8.5567	9.47625	9.69878	9.60932	9.68348	9.5356	8.62444	8.2674	7.2555	8.70313	8.74911	7.83003	8.02869	8.87008	10.1919	10.0756	8.97601	6.30375	9.2625	9.19564	9.01662	9.09654	9.1003	8.98213	8.96142	6.39289	9.22923	7.22343	8.44014	9.58137	8.39967	6.91581	7.96711	8.72774	8.89876	8.98346	8.39561	9.9336	9.6605	6.86376	9.17741	9.34559	9.72541	9.93117
C6ORF190	6.80469	6.16325	6.54044	7.05286	7.14879	6.75757	7.42578	7.16428	8.13451	7.50305	7.50063	6.60649	6.55132	6.4642	7.50551	6.49291	6.89881	6.96723	7.30223	6.6481	6.6146	6.93699	6.27811	7.06026	7.0887	7.24221	7.0014	7.75804	7.14023	7.21067	6.20284	7.35176	6.43212	7.1133	7.15306	6.4439	6.33374	6.57244	6.35553	7.22259	6.9405	6.58808	7.48492	7.45127	6.26111	7.56514	7.3821	7.83013	7.41361
WASF2	7.53322	7.78632	7.4945	6.84396	6.6149	7.08997	6.95914	7.10128	6.81317	6.77489	6.77707	7.40874	7.59433	7.79409	7.49601	7.51755	7.62337	7.74371	7.33854	7.1249	6.87263	6.90211	8.01645	6.93084	6.84319	7.0229	7.02112	6.80962	7.11224	7.02058	9.00572	7.37843	7.30422	7.51832	7.0046	7.72978	8.13792	7.67896	7.78367	7.7467	7.26571	7.60632	6.8954	6.34114	7.95946	7.25624	6.84756	6.80732	6.94628
FLJ23584	7.82454	8.27099	7.55943	7.48253	7.1968	7.35911	7.19554	7.261	7.20605	7.22247	7.31896	7.05071	7.19477	7.22725	7.37092	7.20598	7.28764	7.25026	7.09064	7.06524	6.70477	7.20458	8.53353	7.06026	7.23369	7.25753	7.70728	7.5382	7.3176	7.28203	7.70039	7.19428	8.23251	7.3857	7.18664	7.28379	7.74094	7.78539	7.40532	7.26652	7.16211	7.14568	7.28706	6.9518	7.94015	7.38875	7.0181	7.05089	7.18407
GPT2	10.6682	10.7768	11.1656	10.5368	10.1265	11.1046	11.0072	10.5384	10.1933	10.3145	10.4272	10.1231	10.4415	11.1621	10.4781	10.7968	10.8165	10.875	10.23	9.94912	9.9336	10.803	11.4048	10.5889	10.281	10.75	10.1704	10.3009	10.7337	10.4397	11.622	10.3887	11.1503	10.8367	9.9418	10.9442	10.8437	10.7856	10.6154	10.2846	10.5878	10.6828	10.2846	10.4497	11.3967	10.5708	10.2937	10.3145	10.0481
CIB1	10.9422	10.9416	10.6116	10.4356	9.82085	10.415	10.2083	10.356	9.96303	9.71906	10.1557	10.1101	9.99861	10.5878	10.0255	10.3168	10.3775	10.2981	9.90163	9.82233	9.83062	10.13	11.3155	9.85386	10.0274	10.1793	10.0406	9.81191	10.2846	10.2038	11.1539	10.0362	10.7831	10.2374	9.73091	10.3608	9.70733	10.6433	10.2563	9.66115	9.96599	10.4139	9.87387	10.2537	10.7451	10.1491	9.92665	9.77268	9.91065
SEC14L2	6.68106	6.4149	6.56525	6.63085	6.64668	7.03618	6.56775	6.5153	6.57993	6.68736	6.74315	6.50036	6.44546	6.49535	6.61755	6.67667	6.63983	6.63662	6.57024	6.5485	6.319	6.74458	7.28271	6.61477	6.59879	6.66182	6.65647	6.66153	6.69095	6.69032	7.75073	6.69247	7.14276	6.96743	6.78249	6.69662	6.52525	6.86386	7.38171	6.64713	6.75494	6.79275	6.62403	6.61194	6.81758	6.70148	6.68367	6.5715	6.75358
ANP32B	11.8882	11.8972	11.8577	11.0376	10.6828	11.407	11.1656	11.4628	10.9822	10.8626	10.921	11.2122	11.4891	11.9687	11.5609	11.1949	11.6643	11.6875	11.4359	10.5077	10.9528	10.6768	12.2693	10.75	11.1169	11.0147	11.6538	11.2985	11.2477	11.1401	12.2279	10.8069	11.6047	11.111	10.606	11.3706	11.4403	12.1272	11.2051	11.1931	11.1809	11.8853	10.9388	10.7975	11.6823	11.5209	10.8247	10.9141	10.9573
S100A4	6.26275	6.51755	6.33019	6.3418	6.52862	6.7393	6.4602	6.30415	6.23444	6.2835	6.36465	7.5565	6.42913	6.43088	6.5458	6.25801	6.30135	6.341	6.39952	6.14604	6.29313	6.40773	6.87691	6.62953	6.38928	6.58409	6.99882	6.36776	6.55627	6.52568	6.50838	6.36326	6.55595	6.33663	6.32013	6.30874	7.47297	6.3861	6.36167	6.39309	6.31262	6.58375	6.28204	6.34763	6.57276	6.90549	6.49849	6.51797	6.37016
PLOD1	10.2856	11.1809	11.1741	9.37534	8.83731	9.52453	9.83378	9.50272	9.04386	8.98083	9.05958	9.47991	9.72507	9.80976	8.85189	9.1281	9.15915	9.25322	8.96368	8.35713	8.55296	9.51237	10.6094	9.96522	9.49964	9.52541	9.92742	9.2322	9.32707	9.04833	9.82629	8.80259	10.2233	9.13123	8.49387	10.0599	9.44559	9.18579	9.15491	9.25795	8.73813	8.89317	8.90078	9.21102	10.4095	9.30825	9.26857	8.65894	8.66473
STXBP5	7.55748	6.88474	7.38386	7.95014	8.36009	7.44368	7.85218	7.91145	8.21519	8.17284	8.15872	7.40377	6.88764	6.83341	7.55736	7.43243	7.13486	7.2787	7.38951	8.30788	7.96146	7.70326	6.78669	7.90115	7.72555	7.65747	7.52114	7.75991	7.71422	7.74408	6.82837	8.10115	7.20306	7.3488	8.11812	7.19965	7.06222	7.06349	7.70598	7.62359	7.67087	7.33126	7.76677	8.32636	6.97961	7.72686	8.01928	8.13767	8.17013
MDGA2	7.28025	6.42254	7.1067	7.43791	7.47414	7.11579	7.43826	7.33746	7.71258	7.63185	7.25862	6.65052	6.55593	6.41181	6.65944	6.6352	6.60666	6.65212	6.67051	7.15839	6.63996	7.28829	6.46945	7.55306	7.33532	7.3325	7.27644	7.54455	7.21983	7.41681	6.38429	7.23311	6.50372	6.86866	7.36621	6.78482	6.48355	6.64965	6.61774	6.98259	6.96205	6.77087	7.41934	7.37123	6.70063	7.16989	7.36251	7.43932	7.31824
CADPS2	9.56356	8.41305	9.46592	9.47848	10.0295	9.32992	10.1077	9.85386	10.2727	10.1587	9.73059	9.58076	9.39667	8.92213	9.35233	9.33455	9.24835	9.27313	10.0477	9.53653	9.82468	9.6443	7.74008	9.75953	9.88189	9.60538	9.37819	10.1627	9.77881	9.60418	7.94769	9.04332	8.75639	9.10559	9.72759	8.83773	8.43008	8.58668	8.71321	9.55672	9.45147	9.02393	9.643	10.1325	8.16597	9.51355	9.62363	10.1335	9.93809
C10ORF33	7.55887	7.5799	7.78381	7.11952	7.00513	7.11861	7.22461	7.27946	6.84591	6.71798	7.12637	6.87872	6.94509	7.75247	7.143	7.40621	7.26813	7.09905	6.9584	6.70493	6.13204	7.11096	7.91853	7.26692	7.11103	7.22259	7.42489	7.17841	7.22695	7.22516	7.40174	6.95869	7.37589	7.38087	6.79664	7.22942	7.86753	7.2886	7.04771	7.48734	7.02472	7.31737	7.14416	6.69005	7.79219	7.29247	7.10971	6.98686	6.82091
ZDHHC13	7.08858	6.72574	7.00014	7.3368	7.45972	7.06796	7.29193	7.42738	7.57557	7.50973	7.30899	6.68528	6.67844	6.60805	6.92804	6.90131	6.80198	6.87101	7.06098	7.06842	6.72348	7.24999	6.50461	7.37081	7.41473	7.11579	7.12934	7.40084	7.1836	7.23923	6.72348	7.18013	7.21994	7.04272	7.3918	7.0903	6.66606	6.99944	6.99465	7.15807	7.2378	6.99852	7.20208	7.37722	6.85929	7.12465	7.22758	7.2184	7.26335
PGRMC1	10.3726	8.82327	10.071	11.1095	11.1029	10.5266	10.7464	11.1605	11.3289	11.2985	11.48	10.3489	10.0535	10.1987	10.7562	10.4302	10.4838	10.418	10.5092	11.1555	10.8464	10.888	9.47876	10.6966	10.8778	10.8408	10.6556	11.1503	10.8112	11.1029	9.46843	10.8118	9.0738	10.6682	11.1161	10.2118	10.0255	10.074	10.5585	11.1323	10.8502	10.6284	11.0406	11.111	9.30286	10.7975	11.01	10.7831	11.0932
GPR22	6.83863	6.2964	6.84993	7.313	7.91258	6.94227	7.75677	7.44869	7.8516	7.85865	7.60531	7.26555	6.88399	6.44841	6.85609	6.98417	6.62845	6.7102	7.50163	7.6078	7.2773	7.45262	6.24717	7.87026	7.62834	7.53519	7.38255	7.59483	7.54921	7.44471	6.28297	7.47819	6.55903	7.21187	7.94046	7.00513	6.49849	6.56367	7.02018	7.51842	7.51466	7.00235	7.58178	7.88684	6.38784	7.32581	8.00267	7.98143	7.85419
TOPBP1	8.36672	7.57155	7.99751	8.37211	8.62769	8.01864	8.42365	8.72363	8.73651	8.54806	8.63448	8.50628	8.13388	8.29292	8.29381	8.14967	8.15534	8.28693	8.44747	8.72503	8.51235	8.1601	7.877	8.33352	8.35129	8.15259	8.05408	8.28246	8.30805	8.33445	7.79781	8.40746	8.14699	8.04218	8.75392	8.01075	8.11196	7.81181	8.48795	8.08405	8.48542	8.3974	8.27268	8.90014	7.73167	8.464	8.37195	8.7051	8.63649
TNFRSF1A	8.19167	9.03847	9.08956	7.69908	7.39815	8.79894	7.97481	7.90902	7.64308	7.42754	7.54043	8.41727	8.81642	8.74777	8.06389	8.25284	8.7308	8.88832	8.23675	7.33847	7.99229	8.43098	9.35327	7.9668	7.73922	8.48096	8.0723	7.31472	8.52236	8.0999	9.97167	7.9173	8.17514	7.97841	8.05873	9.76998	8.77303	8.2835	8.78358	8.32445	7.61325	8.52492	7.82196	7.94526	9.4878	8.15519	7.94919	8.27922	8.22616
EAF1	7.91661	7.17374	7.88596	8.18705	8.32826	7.96367	7.96646	8.1222	8.40864	8.15975	8.3824	7.92647	7.506	7.50613	8.03126	7.67144	7.85295	7.94135	7.93196	7.99503	7.78725	7.84579	7.75463	7.99914	7.87537	7.84018	7.6664	8.20948	7.85081	8.08887	7.5559	8.02093	7.58741	7.87196	8.16907	7.8992	7.63291	7.73167	8.05898	8.09898	8.20965	7.81717	8.08857	8.74126	7.66516	8.02869	7.96176	8.26089	8.23647
TCTN1	7.98813	7.92387	8.24988	7.99165	7.81287	7.79655	8.00443	7.70176	7.71223	7.77451	7.89682	7.57522	7.36121	7.60253	7.67606	7.74234	7.55014	7.69672	7.68414	7.29511	7.30664	7.8543	7.80931	7.83348	7.89672	7.72742	7.53064	7.73228	7.84393	7.57013	7.60753	7.57427	8.52677	7.78281	7.70825	7.95228	7.57497	7.78979	7.71773	7.62645	7.68719	7.74464	7.61067	7.55858	8.00455	7.70108	7.67808	7.55671	7.46121
DNM1L	8.36189	7.4238	8.31419	9.17987	9.7529	8.80496	9.18603	8.9976	9.8542	9.71978	9.28271	8.70055	8.43489	8.25749	8.77879	8.7897	8.46938	8.45547	8.88584	9.70804	9.48243	9.34265	7.84746	9.18997	9.50018	9.09211	8.87218	9.43148	9.02803	9.41665	7.95834	9.54703	8.42639	8.87989	9.7709	8.53978	8.14686	8.474	8.85605	9.07471	9.31994	8.82487	9.63599	9.50481	7.94794	9.02803	9.43989	9.81191	9.85883
C16ORF58	10.8247	9.643	10.5423	10.8152	10.7131	10.5276	10.3756	10.7366	10.6284	10.486	10.8207	9.65851	9.44353	9.90319	10.1317	10.356	10.2952	10.0143	9.96374	10.0694	10.0312	10.417	10.1445	9.97941	10.4012	10.486	9.91415	10.4838	10.3816	10.4701	9.58453	10.2074	10.1466	10.1391	10.2401	9.78535	9.37021	10.1411	9.84753	9.81719	10.2783	10.0766	10.2779	10.5912	9.77369	10.2173	10.4604	10.3127	10.2846
TPM1	8.86924	8.10515	8.95089	9.12861	8.95721	8.34979	8.8022	9.20299	9.1952	9.32136	9.05813	8.54957	8.44301	8.04532	8.58668	8.28778	8.39425	8.48383	8.44488	9.40246	9.21763	9.08865	7.36779	8.95458	8.46819	8.7821	8.58052	8.99625	8.94382	9.08401	6.72851	8.74628	7.52672	8.10193	9.44588	8.45849	7.42467	7.93981	8.97963	8.6842	9.03466	8.46467	9.30698	9.00214	7.41652	8.60795	9.33455	9.17394	8.96527
HBP1	7.65941	8.17492	8.00544	7.53877	7.55838	7.70136	7.83719	7.87966	7.70856	7.63926	7.42429	7.95766	7.84664	8.11281	7.81063	7.6153	7.70507	7.69583	7.73961	7.17346	7.42041	7.7997	8.14012	7.75377	7.82209	7.71497	8.09111	7.41187	7.6518	7.76149	7.8451	7.62635	7.70197	7.85047	7.57276	7.78209	8.19607	7.92323	7.94118	7.71246	7.67896	7.80341	7.60605	7.50646	8.06752	7.77049	7.5475	7.50388	7.5403
ASAP3	8.91912	9.22561	9.7529	8.36672	8.20037	9.53826	8.39473	8.92985	8.34458	8.08192	8.65894	8.22382	8.26482	8.60023	8.20258	8.28917	8.71563	8.85642	7.92708	7.48212	8.04202	8.78835	9.48327	8.35582	8.20852	8.41305	8.41988	8.46768	8.62629	8.66088	9.59457	8.07668	8.78799	8.26952	7.94162	8.98391	8.72815	8.70786	8.29735	8.32232	8.1853	8.37652	8.21974	8.76634	9.17343	8.66473	8.52997	8.50324	8.33427
NOTCH2NL	6.90824	7.03165	6.5593	6.70109	6.63567	6.82104	6.45366	6.48192	6.71504	6.68933	6.63549	6.53119	6.43988	6.39987	6.49438	6.53233	6.38373	6.42	6.45133	6.42363	6.26856	6.88535	7.59346	6.75953	6.745	6.79922	6.7167	6.69523	6.70266	6.7126	6.74144	6.87691	7.25806	6.68819	6.75349	6.80288	6.74088	6.79262	6.91523	6.6268	6.85995	6.62558	6.8744	6.80669	7.43746	6.88627	6.70059	6.67828	6.8923
ZNF397	7.17233	6.63869	7.46065	6.68721	6.61432	6.83924	6.92111	6.94724	6.58578	6.76373	6.5641	6.69443	6.70788	7.39494	6.83364	6.56206	6.8291	6.85177	6.75048	6.38626	6.36819	6.76697	6.73385	6.97941	7.25064	6.89403	7.32475	6.71474	6.79341	6.74339	6.51664	6.50023	7.13115	6.6457	6.44994	7.16026	6.97115	6.787	6.55245	7.08757	6.74912	6.68656	6.84623	6.63263	7.27684	6.93757	6.87525	6.65691	6.56973
RGS7	8.65676	7.60521	8.75639	9.78606	10.6191	9.22828	9.96261	9.95547	10.281	10.4882	10.1022	9.62242	9.56041	8.23104	9.64132	9.83828	9.20271	9.24001	10.0592	10.6806	10.5912	9.80623	7.13154	10.0495	9.93586	9.73188	9.70472	10.2582	9.92825	10.0075	7.28629	10.3682	7.92285	9.69908	10.5255	9.02717	7.9532	8.64639	9.4665	9.98694	10.0193	9.643	10.0782	10.195	7.94173	9.78738	10.241	10.4345	10.6852
MYT1L	9.40724	7.36	9.24765	10.3756	10.6015	9.34395	10.2545	10.0649	10.3322	10.7935	10.3677	10.1641	10.1359	8.8053	9.99191	10.1928	9.46873	9.74403	10.6166	10.8693	10.8836	10.2963	6.70743	10.4816	10.3145	10.0278	9.90692	10.4988	10.2537	10.2429	6.83857	10.5445	7.85902	9.98379	10.7464	9.80078	8.11327	8.68602	10.0965	10.2419	10.4084	9.96066	10.4117	10.1168	7.86836	10.1736	10.3341	10.6456	10.6037
NPTX2	9.07735	8.32124	10.0603	10.4251	10.9484	11.2598	10.0766	10.7071	10.5696	10.6781	10.7038	9.92911	9.61195	9.6765	9.91139	10.0188	8.89988	9.45147	9.48243	11.407	9.73775	10.4871	7.33169	11.1306	9.44617	9.56878	10.0044	10.5451	9.80699	10.6003	7.90043	10.6657	7.88596	10.186	10.6015	9.83979	8.51438	8.74607	10.1356	10.0358	10.1018	9.43655	10.4435	12.2237	7.76677	9.4429	10.3381	9.95951	10.2291
KCNN2	7.33495	6.76576	7.41391	7.76496	7.88898	7.50811	7.73808	7.33288	7.57646	7.57669	7.67844	7.39421	7.10356	6.75422	7.39454	7.45933	7.06057	7.08178	7.63426	7.68056	7.66707	7.70657	6.36877	7.77678	7.58608	7.44178	7.55071	7.53271	7.54992	7.5263	6.39289	7.77758	6.99588	7.48201	7.56446	7.17676	7.7866	7.17366	7.35742	7.31049	7.42298	7.23539	7.59087	8.08309	6.83304	7.37101	7.64215	7.40048	7.32821
PRSS3	7.59942	7.45844	7.20257	7.7467	7.48017	7.3585	7.54631	7.6237	7.3325	7.66875	7.68259	7.39775	7.22392	6.70043	7.42401	7.37805	7.04922	7.02865	7.2976	7.70492	7.51628	7.43295	6.58663	7.7147	7.43003	7.57723	7.59789	7.67698	7.3384	7.48401	6.65942	7.69615	6.96048	7.59433	7.58133	7.35137	7.23154	7.02391	7.46423	7.56162	7.63844	7.1734	7.76235	7.3918	7.01119	7.15374	7.47187	7.66899	7.6683
INHBB	7.16523	7.93866	7.18664	6.98499	6.73213	6.95482	6.96821	6.88231	6.97501	6.93056	6.92813	7.18814	7.3054	7.1361	6.98276	7.11434	7.05214	7.17411	6.91143	6.74256	6.63313	7.20981	7.89891	6.93914	6.92941	7.06331	7.15563	7.03972	7.10952	6.99439	7.97713	6.98471	7.59622	7.08801	6.90021	7.3302	7.89118	7.21133	7.25789	6.92372	7.15941	7.19807	6.93448	6.66291	7.93439	7.03099	6.99165	6.80496	6.63393
EIF4A2	13.3116	12.0529	13.0987	13.4584	13.587	13.0832	13.8902	13.4775	13.7627	13.9729	13.5639	13.2094	13.2416	12.8952	13.3036	13.3745	13.1683	13.137	13.5297	13.4198	13.4886	13.5527	12.3147	13.6828	13.4385	13.4014	13.3926	13.5993	13.6362	13.5297	12.1561	13.4486	12.4169	13.137	13.4682	13.1604	12.8697	12.671	13.1447	13.5639	13.4104	13.2504	13.4682	13.4987	12.5901	13.0987	13.3292	13.4987	13.5297
B4GALT5	9.38355	8.64161	9.21673	9.7901	9.72507	9.38914	9.71647	9.75026	9.54124	9.54885	9.62755	9.71679	9.41665	9.34914	9.32241	9.45911	9.4603	9.65363	9.56041	9.97975	9.57051	9.66693	8.59455	9.75577	9.52602	9.65914	9.59301	9.75647	9.68534	9.40945	9.07014	9.38748	8.46039	9.37021	9.62878	9.5356	8.86783	8.86252	9.26753	9.64621	9.29356	9.10283	9.62397	9.65426	8.88139	9.37819	9.74748	9.90467	9.76445
AMPH	9.50363	8.24784	9.23975	10.1134	10.5595	9.07054	10.1532	10.2903	10.4609	10.6574	10.2942	9.38488	9.13212	7.96589	9.39781	9.51002	8.96023	9.19197	9.87387	10.2554	10.1885	9.95912	7.33169	10.0399	10.3468	9.6392	9.18627	10.2228	9.71838	9.78367	7.14044	9.88124	7.77746	9.3334	10.5493	8.68439	7.79362	8.21974	8.97113	9.67846	9.58505	9.06195	9.9709	10.5255	7.90724	9.5194	10.1885	10.4892	10.5222
MAPK4	7.98883	8.92233	8.58745	7.9824	7.92963	8.63136	8.35451	7.88375	7.84756	7.84619	8.15131	9.17544	9.47848	8.8419	8.49643	9.09052	9.21545	9.22873	9.00396	9.00188	9.26358	8.73324	9.02531	8.5444	8.19838	8.17133	8.53884	8.34342	8.52826	8.21454	9.56563	8.92463	9.17688	8.81869	8.36025	9.84138	9.84352	9.32106	9.98303	9.09437	8.55812	8.75448	8.27163	8.1316	9.44962	8.29837	8.25779	8.09576	8.07382
FYN	9.63383	10.01	9.9203	9.66016	9.67939	10.2191	10.027	9.73804	9.41765	9.56712	9.77737	10.2191	10.4201	10.2653	10.3164	10.2774	10.4128	10.4956	9.9908	10.1257	10.151	10.1565	10.6106	10.0003	9.97167	10.1637	10.2038	9.80211	10.1877	9.88264	10.7689	10.17	10.5066	10.4988	10.1445	10.5232	10.8247	10.5482	10.7218	10.1283	10.2118	10.3872	9.99861	9.47514	10.8893	10.195	9.93272	10.035	9.91696
KIF13B	8.08447	7.58289	7.69148	7.6664	7.38339	8.0959	7.69255	7.99687	7.64634	7.50234	7.33181	7.6161	7.80277	8.95807	8.31277	8.17297	8.39354	8.48255	7.97243	7.29511	7.53064	7.76798	8.7142	7.63086	7.88158	7.67449	8.07552	7.66383	7.63844	7.68121	9.10712	7.78448	8.08325	8.03755	7.40896	7.89726	8.71302	8.61842	8.00109	8.27904	8.2002	8.60006	7.73145	7.2295	8.36704	8.25811	7.66527	7.75818	7.91922
CSF1R	9.92589	10.5055	9.16518	9.07245	9.00759	9.89798	9.26662	8.69257	8.64395	8.68094	9.05885	9.74196	9.93809	9.65333	9.79363	9.83306	9.39012	8.95434	9.70924	9.40062	9.3602	9.64876	11.1451	9.47965	9.35119	9.79712	10.0714	8.44178	10.0087	9.98885	11.3382	9.55169	10.4765	9.77844	9.59913	9.70401	10.1718	10.3775	9.70093	9.22282	9.27135	10.3668	9.61063	9.04614	10.8668	9.80274	9.26562	9.14979	9.1833
MT2A	10.7218	11.4092	10.7403	10.4376	9.60331	11.8601	9.96689	9.91843	9.46706	9.97821	10.2672	11.7108	11.5523	11.4483	10.7071	11.1225	11.514	11.3116	10.6527	10.4211	10.767	10.689	12.2197	11.2217	11.1468	10.8836	11.1029	10.2419	10.8793	11.0804	12.1205	10.8757	11.7343	11.0838	10.6852	11.5609	12.7654	11.6746	11.7654	10.993	10.5889	10.4892	10.0519	10.7793	11.6487	10.2265	10.2682	10.3648	10.6732
MGEA5	11.9182	11.077	11.7315	11.6343	11.7234	11.4277	12.199	11.9182	11.7521	11.9249	11.8338	11.3402	11.3465	11.3667	11.5047	11.6437	11.6022	11.5565	11.6417	11.4609	11.6746	11.7247	11.4912	11.7783	11.563	11.8168	11.4545	11.5971	11.7005	11.6693	11.3444	11.6094	11.9651	11.6245	11.8601	11.4092	10.8083	11.6094	11.0853	11.4191	11.7493	11.6071	11.7493	11.9153	11.5023	11.4381	11.6615	11.8998	11.849
CCRK	7.54712	6.66899	7.54378	7.82467	7.80931	7.61849	7.52902	7.70108	7.51628	7.57466	7.74725	7.39065	7.12779	7.17616	7.3054	7.58427	7.30223	7.44513	7.65204	7.86753	7.88386	7.80578	6.62579	7.73254	7.70869	7.67095	7.46259	7.63794	7.67087	7.68343	6.85345	7.68838	7.15501	7.44988	7.96551	7.33775	6.99392	7.36183	7.73998	7.40822	7.66464	7.2553	7.70728	7.75935	7.07439	7.5289	7.65963	7.87714	7.87286
LOC402644	6.89475	6.48353	6.76748	7.1967	7.5321	7.03041	7.3706	7.18515	7.60531	7.67598	7.38658	7.40164	7.04752	6.91719	7.55243	7.38423	7.07995	7.10046	7.48339	7.55957	7.31665	7.37817	6.74246	7.35064	7.35969	7.06246	7.20466	7.55943	7.27211	7.18298	6.89597	7.57646	7.04752	7.5049	7.77325	7.25923	6.88851	7.33671	7.3903	7.05141	7.70532	7.45211	7.60307	7.17494	7.20622	7.55736	7.53719	7.60288	7.70671
C6ORF225	8.46022	8.39232	8.1203	7.77688	7.3089	8.02434	7.40571	7.95524	7.60664	7.45087	7.39775	7.11946	7.36365	7.48545	7.58826	7.59964	7.22385	7.24933	7.20257	6.714	6.3985	7.77473	8.80645	7.70783	8.0536	8.05587	7.92987	7.61118	7.85968	7.55081	8.29557	7.65635	8.72877	7.79179	7.11376	7.74094	7.52448	7.79994	7.86247	7.4202	7.7983	7.66648	7.71801	7.45924	8.3112	7.62557	7.73974	7.25115	7.45737
TP53INP2	10.1672	9.94567	9.64045	8.52105	8.10736	9.10332	8.29398	9.21375	8.58346	8.1367	8.63448	9.02461	9.16421	10.1027	9.78669	9.27432	10.0172	9.95474	8.94978	9.13976	9.05761	8.20333	10.5573	8.00619	8.77726	8.93362	9.421	9.39608	8.60887	8.59265	10.7781	8.79957	10.1344	9.65581	8.14105	9.63948	9.464	10.855	9.60331	9.545	9.27851	9.80774	8.87419	8.37603	10.0242	9.50183	8.50628	8.45991	8.62197
CLTA	7.76118	6.5576	7.45422	8.31369	8.58554	7.40885	8.15737	8.27849	8.51731	8.57651	8.6119	7.81978	7.42578	6.74924	7.95333	8.08089	7.32999	7.77666	8.2056	8.546	8.06589	8.28854	6.538	8.32568	8.38222	7.96211	7.83639	8.37021	8.14263	8.29214	6.43217	8.19824	6.67028	7.92459	8.5367	7.59719	6.71923	7.30484	7.74551	8.31277	8.26541	7.6933	8.58612	8.38368	6.80818	7.84186	8.51512	8.4138	8.49551
C8ORF13	9.41052	9.53826	9.43719	9.09699	8.85787	9.38103	8.7318	8.33121	8.66762	8.97368	9.06923	8.06926	8.36452	8.67434	9.0274	9.00695	9.41713	9.18058	8.5739	8.4112	7.98939	8.98797	10.1547	8.38336	8.57055	8.73849	8.64733	8.70842	8.9882	8.79237	9.92483	9.0111	9.90163	9.20948	8.67276	8.64355	9.10238	9.44645	9.26299	8.95136	8.8634	8.98976	8.69804	9.17639	10.0774	8.88028	9.05244	8.08192	8.70148
DHPS	7.78448	7.37866	7.98994	8.29786	8.30702	7.81089	8.13627	8.208	8.19653	8.29478	8.07684	7.85779	7.73974	8.10986	7.99093	8.12931	7.9212	7.87171	8.21393	8.27065	8.42104	8.26436	7.70894	8.33255	8.29837	8.09418	8.24054	8.45315	8.34739	8.28246	7.65931	8.34292	7.88074	8.10085	8.40249	7.82076	7.72141	7.62337	8.01205	8.0688	8.0688	8.01248	8.28947	7.61762	7.63534	8.17028	8.28024	8.44318	8.22676
VCAN	8.69612	9.22179	8.7401	8.32124	7.99165	8.75124	8.34864	8.26692	8.1957	7.72182	8.27787	8.58425	9.07079	9.09548	8.873	8.4095	8.78561	8.74532	8.4055	7.60318	7.88386	8.28316	9.56389	8.31528	8.69839	8.23661	9.06542	8.36323	8.31076	8.33054	9.73487	8.4066	8.95584	8.74647	7.94615	8.80016	9.78946	9.47107	9.13902	8.81926	8.88832	8.98862	8.32799	8.25982	9.61742	8.78169	8.67895	8.28192	8.14056
RXRA	10.4467	10.834	10.1969	9.72575	9.23831	9.82811	10.1212	9.87986	9.29045	9.31231	9.27339	10.4711	10.8995	10.7818	9.77918	10.4589	10.3797	10.3164	10.1591	9.68704	9.88091	9.80699	10.9342	10.0083	9.74686	9.84576	10.0698	9.86318	10.0447	9.59002	10.9614	10.0592	10.3909	10.4292	9.62094	10.7218	10.9253	10.2118	10.4977	10.0282	9.94486	10.3223	9.69878	9.61158	10.9183	9.91415	9.54067	9.61528	9.51713
HCN1	6.68757	6.3854	6.58979	6.73253	7.15033	6.71097	6.9716	6.84275	7.0639	7.12349	6.83422	6.7854	6.49063	6.37321	6.51994	6.66764	6.48211	6.53867	6.78768	7.46742	7.14241	6.79136	6.25678	6.96438	6.84042	6.82904	6.77489	7.09368	6.77049	6.82004	6.31671	7.11663	6.2587	6.70379	7.23652	6.56103	6.29089	6.31651	6.47149	6.70467	6.91278	6.49748	6.98441	6.83106	6.34531	6.72502	6.89004	7.06366	7.18938
ALDH7A1	9.707	9.54973	9.29616	9.17593	9.01529	9.7529	9.36759	9.08449	8.69533	8.79334	9.19319	9.20471	9.63143	9.63082	9.80623	9.4976	9.95028	9.66367	9.49411	8.93659	9.19762	9.29777	10.3302	8.92006	9.63568	9.46873	9.57913	9.345	10.0138	9.53593	10.2617	9.39949	10.0823	9.87494	9.23315	9.63743	11.1555	10.0752	9.78367	10.0806	9.89059	9.61834	9.52282	9.59159	10.2074	9.59945	9.38325	9.15513	9.13303
ETS1	8.11521	9.19564	8.74174	8.27591	8.40098	8.75533	8.45952	8.36375	8.40932	8.70467	8.04188	8.34864	8.5609	8.39473	8.40728	8.49355	8.42466	8.47456	8.40401	7.92708	8.01301	8.14747	9.89059	8.29292	8.27986	8.46856	8.6526	8.39018	8.33964	8.37366	9.24053	8.11265	8.47607	8.24877	8.04991	8.62063	9.14024	8.90833	8.65299	8.3426	8.44234	8.77915	8.30521	8.49024	9.10147	8.43164	8.15782	7.9173	8.32428
HSP90AA1	6.87152	7.65463	7.41869	6.79958	7.03289	6.97839	7.33485	7.34207	6.8804	6.89379	7.09382	7.09389	7.14738	8.24741	7.16614	6.97722	7.03122	7.09592	7.37252	7.52365	7.36631	7.10541	7.99526	7.29869	7.5052	7.0935	8.2002	7.40017	7.30522	7.17665	8.43758	7.31254	7.33381	7.34953	7.56446	7.72543	8.22209	8.11877	7.30129	7.7902	7.60114	8.0324	7.37305	6.68009	7.73622	7.36413	7.07256	7.32076	7.24536
WWC3	7.56962	8.09785	7.87144	7.55424	7.29914	7.69363	7.54736	7.54511	7.36139	7.31356	7.29161	7.71943	7.91	8.24506	7.65514	7.58497	7.69931	7.78814	7.50551	7.24641	7.12502	7.57118	8.40642	7.58042	7.69539	7.67698	7.94713	7.46787	7.68948	7.59632	7.81828	7.45737	8.1686	7.80061	7.49139	7.95061	8.01275	8.06848	7.81615	7.75776	7.63245	7.7714	7.54522	7.40701	8.20388	7.65931	7.72844	7.3361	7.32421
TGFB3	8.96368	9.27411	8.85746	7.70018	7.09745	8.27365	8.08544	8.77766	7.7855	7.15495	7.46492	7.86219	8.44424	9.46843	8.28059	8.3898	8.78799	8.77665	8.2359	7.96296	8.08132	7.53983	9.89125	7.46528	8.32799	7.69318	8.86697	7.90902	8.14951	7.80841	9.80137	7.49204	9.1026	7.75484	7.11606	8.58554	8.40302	9.43343	8.0945	7.71029	8.04809	8.69192	7.85481	7.67629	9.10691	8.26105	7.42204	7.57723	7.51031
NCOA7	9.92148	8.07168	10.015	10.7372	11.1013	10.0172	10.8458	10.6852	11.1046	11.1555	10.6387	10.6049	10.0044	10.2903	10.4497	10.4546	10.1101	10.4064	10.6904	11.1274	10.9783	10.7403	8.63503	10.8069	10.8247	10.4967	10.5632	10.924	10.6363	10.606	8.78625	10.6818	8.63371	10.3726	11.1571	10.2047	9.37732	9.35781	9.96066	10.8261	10.6538	10.0238	10.8287	10.464	8.69455	10.5776	10.857	11.0667	11.1401
C16ORF45	8.86986	8.46871	8.66184	8.93173	8.62426	8.37143	8.5526	8.83794	8.42215	8.55424	8.70194	8.83492	8.59606	8.08592	8.61324	9.06494	8.52718	8.51421	9.05837	9.63977	9.80008	8.46801	7.76915	8.68261	8.87897	8.61262	8.48323	9.07402	8.51579	8.89442	8.24358	9.18488	8.00037	8.76634	9.31938	8.6004	8.88363	8.28917	8.74309	9.23315	8.90396	8.58073	9.12116	8.56404	8.14454	8.63796	8.77371	9.31019	9.17443
ZNF219	7.83152	9.10238	7.96806	7.83003	7.59914	7.74712	7.59689	7.7521	7.57217	7.49182	7.49385	8.4369	8.47907	7.93281	7.63523	8.11644	7.58712	7.5928	7.53341	7.43164	7.70869	7.55957	8.30991	7.82105	7.25955	7.65313	8.04991	7.83919	8.01248	7.71833	8.42382	8.18675	8.34931	7.93463	7.71883	8.31823	8.91496	8.02145	8.61643	7.72132	7.91219	8.23862	7.77964	7.68828	8.17013	7.77722	7.69208	7.75247	7.6518
BPTF	7.31049	7.00276	7.21678	7.18222	7.21098	7.26888	7.21098	7.2089	7.28607	7.27211	7.2007	6.93901	6.85739	7.08375	7.15698	6.99265	6.75406	6.88071	6.85462	7.12843	7.03289	7.20981	7.65112	7.23239	7.286	7.17079	7.47556	7.32276	7.32226	7.36205	7.42597	7.37843	7.57485	7.35033	7.26496	7.37273	7.54096	7.65871	7.51278	7.44043	7.32895	7.70351	7.42192	7.23042	7.50413	7.48274	7.30355	7.37636	7.32546
ZMYM4	8.66571	7.24341	8.30155	8.88459	9.11123	8.7684	8.99667	8.72246	9.13073	9.36074	8.96098	8.6429	8.80849	8.27512	8.8979	8.86965	8.71774	8.68459	9.01307	8.99228	8.83203	8.98711	8.25561	9.00808	8.88118	8.91014	8.69762	9.08495	8.92339	8.91081	8.26936	8.8953	8.40625	9.09548	8.99896	8.62896	8.20737	8.71339	8.66204	8.95025	8.99301	8.99181	9.02438	8.7393	8.29918	8.73968	8.93968	9.00759	9.05266
KIAA0564	7.04922	6.33086	6.92615	7.15636	7.47297	6.99335	7.39638	7.25438	7.41101	7.5252	7.39275	6.87391	7.02209	6.93379	7.26848	7.23319	7.14935	7.03368	7.3589	6.88224	6.77327	7.2184	6.85776	7.34297	7.29185	7.22378	7.15736	7.36084	7.3326	7.24419	6.8624	7.21124	7.20613	7.37722	7.43604	7.05696	6.79377	7.2499	7.19835	7.32546	7.18744	7.41681	7.38814	7.37566	7.38079	7.39244	7.36825	7.36681	7.39849
CCND1	8.94218	10.2491	9.14681	9.07635	8.9058	9.91311	8.51545	8.5604	8.39263	8.49402	8.93173	8.92404	9.41233	9.38011	9.29868	8.43593	9.17884	8.92772	8.96698	8.67716	8.81579	8.72616	10.4516	8.32826	8.52294	9.21763	9.30963	9.44228	8.91632	9.08956	10.3551	8.87836	9.47682	9.30312	8.30769	10.1	9.82774	9.87886	8.50216	8.99579	8.75392	9.15915	8.8585	8.53957	9.99783	9.44047	9.11806	8.85225	8.43577
UBQLN1	9.57165	8.82011	9.52057	10.023	10.3284	9.43744	9.9252	10.3431	10.2736	10.1904	10.1723	9.51117	9.30083	9.24212	9.60762	9.67156	9.59583	9.6443	9.90609	10.3265	10.3697	9.99012	9.09747	10.1532	10.0965	9.80774	9.6765	9.97941	9.96066	9.92825	9.08814	10.073	9.07762	9.64776	10.2154	9.25062	9.22127	9.32861	9.7427	10.1212	9.8746	9.6706	10.056	10.1608	9.13541	9.62397	10.1445	10.1757	10.2727
FBXL2	9.38042	8.32839	9.24835	9.80849	9.95547	9.01963	9.69394	9.69803	9.79934	9.74196	9.85262	9.26883	8.83814	8.52908	9.28223	9.13645	9.24426	9.21297	9.40325	9.58109	9.60036	9.55093	7.51198	9.79857	9.39012	9.6676	9.28432	9.68876	8.90186	9.52635	6.93196	9.50099	8.48909	9.63801	9.73551	8.78521	7.71212	8.61074	8.68302	9.56293	9.46678	8.78702	9.78637	9.53826	7.79681	9.34706	9.63507	9.84314	9.63859
ZEB2	9.24835	8.72148	9.24765	8.8207	8.72047	9.15094	8.97713	9.43422	9.20782	9.04654	9.13101	8.93394	9.31078	10.0011	9.79185	9.29306	9.77525	9.95732	9.61742	9.12307	9.17297	8.93341	10.2617	8.90078	9.37819	9.14484	9.69606	9.36532	8.93708	9.04998	10.6248	8.94509	9.7054	9.42777	8.60775	9.38268	9.22997	10.3426	9.22776	9.58629	9.46207	10.0611	9.13426	8.77391	9.58043	9.57107	8.89487	8.79937	8.88769
PJA2	12.8637	11.7368	12.6394	12.4268	13.3036	12.7891	13.0395	13.137	13.2758	12.655	13.1844	13.004	12.8697	12.1488	12.9675	12.3889	13.0395	13.1217	13.0534	13.5297	13.4775	12.82	12.023	12.9479	12.9085	12.8077	12.8697	13.2254	12.882	13.032	12.117	13.2943	11.8518	13.0987	10.1618	12.8077	11.9956	12.585	12.7837	13.1519	13.2674	12.9017	13.1683	13.0987	12.2119	13.032	12.941	13.3036	13.3378
LOC400963	11.4235	11.7184	11.3465	11.2806	10.8394	11.4039	11.1539	11.2458	10.5212	10.7179	11.1949	11.1046	11.1741	11.1707	11.1435	11.3845	11.433	11.3548	11.1178	10.9388	11.2985	11.1013	11.7944	11.3289	11.0739	11.1871	11.5023	11.0108	11.622	11.2033	12.0361	11.1161	11.2364	11.1046	10.9416	11.6294	11.6643	11.773	11.4132	11.3308	10.9686	11.5996	11.1621	10.4722	11.8283	11.2643	10.7741	10.8626	10.7488
METRNL	7.70578	8.63484	8.00309	7.57313	7.55217	8.9626	7.93519	7.57439	7.38697	7.69255	7.56779	8.23005	8.19035	7.68912	7.98458	7.46203	7.97826	8.14921	7.7762	7.22436	7.24046	7.93353	8.34131	8.22745	7.79433	8.04976	8.06015	7.63997	7.90167	7.87673	8.68013	7.75259	8.77644	7.77758	7.72941	8.4055	8.67094	8.12171	8.18705	7.92635	7.57704	7.5555	7.68285	9.05739	8.63631	7.66451	7.64688	7.75923	7.82842
ARHGAP19	7.23319	6.61474	6.91831	6.99936	6.97189	7.09634	7.26456	7.20466	6.91851	7.09045	7.10894	6.66051	6.68406	7.00993	6.96048	6.83567	6.90599	7.11501	6.88717	6.68042	6.39211	7.17268	7.86141	7.05823	7.1249	7.36216	6.90442	7.04341	7.23553	7.03713	7.75366	6.99891	7.63856	7.33735	6.88523	7.00649	6.99677	7.4943	6.90859	7.11488	7.19319	7.47857	7.01457	7.02782	7.2132	7.08795	6.95985	6.96555	7.08858
CDK4	8.09228	8.57038	8.35034	8.08434	7.93579	8.30267	8.04751	7.94713	8.00818	7.99764	8.1416	8.34115	8.35778	8.49714	8.4122	8.06028	8.41187	8.41695	8.31192	7.80087	7.99526	8.28947	8.8022	8.2056	8.18224	8.15431	8.27814	8.04546	8.17358	8.17309	8.74744	8.14323	8.84705	8.31756	8.08518	8.74192	8.36856	8.51545	8.24597	7.81411	8.14122	8.22244	8.11776	7.62722	8.70331	8.31277	8.10129	8.12371	7.98955
WDR7	8.19294	6.8554	7.93313	8.63151	8.90519	7.8243	8.63166	8.72127	8.63726	8.873	8.58365	8.19154	7.83082	7.59914	7.85877	8.25527	7.651	8.00735	8.40401	8.7411	8.63905	8.43504	7.17983	8.79622	8.72169	8.52294	8.37583	8.88502	8.42989	8.66204	7.1088	8.3733	7.16685	8.28264	8.80742	8.04653	7.6204	7.576	8.11728	8.6817	8.38731	7.97763	8.74777	8.66163	7.16685	8.17133	8.69533	8.75724	8.8591
NAT5	10.5551	9.69394	10.2866	10.693	10.9513	10.7451	10.6756	10.6456	10.868	10.9402	10.7451	10.1831	10.2042	10.1995	10.6719	10.6213	10.5017	10.3972	10.4144	10.5573	10.4477	10.7883	10.3	10.6527	10.6756	10.7677	10.5407	10.803	10.7014	11.01	10.3029	10.4578	10.5418	10.5163	10.6375	10.1793	10.1487	10.3009	10.2774	10.5243	10.4335	10.392	10.7488	10.9499	10.196	10.5752	10.6954	10.6504	10.5854
UBE1C	6.62252	6.70363	6.6981	6.76585	7.13619	6.9458	6.99756	6.84275	7.05981	7.13714	7.12637	6.95221	7.13144	6.93048	7.10448	6.91059	7.05133	7.06887	7.11981	7.05786	7.00188	7.09486	6.78107	6.9952	7.04039	6.86538	7.0305	7.05635	7.10578	7.05487	7.1152	7.07503	7.10586	7.23134	7.10797	6.91625	7.18594	7.06349	7.10677	7.14912	7.19244	7.15772	7.24567	7.1763	7.20516	7.28397	7.187	7.29839	7.26895
SPG3A	10.2645	9.1192	9.89635	10.4128	10.6657	10.2378	10.3716	10.2591	10.4044	10.2991	10.4446	9.76024	9.37534	9.31962	9.82811	9.76411	9.55926	9.58754	9.80849	10.5201	10.091	10.4023	8.61499	10.2856	10.4882	10.3697	9.91843	10.3302	10.2282	10.2986	8.06162	10.2187	9.60879	10.0811	10.3371	9.27073	8.43201	9.4603	9.64459	9.87986	9.81288	9.26412	10.3877	10.5677	8.63484	9.96689	10.4221	10.3836	10.2127
APLN	6.69284	7.3435	6.77098	6.87651	6.80055	6.89946	6.4475	6.72139	6.92303	6.78507	7.09238	7.97906	7.38675	6.65543	6.99211	6.90131	7.22192	6.85324	6.72913	6.70148	6.77327	6.94897	6.84518	6.59806	6.54526	6.55635	6.85951	6.86107	6.74558	7.03631	7.37397	7.18969	6.37443	6.91389	6.93623	6.53316	9.13565	7.27018	7.37859	6.93783	7.10624	7.59834	6.90143	6.78952	6.81008	7.05437	7.0181	6.86485	6.95438
ZBTB20	9.64743	10.7167	10.0666	8.83938	8.52471	9.27313	9.13255	9.05483	8.72962	8.83731	8.80398	9.18128	9.47278	9.7207	9.0683	9.21912	9.37953	9.33477	8.76594	8.25779	8.44144	9.10357	10.634	9.12836	9.31261	9.36103	9.7813	8.99511	9.01271	9.11123	10.1709	8.98883	10.1749	9.4192	8.47855	9.50424	10.3941	9.77486	9.33151	9.31261	9.04422	9.27644	8.86716	8.43182	10.5551	9.1458	8.88415	8.5727	8.73651
PECAM1	7.41532	7.99979	7.80916	7.17233	7.13508	8.03743	7.71757	7.63255	7.23652	7.15081	7.12964	8.58612	8.7411	8.63992	7.96768	8.24149	8.38504	8.4138	8.20196	7.95267	8.21574	7.81149	9.71779	7.79524	7.32916	8.124	7.48515	7.23712	8.26511	7.65715	9.79857	7.68452	7.58094	7.77514	7.86011	7.24241	8.86252	8.53107	8.5637	7.82954	7.83258	8.55158	7.28706	7.48189	8.92621	7.92963	7.48626	7.65635	7.55838
LOC440927	8.33999	8.99377	8.40968	8.52997	8.58726	8.95721	8.72633	8.56533	8.42939	8.64425	8.77582	8.85018	8.94534	8.58171	8.62409	8.74628	8.52997	8.54531	8.6341	7.91258	7.8584	8.83518	9.46902	8.9429	8.97271	8.93528	9.20355	8.92899	9.06473	8.85787	9.60623	8.66163	9.58364	8.76779	8.46467	9.30057	9.28378	9.26908	9.22828	8.66555	8.84439	9.17884	8.60795	8.58938	9.39608	8.79622	8.77544	8.5667	8.42466
DMPK	6.66624	6.76287	6.73202	6.56469	6.57687	6.69408	6.6099	6.71157	6.43581	6.45347	6.56148	6.74891	6.88764	7.13431	6.87192	6.77263	6.81197	6.75506	6.70847	6.52468	6.60783	6.5923	6.8605	6.63795	6.67916	6.65976	6.85409	6.56913	6.71758	6.73149	6.87449	6.61635	7.12524	6.98772	6.5911	7.17089	8.09928	7.22516	6.98819	7.6361	6.96386	6.91126	6.61017	6.44085	6.86839	6.70627	6.61425	6.65252	6.61056
PLEKHO2	7.45542	7.65112	7.27709	7.19022	7.03	7.47778	7.30192	6.96877	6.98652	7.11618	7.31491	7.43904	7.69185	7.80591	7.66408	7.27211	7.44923	7.61553	7.30459	6.6334	6.5625	7.4917	8.80299	7.41289	7.12995	7.64133	7.40347	7.27099	7.45532	7.47319	8.79565	7.13764	8.35516	7.77402	7.13269	7.51294	8.09757	7.76212	7.5364	7.31049	7.28397	7.44691	7.16396	7.35336	8.30458	7.31013	7.262	7.30974	7.51344
STAT1	6.8294	6.17581	6.35573	6.82321	7.34701	7.67131	6.86446	6.95779	7.36708	7.24733	8.96442	6.64482	6.44546	6.57894	6.85145	6.80732	6.92953	7.01602	7.14107	7.15232	6.94516	7.10656	6.59236	6.92097	7.0095	7.11579	6.8399	7.24324	7.11636	7.21309	7.10635	7.30305	6.76735	7.18942	7.46203	7.92335	6.90374	7.2709	7.07569	7.04798	7.31795	7.25996	7.11103	7.10797	6.75103	7.22038	7.00627	7.37759	7.60823
KIAA0748	8.01876	6.77749	8.55224	8.87505	9.64809	8.55985	9.03594	8.52677	9.77771	9.25199	8.58779	8.24911	8.32602	7.70883	7.29052	8.81091	7.40338	7.47168	8.92213	9.62034	9.09983	9.28223	6.46672	9.6069	8.97386	8.61112	9.16621	8.99783	8.78231	8.63726	6.43217	9.87762	7.13877	8.41074	9.07014	8.11085	7.29193	7.3308	9.02393	8.61152	8.44488	8.23538	9.15143	9.35567	7.05337	8.80699	9.56356	9.77268	9.4904
HNRPUL1	9.014	9.43472	8.91518	8.57562	8.50805	8.84954	8.6994	8.71733	8.41842	8.45237	8.6218	9.15395	9.25035	9.43198	8.96565	9.02053	9.13665	9.10423	9.04016	8.86395	9.11759	8.41416	9.50156	8.60816	8.422	8.6963	8.91454	8.54386	8.80358	8.39816	9.82811	8.79502	9.32293	8.89231	8.50661	8.99873	9.30214	9.3383	9.14484	8.75847	8.8153	9.23119	8.56728	8.35281	9.46984	8.84003	8.47517	8.61627	8.53367
MGC26718	7.22688	6.33551	7.2358	7.51294	7.32331	7.06189	7.47076	7.15563	7.23886	7.14609	7.47146	6.84493	6.77395	6.55439	6.87406	6.85826	6.87363	6.96578	7.00207	6.834	6.35218	7.91043	6.51441	7.48722	6.87421	7.57852	7.10094	6.95795	6.99829	7.26193	6.26772	7.19843	6.57423	7.26045	7.07149	7.48329	6.84529	7.16128	6.7674	7.06608	6.73315	6.95482	7.56588	6.60865	6.75761	6.94792	7.37169	7.052	7.12744
TTC23	7.38033	7.78347	7.14553	6.97628	6.79189	6.99977	6.84465	6.98794	6.7953	6.68975	6.84939	6.69166	6.88901	7.24617	6.96484	6.83407	7.08849	6.918	6.91237	6.61979	6.39211	6.90891	8.10217	6.77601	6.86646	6.8881	6.99513	6.84556	6.91308	6.87662	7.66099	6.97591	7.82286	7.13978	6.83598	7.11964	7.24419	7.31635	7.16358	6.76648	6.93269	7.16231	6.82104	6.68493	7.5917	7.0254	6.90131	6.87963	6.77888
ADO	9.10332	8.39232	9.19099	9.32475	9.67706	9.05717	9.57253	9.37819	9.78669	9.94369	9.28122	8.98274	8.91804	9.31886	9.20829	9.01572	9.03139	9.00625	9.23676	9.21153	9.36532	9.31344	8.42972	9.30908	9.30596	8.98031	9.18973	9.38914	9.03188	9.33557	8.32386	9.3178	8.96098	8.82327	9.33981	8.92962	7.93366	8.79916	8.81906	8.85307	9.3044	8.88541	9.24632	9.34034	8.63151	9.06811	9.30057	9.23145	9.42216
CSRP2BP	8.13245	8.09361	7.95333	8.58445	8.80553	8.16043	8.58284	8.64144	8.54456	8.52718	8.71543	8.38945	8.36825	8.21323	8.36452	8.21011	8.15259	8.2797	8.7169	8.54489	8.44356	8.27954	7.95157	8.85103	8.5512	8.25735	8.36636	8.7684	8.42382	8.74126	8.27299	8.65974	7.96646	8.26875	8.77209	8.49662	8.13373	8.06601	8.36375	8.37037	8.60411	8.61361	8.62232	8.87505	8.18293	8.6394	8.59857	8.84705	8.73368
DYNC1I1	9.20736	7.50456	8.98954	10.2452	11.0058	9.43044	10.4828	10.4619	10.924	10.8152	10.8275	9.97858	9.22071	8.91346	10.1395	10.2382	9.7571	9.94409	10.7975	11.4959	11.217	10.3213	7.22429	10.416	10.7754	10.1869	9.82738	10.8044	10.4106	10.7351	7.44777	10.7192	8.05982	10.2083	11.1774	9.30493	7.96646	9.17907	9.92446	10.5168	10.5849	9.6301	10.9946	10.9429	7.79755	10.417	10.7513	10.9808	11.0593
RALY	8.70899	8.97963	8.8294	8.181	7.75053	8.23287	7.96492	8.27922	7.82209	7.67832	7.84068	8.0712	8.04546	8.50465	8.35377	8.11761	8.36145	8.23606	8.00426	7.5548	7.39054	7.93952	8.8022	8.08903	8.06162	8.23198	8.45424	8.27379	8.09036	8.23167	8.84362	8.02483	8.58383	8.25003	7.90561	8.13373	8.56633	8.52343	8.12977	8.16804	8.03635	8.21162	7.99342	7.60605	8.70566	8.30961	8.0282	8.17028	7.97607
SATB1	7.21699	6.52078	7.07688	7.36346	7.5413	7.10466	7.48029	7.26933	7.52498	7.60588	7.3584	7.43195	7.31605	6.84833	7.39454	7.69185	6.88566	6.96905	7.39572	7.71174	7.78281	7.45913	6.71707	7.67606	7.58452	7.43137	7.51031	7.9381	7.4942	7.45563	6.88466	7.79034	6.96986	7.59268	7.8153	7.46434	7.48613	7.23869	7.53934	8.08103	7.73796	7.47032	8.04234	7.27634	7.13856	7.71823	7.57049	7.92647	7.63291
CDK2AP2	7.30908	7.68005	7.66841	7.18814	6.78101	7.18372	7.44387	6.93184	6.68837	6.78287	6.83422	7.99943	8.10748	8.16628	7.61106	7.57614	7.71641	7.76327	7.48722	6.89952	7.20023	7.34974	8.32524	7.61693	7.36062	7.56942	7.92364	7.348	7.29538	7.25483	8.21896	7.17192	7.6905	7.6159	6.89967	8.47073	8.25811	7.79994	7.71212	7.85218	7.33765	7.39587	7.08232	6.38108	8.35451	7.47691	7.28162	7.19986	6.82204
MKL2	9.84647	7.81473	9.33931	10.1749	10.1487	9.31755	10.0902	10.0983	10.147	10.1557	10.2528	10.2173	9.79934	9.22873	9.94567	10.196	9.62552	10.0075	10.4397	10.6846	10.0599	10.1009	8.04261	10.0992	9.84056	10.0815	9.415	9.64045	9.99665	9.85386	8.6218	10.2537	8.40984	9.89346	10.546	9.57527	8.52718	9.08185	10.0181	10.0374	10.2364	9.8237	10.2457	10.3	8.3171	9.9908	10.5017	10.6178	10.5362
LOC387820	11.3706	11.3214	11.7836	11.7234	11.9403	11.2662	11.786	11.9059	11.9492	12.0121	11.7597	11.5071	11.3735	11.1209	11.3347	11.1451	11.1555	11.2718	11.3925	11.7289	11.3004	11.4841	10.7457	11.8518	11.4696	11.3863	11.4422	11.6823	11.5924	11.4891	10.8584	11.5096	11.1435	11.3059	11.6948	11.4737	10.7897	10.8605	11.1674	11.6593	11.563	11.2965	11.498	11.7108	10.9416	11.4235	11.5001	11.6047	11.6461
C16ORF87	7.65404	6.95115	7.60374	7.80195	7.89567	7.70522	7.80033	7.94821	7.8894	8.07198	7.67659	7.14745	6.97871	6.90571	7.16407	7.10334	6.72394	6.99184	7.14196	7.16121	6.79741	7.50113	6.8525	7.66841	7.5654	7.506	7.56041	7.56569	7.37997	7.66481	6.79903	7.57646	6.99931	7.21247	7.60791	7.313	6.85609	7.06163	7.05251	7.10783	7.22666	7.07863	7.77964	8.06897	7.12588	7.45747	7.67535	7.38349	7.49697
MT1A	11.8427	12.0668	11.9687	11.9059	10.9225	12.7377	11.1486	11.1895	10.8807	11.2571	11.2252	12.1637	12.341	12.4356	11.5432	12.1598	12.4216	12.3982	11.8224	10.9977	11.0475	11.773	12.8452	12.4169	12.0089	11.7969	12.0529	11.5118	11.8112	12.0155	12.655	11.7969	12.8261	12.3982	11.9521	12.5166	13.2254	12.0986	12.4216	11.7289	11.6437	11.3279	11.1793	11.8914	12.4169	11.3024	11.1757	11.9581	12.106
UIMC1	9.17249	9.48158	9.58565	8.97783	8.89317	9.35567	8.97665	9.33931	8.89025	8.83518	8.96879	9.24237	9.22627	9.17616	8.72447	8.87897	9.04998	9.01352	8.6963	8.62769	8.54991	9.02345	9.33235	9.05435	8.86081	9.0481	9.23445	8.8287	9.13101	8.96879	9.10601	8.76165	8.97051	8.8396	8.83492	9.0481	9.38385	8.96368	8.80136	8.77935	8.88241	9.01705	8.85189	9.36206	9.08839	8.95742	8.99693	8.90037	8.86924
CAP2	11.2907	9.20854	11.1274	11.8914	12.4356	11.3486	12.1798	11.7999	12.4559	12.5063	12.1914	11.3822	11.1443	10.3887	11.4092	11.4696	11.2643	11.3845	11.3645	12.2569	11.4912	11.8577	7.9582	12.0847	11.7571	11.6948	11.7208	12.0881	11.6848	11.8397	8.025	11.7507	9.72036	11.7028	12.0394	11.1999	9.61936	10.5946	11.2088	11.9182	11.5948	11.0483	11.946	11.946	9.3137	11.4716	11.8825	11.7521	11.9615
JAG1	7.28334	8.47517	7.75011	7.058	6.96616	7.40634	7.23185	7.2979	7.00403	7.18188	7.20799	6.97211	7.03556	7.49059	6.81499	6.79195	6.92474	6.96578	7.16064	7.03421	6.41781	7.27068	8.22227	7.19455	7.20085	7.50152	7.15883	6.94951	7.16989	7.058	7.73596	7.00614	7.04603	6.78931	7.09993	7.41413	7.32009	6.98576	7.13034	7.09257	6.86523	7.32757	6.97628	7.10797	7.55858	7.00817	7.19295	6.91546	7.11606
ZBTB11	6.88212	6.27539	6.84442	6.85942	7.01703	6.70681	7.01739	6.9369	7.13694	7.18764	6.91296	6.90663	6.78211	6.72765	6.77191	6.63248	6.60851	6.75506	7.0463	6.834	6.88474	7.02027	6.35801	7.21508	7.07309	6.91333	7.05786	6.94867	6.98641	6.84611	6.52928	6.7359	6.91836	6.91812	7.03749	6.89881	6.71745	6.67886	6.80868	7.086	7.05141	6.81525	7.27555	7.37429	6.7062	7.13347	7.18642	7.17624	7.20471
NNAT	10.1092	9.85956	10.581	11.6367	11.3967	10.3877	10.3897	10.8502	11.2364	10.996	11.3155	10.6744	10.4619	9.86983	10.5878	10.6049	10.0414	10.2201	9.62005	11.2235	10.6154	10.9673	8.62409	11.0268	10.5407	10.9402	10.8893	11.036	10.3468	10.8083	8.22899	11.0179	8.91365	10.7754	10.2419	10.4546	8.74931	9.40592	11.1486	10.1231	10.356	9.14629	10.8693	10.2792	9.04998	10.4117	10.9416	10.392	10.5104
YES1	8.10911	8.40711	8.12619	7.85659	7.924	8.60619	8.22209	8.12357	8.06981	7.98275	8.05873	8.32157	8.67073	8.95248	8.45698	8.42382	8.54757	8.67175	8.32986	7.7382	7.43915	8.27408	9.41713	8.1059	8.09228	8.29586	8.41774	7.8894	8.35363	7.97173	9.20423	8.17806	9.25526	8.60023	7.9434	8.48579	9.34818	8.07801	8.88323	8.12706	8.4192	8.68777	8.28995	8.31206	9.29404	8.34822	8.17377	8.12853	8.05463
LONP2	8.43301	7.59964	8.23738	8.59098	8.63334	8.42481	8.32282	8.58537	8.60323	8.62646	8.69192	8.34376	8.11182	8.01131	8.50589	8.55853	8.34864	8.44064	8.44144	8.87943	8.69333	8.66015	8.53107	8.50168	8.7686	8.75374	8.2251	8.67916	8.51316	8.7308	8.47438	8.8211	8.83367	8.65542	8.85452	8.2542	8.24942	8.59645	8.41988	8.59045	8.60056	8.40033	8.67023	8.62917	8.32786	8.44699	8.84555	8.62392	8.73121
TJP1	9.89277	9.65393	10.1744	9.98764	9.87171	10.3489	10.3234	10.1462	10.1672	10.1159	9.94871	9.81513	10.0649	10.6828	10.7179	10.2206	10.5763	10.6143	10.3786	10.0109	9.71906	10.342	10.857	10.0028	10.1877	10.3018	10.3018	9.7519	10.3381	10.1035	10.8822	10.0035	10.6556	10.5179	9.66794	10.1344	10.4798	10.6634	10.2783	10.4128	10.5028	10.5071	9.94871	9.75543	10.7167	10.3254	9.94329	9.63143	9.85305
TST	9.92446	10.0295	9.48525	9.36532	9.13193	9.55615	9.33017	9.71457	9.52427	9.15193	9.54314	8.92665	9.16421	9.86023	9.69494	9.80211	9.71183	9.43819	9.58364	8.83938	8.85271	9.49238	10.341	8.83385	9.44498	9.34241	9.26514	9.20299	9.33206	9.77564	10.5556	9.63327	9.88124	9.6249	9.1833	8.6503	9.55225	9.72178	9.6246	9.0351	9.41946	10.0722	9.03775	9.25843	10.2491	9.58307	9.17741	9.0502	8.35116
TRO	7.99229	6.48353	7.83952	8.07552	8.06469	7.78307	7.87513	7.86	8.07467	7.72481	8.1561	7.10862	7.03024	7.10735	7.64064	7.67423	7.4881	7.4116	7.41692	8.1568	8.16375	7.60297	6.54992	7.59368	7.68248	7.69942	7.48448	7.82184	7.66256	7.90184	6.61194	7.84792	7.13679	7.77187	7.88349	7.54533	7.2089	7.41091	7.73155	7.60654	7.85703	7.88349	7.68848	8.51438	6.7596	7.40009	7.58806	7.68838	7.68838
RHBDF2	8.19761	9.47682	8.41711	7.49636	7.46899	8.57717	8.10736	7.78814	7.5737	7.4188	7.65147	8.45547	8.71791	8.45059	7.88983	8.34723	7.80162	7.84875	8.15595	7.16466	7.11336	8.61885	10.0181	8.38273	7.87349	8.40369	8.77879	7.47146	8.72897	8.68013	10.1672	8.15446	8.66204	8.28947	7.88061	9.29557	8.54456	8.79916	8.36078	7.91585	7.79738	9.11293	8.00155	8.30602	9.54258	8.57805	8.07091	7.8711	8.12249
PARP14	7.14609	7.02218	6.85498	6.81285	6.78155	7.73089	6.86261	6.8897	6.84629	6.75884	7.92647	6.97211	6.49313	6.87884	6.90004	6.70506	6.89559	6.65586	6.92177	6.63009	6.54173	7.06842	7.5867	6.8749	6.8086	7.14482	6.83573	6.82654	7.03472	6.9041	7.6749	6.70467	7.29681	7.00213	6.745	8.15074	7.21732	7.31141	7.14086	6.71929	6.84493	6.93084	6.69896	7.03272	7.59567	6.9599	6.93729	6.74494	6.70627
ST6GALNAC6	9.93741	10.6492	10.0399	9.61557	9.03775	9.39667	9.16574	9.31498	8.99646	8.87555	9.48017	9.76966	10.0434	9.70865	9.52813	10.0125	9.87986	9.81513	9.76411	9.90467	9.80554	9.1578	9.99783	9.17639	9.03966	9.64488	9.51595	9.63977	9.65851	9.45467	10.3075	10.0133	10.2092	9.75775	9.11123	10.4967	10.3018	9.92108	10.3381	9.8371	9.80043	10.0682	9.45415	8.9749	9.91206	9.3798	9.20972	9.26095	9.12546
KHDRBS3	10.9282	10.6397	11.4757	10.8057	10.8003	10.6634	11.1879	10.8981	10.6049	10.6304	10.4589	11.0947	10.9883	10.2991	10.5506	10.7588	10.3608	10.8807	10.9327	10.6646	10.7155	10.96	9.88657	11.3465	10.8577	10.9183	11.0739	11.0723	10.8247	10.7793	9.84969	10.6756	9.96219	10.582	10.6942	10.9196	10.5222	10.3847	10.4537	11.1827	10.7272	10.3756	10.7909	10.8763	10.1249	10.6444	10.8152	10.7144	10.4387
LIN7C	6.17861	6.37533	6.42976	6.62361	6.99729	6.61569	6.92495	6.60917	6.93584	7.2668	6.85596	6.81812	6.57302	6.37321	6.74916	6.76962	6.61976	6.64601	7.04372	6.58665	6.7795	6.85739	6.52762	7.11501	7.04776	6.84536	6.83482	6.89784	7.06477	6.95318	6.62812	7.07638	7.06269	6.64908	7.18788	6.92516	6.84349	6.82425	6.9603	7.0368	7.13732	6.87867	7.13365	7.20373	6.68351	7.103	7.16246	7.16112	7.3903
FAM19A2	6.36866	6.33551	6.41382	7.36251	8.93216	6.75586	7.61279	7.16632	8.34591	8.69648	8.2689	6.91889	6.71562	6.40778	7.00692	7.06887	6.55275	6.67187	7.95592	8.88753	8.80136	7.28737	6.2712	7.73922	8.21547	7.27293	7.03631	7.90099	7.75566	7.4522	6.32644	8.48077	6.22459	7.18126	9.12886	6.60826	6.46876	6.37631	7.47457	7.87447	7.80327	7.17688	8.07508	8.38273	6.4049	7.36917	7.90709	8.60853	8.93131
NDN	10.0312	9.57854	9.9709	10.689	10.3459	9.83828	10.2846	10.2256	10.4345	10.6242	10.4526	9.54622	9.48017	9.41824	10.1009	9.8034	9.80008	9.85078	9.88058	10.5012	9.78946	10.2118	9.03799	10.3168	10.505	9.77564	9.9396	10.3117	9.93155	10.2005	8.91386	10.2466	9.4377	10.0157	10.3867	8.97205	9.10283	9.41525	9.81254	9.94871	9.84243	9.57913	10.2779	10.4882	9.42046	10.1821	10.0756	10.2083	10.4816
NKX2-2	8.79502	8.49915	8.8222	8.32058	8.00081	8.84275	8.27787	8.8753	8.31823	8.34325	8.14263	8.29084	8.26875	9.23807	9.05691	8.27849	8.69999	8.90602	8.26816	7.84736	7.88386	8.35247	9.26358	8.35961	8.64355	8.67916	9.07245	7.93729	8.30975	8.33578	8.77281	8.05068	9.24551	8.42939	7.68848	8.22411	8.99941	8.97368	8.5667	8.2251	8.47488	8.75277	8.30441	7.59496	9.29045	8.7401	8.32938	7.63303	7.91613
FLJ20699	7.26562	7.70916	7.26942	6.98084	6.69447	7.12439	6.9821	7.16163	6.77879	6.71981	7.00787	7.33513	7.51842	8.01179	7.1919	7.33192	7.47023	7.34377	7.34406	6.94982	6.90324	7.03865	7.94221	6.981	6.90564	7.04597	7.03775	6.81421	7.1338	6.9571	8.34837	6.93945	7.93313	7.16537	6.87963	7.53028	7.56499	7.31795	7.43581	6.88035	7.06293	7.47332	6.75527	6.66739	7.75186	7.08068	6.75339	7.03414	6.91581
PHB	8.38144	8.74891	8.55506	8.26482	8.05898	8.61131	8.63522	8.33463	8.21048	8.08778	8.20153	8.53813	8.60291	8.99534	8.31856	8.43593	8.38865	8.37733	8.35281	8.05939	7.75861	8.55023	9.25819	8.42056	8.58032	8.34739	8.82464	8.2312	8.62838	8.24198	8.96636	8.08178	9.24791	8.48642	7.71401	8.49355	8.73753	8.69886	8.57577	8.24726	8.25749	8.37809	8.12096	8.23089	9.07996	8.37714	8.322	8.03931	7.86795
KLHL21	7.46613	7.73041	7.76585	7.20051	6.98975	7.26088	7.55036	7.1482	7.00403	7.1218	7.04363	7.99179	7.75061	7.68213	7.3129	7.50572	7.37826	7.6362	7.69504	7.50338	7.98528	7.3589	7.56041	7.71234	7.50592	7.49657	7.67522	7.33103	7.42114	7.15889	7.70039	7.4611	8.0059	7.47369	7.43494	8.05172	8.39473	7.64348	7.8906	8.13388	7.38265	7.40852	7.52184	7.33688	7.81671	7.32644	7.31178	7.51578	7.40191
TBC1D19	6.67761	6.40925	6.72205	6.90793	7.27144	6.79478	7.25429	6.99475	7.21361	7.29193	7.12056	6.71322	6.4661	6.53262	6.8962	6.53076	6.66057	6.67836	6.84214	6.72129	6.5625	6.99799	6.16108	7.34718	7.28271	7.02805	6.97681	7.20208	7.08248	7.1384	6.31433	7.08155	7.17214	6.96884	7.25036	6.6307	6.57464	6.6745	6.643	6.93657	6.96854	6.7231	7.058	7.23796	6.61535	6.93986	7.10846	7.07672	7.22105
CTDSP2	9.27963	9.69606	9.74825	8.81113	8.69455	9.50592	9.35567	9.10866	8.99439	8.86807	8.74328	9.36103	9.51385	9.8439	9.14932	9.07708	9.32399	9.59795	9.13278	8.62539	8.57446	9.25472	10.0048	9.28742	9.07339	9.27963	9.43198	8.67953	9.20402	8.93394	9.78094	8.5029	9.38103	9.09374	8.46976	9.49964	9.59061	9.29532	9.18128	8.9456	8.85829	9.19564	8.66453	8.8222	9.90319	9.11049	9.07315	8.8483	8.73463
CEBPB	9.95833	11.2438	11.2965	10.0222	9.80412	10.7949	10.7071	10.0488	10.1344	9.95912	9.60851	10.7344	11.2305	10.9686	9.54258	10.34	10.281	10.4452	10.2419	9.63205	9.91993	10.684	11.1323	10.486	9.91139	10.4537	10.6015	9.51498	10.6954	10.093	11.3881	10.2653	10.335	10.1608	10.0266	11.7783	10.8261	10.0154	10.6202	10.4988	9.79934	10.2183	9.86951	10.8044	10.7683	10.2792	10.2876	10.2256	10.5071
TMED1	8.18778	8.37827	8.05421	8.12233	7.87525	8.25374	7.84004	8.05716	7.77697	7.84579	8.04273	7.8894	7.90945	8.21988	7.99842	8.03493	7.99133	7.86894	7.74737	7.58235	7.31665	8.05833	8.77105	7.68706	7.87622	7.97678	7.99817	7.92788	7.92498	7.9377	8.84253	7.91559	8.2666	8.09333	7.85823	7.75223	8.22339	8.13968	8.04653	7.43342	8.154	8.154	7.86753	8.12059	8.37399	8.01248	7.9089	7.84567	7.66008
KIAA0513	10.1977	9.75155	9.99698	10.5677	10.5517	10.2931	10.1877	10.467	10.2682	10.4262	10.5538	10.5687	10.4313	9.63355	10.4407	10.7513	10.069	10.1573	10.5201	11.01	10.9429	10.263	8.08762	10.4367	10.3048	10.2838	10.0782	10.606	10.3746	10.2894	8.59357	10.6071	9.09501	10.3797	10.6598	10.0761	10.3797	9.78335	10.4807	10.8893	10.4734	10.0815	10.5918	10.532	9.01447	10.1613	10.3439	10.3274	10.4537
SUSD2	7.08558	7.93038	7.12626	6.81743	6.77601	7.17206	6.80933	7.00987	6.82832	6.76029	6.96076	7.17366	6.85188	6.95443	6.95586	6.95376	6.8778	6.80496	7.14107	6.45488	6.89657	6.8184	8.57632	7.11726	6.88405	6.75815	6.81378	7.08595	6.78898	6.71137	7.4738	6.63647	7.0568	6.96546	6.59308	6.752	6.85796	6.98819	6.91199	6.64459	6.79185	6.92992	6.58677	6.6274	7.2554	7.20832	6.78107	6.45465	6.43955
TMBIM6	11.8397	12.0055	11.9521	11.6538	11.5231	12.0192	11.7918	11.5718	11.6897	11.7624	11.6513	11.789	11.8825	12.106	12.1381	11.789	12.0812	12.1272	11.7597	11.514	11.5012	11.8944	12.1342	11.6487	11.7493	11.5948	11.6746	11.5857	11.9249	11.9755	12.2197	11.7005	12.199	12.0155	11.672	11.8224	12.5425	12.1598	12.1342	11.9755	11.9277	12.0021	11.4359	11.2985	12.1237	11.6897	11.5743	11.4757	11.5565
CPEB1	7.00283	6.49112	7.18049	7.49918	7.54005	7.0042	7.39986	7.28035	7.67298	7.62002	7.1651	7.11946	6.62777	6.70889	7.17242	6.80732	7.04459	6.95586	7.24778	7.08225	7.50013	7.4315	6.412	7.58795	7.50038	7.22184	7.28002	7.48124	7.37496	7.35628	6.41505	7.29869	6.31862	7.01433	7.34217	7.17366	6.75472	7.00945	7.03313	7.7866	7.2854	7.03211	7.06887	7.68491	6.56533	7.24201	7.18473	7.39195	7.38973
BRI3BP	8.93926	8.89855	9.09524	9.04404	9.01758	8.73714	8.91407	8.80624	9.10844	9.28812	8.76992	8.65185	8.78483	8.43778	8.64144	8.85585	8.48323	8.53107	8.97071	9.00859	9.09303	8.98007	8.6427	9.35011	9.28332	9.00129	8.84003	9.09232	8.91763	8.85189	8.44014	8.96442	9.0454	8.80239	9.2007	8.75804	8.1222	8.49762	8.48199	8.7421	8.86614	8.45698	9.13862	8.73753	8.82808	8.68185	9.03258	8.83428	8.88028
GAL3ST4	7.3304	8.04592	7.59543	7.2773	7.39815	7.56364	7.35467	6.98351	7.18506	7.15386	7.51355	7.68986	7.39804	7.30411	7.75061	6.91931	7.18682	6.91551	7.28431	7.07976	6.78537	7.50256	8.39374	7.195	7.26411	7.75073	7.68693	7.20208	7.45992	7.67875	8.28246	7.29266	8.18414	7.6749	6.97224	7.07455	7.88398	8.11403	7.15572	7.30283	7.23394	7.59799	7.52664	7.11946	8.80174	7.48938	7.38785	7.10202	6.7764
SEC11A	8.26218	8.3535	8.52603	8.311	8.47166	8.65562	8.56981	8.34062	8.34196	8.29963	8.45112	8.75703	8.65087	8.87008	8.955	8.41362	8.8652	8.82284	8.61408	8.31873	8.18814	8.54489	9.28716	8.67875	8.6848	8.75565	8.84766	8.51561	8.85081	8.79334	9.39919	8.56404	9.19171	8.74289	8.47326	8.96098	8.98842	9.40971	8.68541	8.88363	8.66883	9.35011	8.47073	8.63541	9.25115	8.91014	8.55141	8.36078	8.41711
FES	7.19295	7.88033	7.46203	6.9397	6.993	7.38202	7.16074	6.7872	6.70778	7.06418	6.95452	6.99076	7.15337	7.31551	6.91372	7.04468	6.82099	6.93807	7.03179	6.66186	6.65456	7.45262	8.28139	7.32267	7.12735	7.32853	7.27536	7.1928	7.43755	7.16632	7.99842	7.21247	7.56636	6.90205	7.25036	7.51936	7.44144	7.25607	7.37968	7.23896	6.90818	7.13884	7.02121	7.24635	7.3582	7.00328	7.2852	7.062	7.07754
ASPH	7.30355	7.03438	7.09725	7.6293	7.85136	7.42635	7.71091	7.33587	7.86599	7.71324	7.68044	7.25349	6.88901	6.75138	7.55516	7.23819	7.08689	7.39141	7.49555	7.65432	7.8323	7.7292	6.87884	7.60553	7.47319	7.31625	7.30875	7.67436	7.40765	7.58608	7.03972	7.9013	7.72908	7.62493	7.97351	7.48329	6.92941	7.41426	7.45391	7.53423	7.74327	7.34769	8.27379	7.89554	7.66768	7.7879	7.5999	8.11416	8.16026
HAVCR2	9.10802	9.82233	9.04493	8.63352	8.79546	9.42936	8.74254	8.72939	8.67793	8.31823	8.86986	9.63538	9.21912	8.75742	9.1122	8.74777	8.9251	8.51881	9.01529	8.33948	8.39492	9.22971	9.69129	8.81601	8.5279	9.41794	9.32967	8.356	9.55312	9.4244	10.7038	9.07893	9.20924	9.05041	8.80299	9.46207	9.18579	9.63383	9.04155	8.6858	8.66571	10.012	9.10147	9.45804	10.1356	9.46178	8.62461	8.84003	8.64752
MGC70857	7.17561	7.52472	6.84442	6.95412	6.74406	6.99025	6.78534	6.88035	6.6623	6.69317	6.66389	7.01063	6.86642	7.18257	6.82073	6.92488	6.7853	6.62314	6.73044	6.71081	6.74144	6.7334	7.54606	6.78623	6.80154	6.86734	6.91831	6.87833	6.90903	6.90883	7.56685	6.95412	7.2853	6.9317	6.88424	6.88458	7.42333	7.01832	7.07896	6.69367	6.97591	6.98872	6.8603	6.86472	7.16523	6.94792	6.76557	7.03904	6.80041
GPD1L	10.8044	9.76236	10.6317	10.5866	10.5299	10.3154	10.7806	10.6834	10.7754	10.5752	10.3205	10.3608	10.4477	10.2012	10.2291	10.3479	10.314	10.27	10.4128	10.4998	10.1569	10.4892	9.79074	10.4924	10.6049	10.4446	10.3821	10.5719	10.7415	10.335	9.13862	10.2374	9.88058	10.3716	10.4506	10.15	9.74196	10.1193	10.0798	10.1419	10.3648	10.4792	10.4755	10.5573	9.73867	10.2163	10.4272	10.6202	10.5017
MAP2K1	9.65137	8.5604	9.47682	10.6621	10.8219	9.78398	10.5585	10.5168	10.9499	10.8937	10.8096	10.1775	9.73188	9.27459	10.3867	10.186	9.91696	10.1051	10.7066	10.9994	10.8232	10.3697	8.65242	10.4903	10.6609	10.2419	10.1547	10.7155	10.6071	10.6954	9.05132	10.7477	8.74126	10.1466	11.0641	10.0091	9.61	9.22776	10.2364	10.7366	10.6116	10.1582	10.7677	10.8829	8.98883	10.5368	10.8083	11.0499	10.8908
HES6	9.53288	11.0739	9.80774	9.09211	9.27209	9.72792	10.0335	9.13045	9.32861	9.54314	8.95269	8.955	9.54314	9.55434	9.29972	9.19294	9.22828	9.19637	9.4774	7.53456	8.18814	8.90014	10.547	9.15587	9.58453	8.85103	9.47278	9.78204	9.09005	9.00146	9.48356	8.99964	9.89711	9.14532	8.52677	9.07515	8.85392	9.18751	8.8053	9.17959	8.97665	8.87897	8.87578	9.66367	10.4787	9.06413	8.71024	9.0488	9.17813
NDUFC2	7.56551	6.82716	7.05353	7.35598	7.25873	6.87088	7.07462	7.26163	7.13201	7.1361	7.50377	6.81685	6.5355	6.53457	6.80794	7.05487	6.82009	6.72865	6.76062	7.28052	7.09681	6.88198	6.6564	6.87878	6.81606	6.87477	6.85684	7.2446	6.94162	6.99994	6.58189	7.02553	6.97584	7.07247	7.00846	6.94365	6.49849	6.92395	7.04511	6.84715	7.02218	6.86146	7.07267	7.4611	6.74464	6.93757	6.98413	6.83468	6.96783
YWHAB	12.4559	11.1707	12.1798	12.7654	12.7545	12.1637	12.5584	12.6927	12.8322	12.7494	12.7494	12.6605	12.2977	12.0333	12.6605	12.3841	12.4311	12.4658	12.5692	12.9604	12.7773	12.4612	10.9327	12.4811	12.3234	12.4811	12.302	12.6335	12.4407	12.4962	10.9776	12.4708	11.1724	12.4268	12.7837	12.0394	10.7403	11.8764	12.1272	12.3647	12.6006	12.1834	12.7377	12.6491	11.1895	12.5115	12.5425	12.7206	12.7494
ZBED1	8.76378	9.24835	8.46938	8.47148	8.67005	8.67953	9.08115	8.85103	8.89487	8.98615	8.45153	8.61842	8.34489	9.00442	8.69533	8.85371	8.88118	8.7526	8.53585	8.23403	8.65204	9.08495	9.07493	8.67916	8.90164	8.9762	8.5034	8.66987	9.08425	8.50034	9.21628	8.87152	8.59573	8.98933	8.35516	8.71864	8.69821	8.93548	8.60108	8.21271	8.76992	9.12785	8.8792	8.04358	9.20379	8.87256	8.73481	8.44406	8.51561
PAQR8	11.2553	11.0042	10.7095	10.8598	9.75086	11.1079	10.7909	10.532	10.519	10.546	10.1487	10.1453	10.7729	11.4339	10.8763	10.7923	10.8908	10.8693	10.9815	10.419	9.69099	10.547	11.7624	10.4425	10.8232	10.7464	10.8165	10.7754	10.2136	10.5568	11.1844	10.335	11.8198	11.3366	9.81158	10.1649	10.6561	11.3024	11.2985	10.8693	10.465	10.8083	10.307	10.2509	11.6693	10.7007	9.85594	9.55462	10.1591
FAR2	6.53942	6.32262	6.46288	6.89403	7.19798	6.66344	6.94645	6.88613	7.34842	7.36879	7.03255	6.50036	6.44546	6.32511	6.65078	6.48877	6.41456	6.46788	6.80089	7.11062	7.03289	6.927	6.37715	6.96205	7.0048	6.85413	6.84838	7.10604	6.9123	7.00649	6.52461	7.15861	6.22271	6.69903	7.17769	6.55863	6.47904	6.54414	6.65539	6.86853	6.95448	6.69196	7.17695	7.21994	6.46486	6.89341	7.02168	7.27992	7.20111
SMARCC1	9.01866	9.257	9.28475	8.80116	8.5512	9.25371	8.76574	9.04517	8.65453	8.74289	8.66204	8.86395	8.95896	9.49617	9.2496	8.8222	9.29453	9.2625	9.04109	8.52396	8.75012	8.63334	9.93272	8.81968	8.88563	8.88703	9.25199	8.96565	8.94632	8.89597	9.62397	8.68341	9.30392	8.94957	8.593	9.08546	9.12836	9.81013	8.81164	9.02208	8.90261	9.34472	8.72563	8.71302	9.37926	9.01844	8.78014	8.63256	8.7503
MAD2L1BP	6.92797	6.47505	6.97607	6.98935	7.51707	7.10466	7.15736	7.09675	7.42933	7.57805	7.22121	6.81928	6.56144	6.61233	6.81044	6.79653	6.68162	6.90227	6.9584	7.29511	6.94992	7.13925	6.54992	7.26311	7.37556	7.12384	7.14448	7.18013	6.9571	7.1361	6.81225	7.32144	7.0095	7.08681	7.43923	6.81963	6.90542	6.87406	6.95636	7.24201	7.01276	6.90818	7.12867	7.71293	6.85929	6.95947	7.22942	7.36062	7.48492
TERF1	9.2489	8.11223	8.9487	9.38183	9.42995	9.0337	9.0986	8.97003	9.26707	9.38803	9.24863	8.63958	8.66222	8.68521	9.14193	9.31858	8.99463	9.16087	8.96303	9.34706	9.01758	9.31858	8.97921	9.15046	9.33315	9.36863	9.03735	9.35206	9.01592	9.15	8.82603	9.34395	9.0636	9.3383	9.14861	8.93926	8.14809	9.61901	8.9594	9.15217	9.32293	9.12307	9.47991	8.99354	9.02185	9.30621	9.30392	9.32452	9.29175
PCSK2	6.66624	6.2392	6.53591	6.96244	7.25923	6.61119	7.01187	6.99017	7.49688	7.33663	7.09797	6.83204	6.56528	6.36021	6.79195	6.81052	6.4913	6.64042	6.93362	6.93135	6.60014	7.1524	6.10507	7.11352	6.97508	6.86538	6.79831	7.21487	7.10334	6.97485	6.11611	7.12758	6.39198	7.04913	7.26942	6.41882	6.20129	6.33626	6.7334	6.81471	6.9413	6.62888	7.55794	7.61386	6.2784	7.26131	7.53456	7.53589	7.63144
RSPO2	6.67395	6.2113	7.1507	7.66269	8.56479	6.7667	7.8711	7.61937	8.56585	8.87989	8.15959	7.16486	7.27666	6.41888	7.21932	7.27593	6.59812	6.81296	7.94919	8.24846	8.1945	8.07639	6.24717	8.01167	8.11416	7.31464	7.61279	7.96036	7.95592	7.68848	6.10169	7.89826	6.44605	7.0824	8.45629	6.83706	6.25539	6.52917	7.60963	7.49267	7.73155	7.42933	7.82891	8.29706	6.30271	7.37843	8.45254	8.58251	8.61696
BCAT2	8.05998	8.24538	7.92335	7.47801	7.18953	7.49295	7.68893	7.60253	7.12596	7.13372	7.38265	7.73744	7.63763	8.21379	8.03214	7.67671	7.81149	7.70743	7.7554	7.27666	7.2295	7.36283	8.74481	7.63255	7.43254	7.39755	7.78065	7.40398	7.56779	7.44062	7.85563	7.28334	8.37866	7.84419	7.30811	7.57704	8.09757	7.90043	7.93015	7.87572	7.6115	7.67859	7.46121	7.1217	8.48323	7.64087	7.17306	7.31472	7.29881
FERMT2	9.93809	10.1369	10.1185	9.84719	9.71872	10.6397	10.1453	9.90078	9.67742	9.88626	10.0116	9.59002	9.58164	10.1821	10.2519	9.71317	10.4075	10.4609	9.35567	9.06172	8.91431	10.1359	10.9269	9.90543	9.93775	10.416	9.83342	9.64101	10.4075	10.1784	10.5585	9.52813	11.2381	10.1687	9.47848	10.2894	10.6196	10.3887	10.3578	10.154	9.81787	9.84314	9.60148	10.168	10.5538	10.0172	10.0051	9.50481	9.61474
HLA-DMA	8.73989	9.23344	8.6636	7.88672	7.86504	8.30441	7.65124	8.07963	7.73052	7.3202	8.2639	8.58284	8.16597	8.12633	8.20546	8.29381	8.36246	7.86795	7.94056	8.13115	7.77939	7.96821	9.43744	8.16663	7.7334	8.63522	8.30316	7.74131	8.549	8.13982	9.50779	8.24597	8.59455	8.37684	8.2251	8.71651	7.99459	8.69172	7.78632	7.97678	7.80327	9.05196	8.15175	8.13053	9.39176	8.48096	7.9751	7.63368	7.47425
TPST2	7.63403	8.99276	8.08295	7.71715	7.616	7.74203	7.70176	7.51313	7.50867	7.57946	7.75356	8.43318	8.27512	7.84263	7.87924	7.90614	7.87219	7.74371	8.20099	7.59087	7.93411	8.14556	8.6678	8.18275	7.8993	7.71998	7.91133	7.8307	7.90285	7.58974	8.11312	7.62062	7.38079	7.54551	7.89484	7.64674	8.46283	7.84325	7.46145	7.91922	7.46847	7.47765	7.69084	7.37646	8.80496	7.74515	7.88207	7.79574	7.75552
ADRB2	6.96616	8.01645	7.40765	6.82377	6.92502	7.03837	6.86911	6.71758	6.85157	6.8828	7.10699	6.97767	7.4673	7.15883	7.2334	6.92947	7.1919	7.24481	6.93238	7.00357	6.80373	6.92297	7.65112	6.83407	6.74975	7.02018	7.04255	6.77473	7.03247	7.14783	7.8926	6.91119	7.09207	7.20418	6.62321	7.10714	7.29043	7.3529	7.05367	7.14553	6.92153	7.13779	6.92713	6.93141	7.52829	6.93549	6.84623	6.73381	6.85019
EFNB3	8.8744	9.2317	9.17639	9.45095	9.25393	8.72798	8.80911	9.25603	8.93153	8.9332	9.39949	8.3156	8.01557	7.52498	8.26047	8.49863	8.352	8.47306	8.21255	9.09328	8.62769	8.66088	7.49667	8.5444	8.55929	8.69804	8.30458	8.86459	8.36606	8.62063	7.19201	8.6004	7.69348	8.47817	8.9529	8.12357	7.63165	7.90873	8.35895	8.49355	8.40114	7.56196	8.81707	9.12546	7.90485	8.32327	8.77131	8.72382	8.62993
CETN2	10.4798	9.83672	10.3145	10.8477	10.7975	10.467	10.5866	10.3473	10.5028	10.7909	10.7601	10.1969	9.83979	9.85817	10.5653	10.4241	10.476	10.4486	10.3952	10.3598	9.98189	10.4486	10.21	10.1692	10.4064	10.5585	10.2374	10.5331	10.5798	10.5373	10.0527	10.3877	10.19	10.5071	10.4589	10.0391	9.83306	10.3657	10.1923	10.4619	10.5114	10.3449	10.4367	10.4998	10.2025	10.3858	10.5266	10.2392	10.4477
H3F3B	10.3862	10.1793	10.2219	9.9366	9.97634	10.4446	9.44498	10.25	10.3108	10.0319	10.1599	9.45911	9.5961	10.4201	10.1995	10.3836	10.7084	10.6363	9.8599	9.72178	9.82468	9.9544	10.8908	9.29868	10.0607	9.81861	9.79638	10.1168	10.0511	10.1168	11.1774	10.1627	9.88555	9.90692	9.97556	10.0503	10.1221	10.6469	10.7689	9.71647	10.1995	11.045	9.51471	10.0157	10.1846	9.91696	9.91485	9.81513	10.3867
PARVG	6.93627	7.78632	7.15471	6.58013	6.49178	6.98628	6.75289	6.67371	6.55123	6.43389	6.62387	7.47936	7.69861	6.98519	6.83907	6.95376	6.84725	6.77263	6.91237	6.64471	6.45636	7.08128	7.48078	6.82389	6.62873	7.12445	6.99705	6.58273	7.28234	7.03889	8.21788	6.76082	6.81631	7.08479	6.85034	7.8886	6.86866	7.10763	7.06239	6.89498	6.71198	7.33418	6.82861	6.48458	7.77297	7.07003	6.75401	6.89211	6.78052
NECAB1	7.90184	6.75749	8.18117	8.98711	9.66174	7.9751	8.85726	8.75124	9.53288	9.53472	9.13565	8.30155	7.77592	7.65165	8.32733	8.45991	8.10736	7.92106	8.82622	9.05666	9.33315	8.78072	6.81353	9.26071	9.59002	8.71102	8.41937	9.2702	9.02393	9.32653	6.79903	8.98057	7.32455	8.27213	10.1704	8.02338	6.98217	7.44832	8.30717	9.16471	8.96698	8.67205	8.9124	9.98694	6.81758	8.69886	9.38412	9.51524	9.6765
TRNP1	9.36645	9.70988	8.95896	8.96188	8.80239	8.55486	9.13353	8.99205	8.6094	8.77562	8.75639	8.0846	8.01454	7.46678	7.72062	8.3439	7.40174	7.62733	8.44699	7.91258	8.14653	8.73771	7.53283	9.07034	8.91177	8.62646	8.70984	8.87989	8.59554	8.48507	7.03462	8.07049	8.31076	7.88074	8.35072	7.91907	7.69672	7.60717	7.99417	8.18414	7.84123	7.81102	8.67325	9.09414	7.98674	8.1228	8.60973	8.68873	8.47817
SCN4B	7.93026	7.45844	7.84923	7.96354	7.82577	7.79243	7.92211	7.86894	8.06848	8.13752	7.87036	7.90516	7.59904	6.78029	7.538	7.81717	7.70507	7.58427	7.95592	7.50338	7.83849	8.05662	6.73385	7.85968	7.86921	7.85928	7.6737	8.17242	7.89404	7.84457	6.67747	7.84056	7.22931	7.69861	7.91439	7.70136	7.55081	7.69348	7.8077	8.02703	7.80374	7.5642	7.92078	7.59305	7.06189	7.71052	7.96223	7.96768	8.01275
LRRK1	7.07342	6.50529	6.8535	7.22758	7.59135	7.15722	7.48372	7.35015	7.43915	7.36243	7.34963	7.23052	6.86081	6.53025	6.93849	7.00148	6.93868	7.26251	7.35258	6.8644	7.06712	7.32718	6.42294	7.4183	7.45008	7.54551	7.29963	7.57704	7.449	7.46602	7.11794	6.88923	7.0568	7.05737	7.30681	7.08068	6.71923	6.88317	6.71953	7.11418	7.05141	7.10062	7.25332	7.44936	6.81897	7.2969	7.47146	7.48297	7.67409
KIAA0240	9.27744	8.3939	9.28891	9.43256	9.51415	9.1235	9.3779	9.45829	9.6246	9.73123	9.18391	9.00991	9.26095	9.13517	9.18283	9.25348	8.99205	9.09812	9.24984	9.05154	9.30519	9.52865	8.85726	9.55956	9.51595	9.49471	9.38103	9.50858	9.43198	9.36046	8.39693	9.16574	8.83081	9.10691	9.2365	9.0203	8.30053	9.20829	8.70527	8.89834	9.24426	9.15915	9.45363	8.97446	8.80806	9.41895	9.49964	9.40892	9.38698
SELI	7.7902	6.72086	7.57347	7.94353	7.91404	7.44461	7.82442	7.95027	7.71702	7.73808	7.93303	7.1073	6.78373	7.02488	7.26235	7.15715	7.05582	7.13856	7.61206	7.80828	7.88792	7.58083	6.79994	7.67409	7.89581	7.59471	7.51891	7.77769	7.63745	7.73264	6.76401	7.49479	6.84734	7.30093	7.71106	7.11164	7.02547	6.87785	7.25231	7.67241	7.5391	7.14687	7.63833	7.98429	6.80818	7.51902	7.73134	7.71275	7.66008
HBQ1	7.9139	8.07698	7.31772	8.08074	7.66911	7.33143	7.53139	7.82642	7.68719	7.45867	7.91688	7.0601	6.78211	6.84833	7.05899	7.42361	7.12316	7.19627	7.29442	7.46742	7.39494	7.39173	7.05133	7.158	7.34442	7.44996	7.3726	7.65545	7.16769	7.04537	6.97301	7.82674	6.91836	7.73063	7.48756	7.09797	6.71572	6.75248	7.38079	6.96594	7.05857	7.13779	7.8516	7.44243	7.14268	7.35414	7.39683	7.21041	7.24437
PYGL	7.62253	8.84497	8.00735	7.35433	7.4298	7.8313	7.9013	7.59327	7.4681	7.24512	7.33352	8.15471	8.86043	8.01658	7.75898	7.86573	8.35231	8.26772	7.90709	7.41121	7.877	8.08946	8.9626	8.00195	7.51981	8.17013	7.88523	7.4945	8.32041	8.08592	9.32267	7.79524	8.51218	7.73935	7.68636	9.07589	8.66844	8.24198	8.16568	7.91452	7.74212	8.30441	7.68948	7.26867	9.11511	8.02233	7.85058	8.18875	7.70148
GUF1	6.76445	6.32045	6.65143	7.0985	7.57946	6.82282	7.00902	6.89044	7.1818	7.22958	7.29646	6.67938	6.46051	6.46219	6.73356	6.76735	6.62931	6.79083	6.71802	6.89952	6.67245	6.97535	6.4174	7.08832	7.03361	6.9206	6.78513	7.12701	6.81725	7.13319	6.58464	7.09126	6.68537	6.99782	7.18533	6.91445	6.64638	6.96572	6.94607	6.98834	7.13877	6.80381	7.04732	7.46339	6.87245	7.00007	7.09408	7.17006	7.17359
ZIC2	9.12216	9.63685	9.012	8.75619	8.61746	8.96324	9.16621	8.51495	8.25735	8.76378	8.73521	10.2047	9.71317	9.65789	9.63327	9.5323	9.55253	9.27073	9.65522	8.77544	9.00078	9.2673	10.2178	9.56682	9.13665	9.06432	9.26299	8.6431	9.50129	9.26358	9.91559	8.89191	10.5923	9.63143	8.57977	8.82263	11.3645	9.91347	9.67778	9.60879	9.36588	9.35119	8.79977	8.13131	10.2228	9.09232	8.67611	8.21592	8.27886
TTC31	7.48078	6.54062	7.52299	7.33895	7.1698	7.41604	7.35125	7.2817	7.2797	7.27564	7.12341	7.21669	7.32696	7.70314	7.29226	7.11701	7.21565	7.47908	7.28912	6.70148	6.74144	7.56588	7.66008	7.50583	7.44492	7.45067	7.5069	7.26078	7.42353	7.46329	7.60753	7.14579	7.81857	7.34608	7.12814	7.41131	7.42895	7.24073	7.35345	7.32785	7.30438	7.41749	7.32766	6.87363	7.59799	7.6015	7.33279	7.41902	7.11561
DDIT4L	8.30641	9.66926	9.57762	8.05599	8.06015	9.26095	8.52718	8.00685	7.73089	8.018	7.91333	10.1109	9.67092	7.92708	8.47607	8.30424	8.81906	8.99377	8.27029	7.31133	8.33274	8.26498	8.82427	8.41711	8.21238	8.37968	9.15587	7.52197	8.14413	8.04921	9.25035	7.57852	9.53712	8.50957	7.50163	10.0511	10.8981	8.95136	9.32213	7.40986	8.43911	8.45647	8.05845	8.30253	9.30647	8.51353	8.14356	7.90184	7.71773
ATP2C1	8.20675	7.46613	8.02281	8.68521	8.89442	8.39725	8.27082	8.82641	9.02994	8.71302	8.75761	8.06189	7.80622	7.89048	8.26723	8.11849	8.19261	8.26122	8.2056	8.75549	8.5008	8.31257	7.6483	8.25613	8.33753	8.34458	8.29011	8.71582	8.41237	8.48464	8.26122	8.70685	7.83112	8.28602	8.71191	8.16087	7.84229	7.95496	8.46768	8.23538	8.69087	8.49483	8.33054	8.92602	7.70856	8.31774	8.54456	8.70269	8.53848
SERP2	10.4734	10.4722	10.4185	10.8179	10.7909	10.3712	10.9196	10.6942	10.689	10.9776	10.6143	10.6248	10.6492	10.0567	10.2662	10.7173	10.2056	10.1869	10.6942	10.423	10.6598	10.7677	9.43397	10.9703	10.7378	10.4701	10.6794	10.7477	10.6864	10.4272	10.21	10.5653	10.2607	10.5506	10.6304	10.4139	10.0992	9.97401	10.3	10.3598	10.5666	10.3941	10.7366	10.546	10.2607	10.3847	10.6492	10.7155	10.5331
ZDHHC17	8.88459	7.86287	8.88703	9.31962	9.52514	8.79463	9.34987	9.26095	9.53945	9.53593	9.11434	8.98842	8.68718	8.96483	8.94894	9.06853	9.08401	8.88769	9.10969	9.11148	9.00419	9.2064	8.38902	9.30647	9.27668	9.04239	9.02438	9.37926	9.17836	9.20972	8.40693	9.13927	8.56965	8.98293	9.34395	8.66339	8.84422	8.72962	9.02994	9.26047	9.20299	9.01086	9.17959	9.39781	8.45286	9.04155	9.1808	9.33455	9.30721
GFAP	11.3588	12.3934	12.7037	10.875	10.3509	11.9153	10.6918	11.2161	10.7831	10.1813	11.1521	11.9989	11.3696	11.8797	12.0881	12.4268	12.9153	12.677	11.8972	10.4034	11.242	12.0426	12.8016	11.6643	11.4441	11.6245	11.7234	11.6047	11.8397	11.6343	12.8889	11.5609	10.9068	12.049	11.3903	12.2529	12.3234	12.7601	12.9537	12.671	11.5096	12.7149	11.1539	10.1449	12.8575	12.6227	11.7703	11.622	10.8516
EMILIN2	6.74745	7.14259	6.68409	6.88943	6.72806	7.25789	6.84287	6.89735	6.67599	6.64068	6.67982	6.55509	6.8318	6.57979	6.79329	6.5291	6.63655	6.60635	6.47298	6.34055	6.46901	7.00317	7.46986	6.76466	6.50078	7.00088	6.79236	6.74475	6.80288	6.82004	7.76941	6.61904	6.89769	6.58849	6.70184	6.93056	7.16694	6.7467	6.66178	6.48834	6.49331	6.99367	6.63426	7.17158	7.2039	6.69241	6.79548	6.89869	6.8153
RBM9	6.89611	6.24325	6.73558	7.27068	7.36139	6.8579	6.77128	7.20673	7.38814	7.2709	7.25332	6.66985	6.52221	6.41373	6.92177	6.79437	6.597	6.77888	6.7824	7.04944	6.71163	6.96315	6.26854	7.00213	7.0997	6.94325	6.82777	7.39195	6.92023	7.08963	6.33105	7.17366	6.2587	7.00057	7.20557	6.78677	6.44409	6.69963	6.72445	6.93041	7.14838	6.71932	7.29378	7.53456	6.45931	6.99034	7.28389	7.33504	7.36743
TXNIP	11.9755	10.9196	10.7324	10.1591	9.82264	10.1265	11.7999	10.308	10.3371	10.3726	10.1364	10.0133	10.2866	11.946	10.8437	11.5321	11.4566	11.1161	11.3746	9.39919	9.60879	10.864	12.6445	11.5278	11.6693	11.5718	10.3623	9.92225	11.6643	10.8179	12.2318	9.95912	11.6948	10.8693	10.1395	10.4977	11.01	11.5096	10.6954	10.6609	10.3223	11.6848	9.75026	9.63507	11.7493	10.9327	10.4722	10.0133	10.2374
LPHN2	9.12394	9.03211	9.61122	9.30338	9.15118	8.77859	9.20244	9.19831	8.93968	8.98883	8.90261	9.06256	9.13123	8.09757	8.33999	8.63691	8.53284	8.57701	8.8333	8.8979	8.80889	9.28535	8.31403	9.36967	8.8333	9.31729	9.10147	8.7455	9.14414	8.77746	7.9835	8.73968	8.15887	8.72092	8.82348	9.0003	8.03392	8.20811	8.65809	8.98778	8.57074	8.29051	8.84853	8.88541	7.99093	8.60543	9.14681	9.11993	8.89273
ACTR6	9.07054	7.88495	8.99579	9.11485	9.52929	8.93394	9.42216	9.33879	9.40998	9.49441	9.31078	9.05086	9.12619	9.06451	9.50183	9.03895	9.22971	9.37819	9.52514	9.05505	9.07291	9.03645	8.68521	9.21763	9.31674	8.98883	8.97824	9.32026	9.15143	9.22127	8.52433	8.95434	7.98253	9.02319	9.09414	8.79937	8.43201	8.77078	8.51218	8.90753	9.20045	9.33455	9.29306	9.51237	8.72207	9.49501	9.22359	9.43148	9.3854
KIAA0494	9.69528	9.63383	9.67593	9.6301	9.37444	10.0382	9.65459	9.59795	9.49152	9.45804	9.72925	9.61557	9.92148	10.3797	10.1275	9.77737	10.1841	10.1085	9.7813	9.72178	9.6706	9.72103	10.5168	9.38988	9.76824	9.82877	9.81447	9.50363	9.97167	9.73457	10.5147	9.60595	10.7014	9.99012	9.65914	9.80008	10.206	10.4486	10.1325	9.70058	10.0263	10.3059	9.55462	9.41551	10.4691	9.85521	9.65204	9.50211	9.57786
ATP6AP1	12.113	11.7571	12.106	12.1272	11.8338	11.6593	11.8764	12.2357	11.9153	11.9551	12.0055	11.6948	11.5432	11.6145	11.4672	11.6593	11.6823	11.5809	11.5047	11.9888	11.9857	11.622	10.9866	11.617	11.6593	11.8458	11.6094	11.8397	11.6294	11.6875	11.2985	11.5363	11.3526	11.5071	11.6693	11.4959	11.0845	11.3465	11.5499	11.4092	11.5697	11.4235	11.4587	11.9687	11.2323	11.5341	11.6564	11.6976	11.622
NEGR1	6.95995	6.2392	6.98413	7.72123	7.9789	6.95197	7.50884	7.55979	8.0446	8.06819	7.92234	6.8856	6.6376	6.39174	7.01852	7.15958	6.68945	6.73031	7.37011	7.59587	6.86584	7.34377	6.21206	7.46277	7.66347	7.26028	7.2446	7.79601	7.42933	7.40144	6.18281	7.38513	6.36011	7.08368	7.91258	6.61044	6.26893	6.33113	6.90859	7.13068	7.42093	6.84111	7.76409	8.06589	6.21535	7.3316	7.81694	8.01645	8.01813
SLC35B4	8.34655	7.46829	8.43826	9.06451	9.2322	8.45933	8.76715	9.01781	9.22828	9.18438	8.72485	8.39354	8.21393	8.37968	8.34178	8.78149	8.4704	8.41792	8.91475	9.20854	9.24863	8.72188	8.04261	8.75294	8.91847	8.67701	8.26232	8.75409	8.61376	8.67611	7.96414	8.9466	7.9693	8.63295	9.18104	8.35148	8.21988	8.58383	8.48199	8.70588	8.5968	8.28826	9.11434	8.61324	8.18624	8.61781	8.77915	9.03045	9.2673
PHF14	6.57912	6.35985	6.41074	7.29291	8.02869	6.90883	7.31956	7.23963	7.80401	7.69712	7.8516	6.66178	6.5393	6.42469	7.09984	6.89676	6.7424	6.74461	7.35525	8.00066	7.75861	7.08689	6.57986	7.25741	7.44136	7.10099	6.84566	7.63856	7.21923	7.44806	6.63324	7.71366	6.46975	7.15766	7.95687	6.58889	6.40279	6.82425	7.06923	7.40621	7.39244	7.01005	7.49307	7.79376	6.46831	7.11103	7.32794	7.7158	7.75618
RBM3	6.43525	6.36836	6.23974	6.7044	7.07878	6.72105	6.37627	6.58937	7.13756	6.85942	7.15826	6.25217	6.2663	6.32136	6.52501	6.43455	6.47656	6.42259	6.34103	6.85759	6.50202	6.6022	6.24004	6.35942	6.53504	6.61001	6.40781	6.73679	6.60551	6.86352	6.69367	6.94471	6.33091	6.4527	7.002	6.31574	6.45059	6.77956	6.98819	6.46942	6.81789	6.98182	6.54498	7.59187	6.24336	6.52829	6.58045	6.70919	7.0231
MYO5A	7.43687	7.63709	7.44043	7.93853	8.0096	7.42565	7.78528	7.70386	7.73274	7.84664	7.81717	7.34992	7.0819	6.91993	7.18222	7.22003	6.95227	7.22253	7.08864	7.47223	7.24626	7.72172	6.70463	8.08995	7.90526	7.8649	7.96958	7.94968	7.66182	7.70743	6.84238	7.7755	7.34474	7.37877	7.75027	7.47637	7.27366	6.99607	7.42738	7.71533	7.51466	7.17866	8.02061	8.14072	7.1882	7.71432	7.89953	7.76247	7.92285
TMEM100	6.95084	7.78157	7.12502	6.97336	6.88307	6.76948	7.27779	7.05964	6.90233	6.96181	6.96815	6.79781	7.35868	6.98768	6.91689	6.85436	6.57221	6.55466	6.88717	6.82389	6.37404	6.9132	7.61773	7.14402	6.96791	6.88717	7.24641	6.84193	7.15386	6.89777	7.50327	7.63099	7.508	7.19904	6.96749	7.00344	7.85441	7.45021	7.65351	7.53271	7.10395	6.94147	6.96278	6.58493	7.78157	6.9028	6.95197	6.52495	6.83704
IDH3A	9.25916	9.04386	9.10756	9.54945	9.46059	9.18438	9.41765	9.51595	9.66632	9.4938	9.3656	9.46118	9.10383	8.81886	9.07359	9.39608	8.97803	8.98883	9.15322	10.1402	9.97785	9.24606	8.72962	9.0946	9.44617	9.0536	9.12641	9.71282	9.1141	9.29972	8.87008	9.43373	9.07105	9.16598	9.80008	9.21323	9.39637	8.83773	9.43422	9.40413	9.29848	9.13255	9.29895	9.35619	8.51024	9.20271	9.19376	9.67812	9.3377
PALLD	8.81225	9.75508	9.5385	8.53514	8.46097	9.29175	9.65	8.50236	8.62838	8.85829	8.72877	9.18949	9.47166	9.50363	9.29923	9.24368	9.69803	9.81447	9.24835	8.56762	8.50571	9.16883	10.0319	9.36588	9.02416	9.37819	9.47077	8.53813	9.20685	8.84477	10.3677	9.12836	10.5038	9.56973	8.80418	10.7106	10.6166	9.84897	9.73517	9.97243	9.16281	9.37216	8.69107	9.25647	10.5071	9.17884	8.91081	8.91475	8.70804
PTPRT	9.16574	8.5314	9.22045	9.71556	9.79971	9.28332	9.79074	9.48077	10.0391	9.98081	9.54381	9.72848	9.61865	8.75089	9.58043	9.75577	9.32499	9.27432	9.74893	9.8987	9.68973	9.65851	7.48492	9.87087	9.91206	9.59457	9.58364	10.023	9.73586	9.49964	7.45008	9.5385	8.08434	9.66693	10.0295	9.0598	8.42569	8.64161	8.82263	9.68132	9.49821	8.74463	9.83906	9.64162	8.09388	9.53768	9.71247	10.2401	9.96066
NAP1L1	9.85883	9.97821	9.72649	9.94329	10.0287	9.72178	10.1039	9.99542	10.2246	10.1885	10.1523	10.1877	10.1672	10.1292	10.1283	10.2136	10.147	10.0906	10.3519	10.1359	9.96599	9.89711	10.4397	10.0421	9.93046	9.98926	10.2528	10.0499	10.0832	10.2448	10.0947	10.0331	10.3708	9.88156	10.0495	10.0938	10.531	10.4387	9.89754	10.1441	10.0858	10.4629	10.0576	10.1851	10.1713	10.1977	9.96599	10.2586	9.9709
TNFRSF10B	7.70685	8.356	7.94944	7.44051	7.20471	8.05676	7.4905	7.54196	7.2886	7.09993	7.46986	7.6474	7.88221	7.65494	7.48938	7.36	7.54356	7.71664	7.45021	6.87645	7.10769	7.60253	8.75148	7.52218	7.38297	7.69942	7.71141	7.32497	7.79376	7.44806	8.16681	7.52229	8.03379	7.57128	7.38349	8.1125	8.83794	7.91028	7.72895	7.64064	7.20466	7.89709	7.37578	7.74246	8.19294	7.52251	7.59044	7.60413	7.58289
CNTN6	6.56152	6.18399	6.51073	6.86366	6.92315	6.52192	6.87907	6.84939	7.06035	6.81074	7.0385	6.53119	6.33517	6.31532	6.61239	6.49949	6.511	6.53006	6.55615	6.5485	6.87263	6.81124	6.22594	6.61255	6.68778	6.68453	6.69528	6.71684	6.56827	6.729	6.28561	6.92729	6.31862	6.76205	6.92006	6.36819	6.31705	6.54646	6.38874	6.78609	6.8941	6.34715	7.12307	6.75045	6.24168	6.76716	7.06428	6.7424	6.80623
TUBB6	6.70578	6.54631	6.66951	6.56255	6.46871	7.14532	6.82276	6.57639	6.60218	6.50297	6.63004	6.80923	6.94394	7.02131	6.65886	6.76592	6.84287	7.10448	6.90579	6.39044	6.6673	7.0461	7.90945	6.73069	6.62166	6.96014	6.69906	6.42266	7.08134	6.68114	7.62774	6.59762	6.58309	6.80357	6.83993	7.18909	7.90955	7.0819	7.10466	7.42597	6.70615	7.15008	6.65849	6.87816	7.42904	6.78071	6.94212	6.91787	6.88243
PHF21A	10.1212	10.7568	10.4272	9.91415	9.60509	10.074	9.97705	10.0367	9.59699	9.73992	9.60851	10.0658	10.1803	10.1523	9.68534	9.60388	9.91172	10.0869	9.64843	9.1971	9.46233	9.75775	10.5727	9.93046	9.77702	10.0133	10.2364	9.65914	9.83979	9.75988	10.3578	9.41946	10.2154	9.88058	9.27773	10.1359	10.1582	9.98229	9.72612	9.60036	9.75886	9.81719	9.64045	9.64809	10.3213	9.85345	9.6327	9.54314	9.44322
BHLHE22	7.68636	6.62856	7.44043	8.62572	8.43951	7.38462	7.87309	8.24165	8.40166	9.35889	9.12546	7.93152	7.74357	6.71886	7.39563	8.02418	6.8493	7.2307	7.83849	10.2144	8.3234	8.05224	7.56272	7.99715	8.12513	7.91839	7.60643	8.02732	8.42688	8.08434	6.56016	8.25476	7.01271	7.75439	8.34376	7.87937	7.07726	7.07319	8.70721	7.8189	8.46903	7.67347	8.59283	8.9855	6.61918	7.64688	8.58726	8.19795	8.88282
CCT6B	6.71661	6.42254	6.48948	6.87651	7.0659	6.68268	6.60452	7.04421	7.36017	7.02039	7.0461	6.42913	6.2873	6.41568	6.93619	6.5355	6.85784	6.80279	6.50205	6.52468	6.74144	6.64065	6.72818	6.55583	6.65905	6.76264	6.43433	6.66592	6.69234	6.83967	6.63324	6.96061	7.08989	6.78196	7.10887	6.38631	6.40456	6.89559	6.97382	6.51605	7.10473	7.03122	6.77263	7.47504	6.39526	6.84482	6.66497	6.80288	7.20015
FAM81A	9.41824	9.43422	9.35889	9.4626	9.56232	8.93771	9.5574	9.56114	9.72792	9.70191	9.3798	8.69274	9.00054	8.07494	8.82445	8.99511	8.43778	8.53192	8.955	9.09722	9.20997	9.35837	8.56709	9.50534	9.4385	9.20972	9.29098	9.57527	9.28994	9.33609	7.37169	9.37387	8.49729	8.99625	9.35679	8.82808	8.19698	8.26218	8.55559	9.05483	9.26857	8.74349	9.54733	9.71779	8.70072	8.89769	9.57376	9.67216	9.6069
GATS	10.6586	10.1644	10.6878	9.49731	9.32808	10.1869	10.2275	10.2972	9.75988	9.82434	10.1185	9.55374	9.87527	10.5352	10.4838	10.1352	10.6421	10.3887	10.2256	9.18854	9.60879	9.99698	10.8722	9.46843	9.87986	10.3668	9.90992	9.77632	9.69878	9.73746	10.5946	9.2527	10.4387	10.2718	8.9069	9.73091	9.55404	11.0853	9.36705	9.66862	9.59731	10.354	9.88338	9.68257	10.467	10.2154	9.83749	9.45016	9.25843
TNFRSF21	9.85002	8.55893	9.75854	10.0406	9.92589	9.69461	9.91139	10.1523	10.1696	9.87762	10.0206	9.68941	9.43687	9.50779	9.71183	9.72369	9.66632	9.54008	9.79712	9.84056	10.1591	9.93882	9.0898	10.0374	9.892	10.0214	9.92825	10.079	9.72848	10.0798	9.35994	9.88264	8.99301	9.56203	10.1784	9.64939	9.57786	9.22851	9.7529	10.1749	9.77844	9.41414	9.81383	10.0263	8.78817	9.67967	9.99228	10.241	10.0956
CBLN4	7.0898	6.61816	7.43137	8.22588	9.19022	7.60731	8.46699	7.78195	9.08814	9.20591	8.88985	7.91	8.20502	6.72297	7.538	8.22662	7.09249	7.34538	8.30381	9.28969	8.91583	8.45682	6.33539	8.78033	8.51074	8.15751	8.43215	8.67841	8.24522	8.27337	6.51403	9.014	6.60357	7.79552	9.02099	7.75776	6.84349	6.97516	8.38205	8.33531	8.44562	7.88672	8.67023	8.95674	6.52924	8.00974	8.62692	8.85528	8.95629
HCST	7.92803	8.10986	7.55943	7.64688	7.76373	8.65894	8.02233	7.88523	7.61896	7.50082	7.81089	8.19522	8.69235	7.64715	7.97524	8.15975	8.1775	7.88956	8.09301	7.37703	7.70869	8.67575	8.94509	7.82674	7.53271	8.16612	8.01378	7.3854	8.8072	8.34673	9.66302	8.03493	8.27466	8.25389	7.99007	8.61036	8.37545	8.55651	8.01205	7.61753	7.96063	8.61594	8.11998	7.86408	9.16518	8.34404	8.20622	7.99858	8.06955
TLN2	9.36809	8.7138	9.09143	9.37732	9.06276	8.85808	9.03686	9.08768	8.95629	8.90473	9.28535	8.714	8.60619	8.31179	8.74034	9.12307	8.82808	8.77131	8.7895	9.18854	9.09566	9.1192	7.91232	9.00599	9.30991	9.21628	8.82263	9.26274	9.03823	9.00509	8.17777	9.03328	8.26047	8.89578	8.93088	8.78358	8.12706	8.46561	8.97368	9.13517	9.01013	8.4764	8.97557	8.93528	8.10736	8.66947	9.15	8.9286	8.91431
SNORA62	7.11473	7.64489	7.06182	6.99076	7.02615	7.40433	7.19358	7.13525	7.03289	7.08051	7.33635	7.31071	7.32794	7.69554	7.70168	7.27701	7.66756	7.57093	7.25706	7.25519	6.7795	7.02265	7.9983	6.99866	7.02105	7.27644	7.11451	7.37429	7.37224	7.27173	8.52179	7.54467	7.65592	7.74526	7.32276	7.8992	8.26204	8.49076	7.99817	7.5351	7.54081	7.78749	7.10635	7.03272	7.93439	7.34418	7.09126	7.24559	7.32158
ITGA10	7.14142	7.6024	7.13925	6.72699	6.55473	6.80443	6.85331	7.07618	6.75871	6.57836	6.55723	6.90954	6.71704	6.76062	6.56372	6.75051	6.60458	6.56651	6.69172	6.3549	6.30373	7.04898	7.64598	6.99926	6.90899	6.94735	7.01998	6.68774	6.85304	6.78689	7.52989	6.61219	7.16685	6.59777	6.69179	7.01645	7.49398	7.04184	7.28256	6.72482	6.74378	6.91595	6.6016	6.78282	7.28181	6.6692	6.6931	6.55648	6.52
OCIAD2	8.64993	9.02669	8.01102	9.12494	9.12571	8.53475	8.76049	8.9204	8.86252	9.22386	8.97983	8.63817	8.70291	7.97145	8.43657	9.0274	8.08089	8.10884	8.57092	9.00859	8.77468	8.82348	8.02458	8.8181	8.76799	8.67383	8.84109	9.06593	8.73521	8.75989	8.92463	8.87943	8.57408	8.65638	8.85351	8.58073	8.85808	8.03469	9.28891	8.79524	8.95896	8.59573	8.96922	8.59712	8.28395	8.49551	8.67073	8.58796	8.87218
SCN3B	6.51103	6.22324	6.37224	7.25104	8.01062	6.72681	7.24673	7.2115	7.70314	7.79278	7.78235	6.65681	6.41425	6.32136	6.87192	6.8917	6.52501	6.63965	7.23524	8.73734	7.57195	7.30313	6.18926	7.42093	7.52902	7.26437	6.95282	7.53983	7.28234	7.41902	6.19017	8.17457	6.14495	7.04616	8.17777	6.7102	6.27705	6.42355	7.2446	8.23974	7.59904	6.99069	7.63511	7.53838	6.23635	7.21508	7.86342	7.84338	8.199
ADCK4	6.77596	6.52078	6.65143	6.77529	6.59303	6.93427	6.70615	6.72829	6.68099	6.68023	6.64351	6.82665	6.59804	6.91546	7.05027	6.92352	7.05891	7.10578	6.90968	6.71777	6.32463	6.8255	7.08915	6.71072	6.71092	6.79268	6.66084	6.84857	6.84337	6.66428	8.02189	7.1818	6.97807	7.17732	6.86734	7.46169	7.27366	6.85114	7.12573	6.88441	7.09223	6.96233	6.94785	6.60413	7.01433	7.02693	6.76998	7.16366	7.06323
ITPKB	9.28069	10.3909	9.4654	8.60706	7.8915	9.39781	8.41955	8.98031	8.3017	7.97745	8.2977	9.76685	9.80107	9.64238	9.10844	9.24262	9.81323	9.84786	8.99205	7.96633	8.49057	9.4062	10.335	8.64425	8.65223	9.05288	9.36158	8.72207	9.27262	9.00759	10.5017	8.44318	10.1919	8.89616	8.64465	9.91311	11.0972	9.73804	9.8237	8.93817	8.71191	9.34842	8.47503	8.0569	10.2439	9.10283	9.07762	8.97898	8.64939
DDX24	9.82402	8.75925	9.5194	10.1869	9.9252	9.25244	9.84056	10.0774	9.73746	9.67465	10.037	9.61834	9.34866	9.24053	9.74545	10.0116	9.76998	9.58849	10.1109	10.6676	10.7818	9.96374	8.86081	10.0841	10.2645	9.78167	9.57616	10.074	9.95474	9.94871	9.23372	10.0815	9.07826	9.77163	10.4933	9.45642	9.43621	9.40592	9.72925	10.2163	9.82943	9.64073	10.0632	9.70058	8.79696	9.82157	10.0527	10.4387	10.2228
RNF135	6.82018	7.38646	7.07945	6.73901	6.7623	7.00224	6.89811	6.80725	6.74378	6.72477	6.88172	6.98749	6.76427	6.85937	6.90004	6.81052	6.73349	6.76643	6.84214	6.6906	6.37404	6.96669	7.62795	6.97122	6.90677	7.06106	6.98652	6.91237	7.07524	7.00817	7.70253	6.74277	7.6078	6.9996	6.72992	7.10261	7.22121	7.31983	7.0435	6.87809	6.81676	7.2368	6.92322	6.81264	7.69097	6.91468	6.81391	6.76905	6.55884
VAT1	7.93026	8.5008	7.89469	7.76987	7.51	7.77245	7.64018	8.08372	7.38229	7.26382	7.54544	8.35102	7.95387	8.4916	8.05676	8.01617	8.13533	7.99503	7.7005	7.99701	7.85541	7.71052	8.71081	7.81485	7.88375	7.84275	8.08578	7.68912	7.72467	7.62221	8.94466	7.73585	8.29117	8.18848	8.04485	8.00844	8.88459	8.37465	8.37603	7.87622	7.8984	8.17043	7.64204	7.58427	8.19019	7.80153	7.6904	7.64087	7.51809
PMS1	6.92966	6.19252	6.9573	7.03542	7.143	6.86559	7.05628	7.12203	7.23796	7.16285	7.26061	6.86326	6.92416	6.82786	7.00432	6.78029	6.91507	6.98834	6.9584	6.69794	6.98033	7.0095	6.50173	7.05385	7.07684	6.97097	6.99076	7.02493	7.03569	7.10514	6.63055	6.86797	7.00371	7.0062	7.06122	6.85674	6.78829	6.96267	6.74785	7.13181	7.17857	6.95618	7.32115	7.19518	6.93432	7.26486	7.28584	7.15974	7.20631
LOC648399	6.6364	6.2774	6.65615	7.20568	7.79094	6.98268	7.49193	7.19573	7.71533	7.64961	7.65592	7.31625	6.864	7.02602	7.61643	7.12588	7.0646	7.2295	7.63046	7.99291	7.65156	7.29893	6.61123	7.55736	7.57049	7.12588	7.36356	7.77271	7.44843	7.56029	6.84496	7.67646	7.2358	7.75946	7.86247	7.09667	6.95565	7.1947	7.44378	7.7736	7.92133	7.34306	7.79155	7.9212	6.91085	7.59567	7.71258	8.05068	8.00066
C3ORF59	7.90376	6.84741	7.79781	8.19369	8.25434	7.57287	8.16075	8.21271	8.42088	8.39545	8.07091	7.75804	7.50895	6.97323	7.51443	7.79488	7.42489	7.5413	8.12931	8.22019	7.51628	7.97561	7.14999	8.24651	8.43268	7.9381	7.76849	8.18025	7.99342	7.87081	6.79617	8.13099	7.20843	7.60043	8.33964	7.31824	6.95922	7.21523	7.42448	7.60835	7.8584	7.45694	8.2077	8.20622	7.17624	7.74515	8.06645	8.43458	8.39132
ALPL	8.62711	10.1077	8.79313	8.50197	8.42417	8.53475	8.25223	8.82031	8.33903	8.22495	8.96324	8.78189	8.39949	9.57762	8.46265	8.56231	9.0392	8.59357	8.7025	8.42939	8.58684	8.13404	10.7588	8.422	8.53047	8.62692	8.91967	8.66725	8.22441	8.70626	9.10649	8.7025	8.64583	9.10996	8.85564	8.39248	9.57976	9.75815	8.81308	8.75215	9.00859	8.94019	8.91327	8.26359	9.58754	8.77105	8.57533	8.85189	8.07382
RARRES3	8.67518	8.64621	8.87278	8.03611	7.83535	9.43397	8.45459	8.99941	7.74453	7.76235	8.90753	8.44715	8.21289	9.04634	8.7322	8.81091	9.18653	9.12116	8.46903	7.47947	7.90988	8.86022	9.16905	8.31076	8.13208	8.92108	8.05939	8.1686	8.76447	8.69455	10.3598	8.11549	8.74853	8.80136	7.94046	9.89312	8.51218	9.53472	8.66608	8.4066	8.25253	8.98458	8.0728	7.77563	9.69202	9.20045	8.29617	8.1734	7.98731
SULT4A1	9.10625	7.88335	8.94706	9.4819	9.35543	8.50324	8.71651	9.37216	9.26753	9.14248	9.03349	8.7318	8.464	7.81321	8.59113	8.73414	8.27268	8.3092	9.00833	9.44699	9.38159	8.74126	6.45429	8.93417	9.32106	8.74853	8.73651	9.43719	8.78582	9.23516	6.62177	9.05837	7.33565	8.71484	9.32241	8.29706	7.58773	7.62782	8.58383	8.8331	8.9429	8.12931	9.12069	9.39722	7.158	8.79013	9.25742	9.20045	9.28864
ASCL1	8.4709	9.012	8.59265	8.54686	8.84405	9.00991	9.16063	8.41204	8.57765	9.16039	8.57533	9.02557	9.37953	9.18729	9.20444	9.09676	9.14556	9.11666	9.33315	7.74681	8.61324	9.00625	9.97745	8.64252	8.80943	8.87989	9.32452	9.20402	9.14932	8.72705	9.5323	8.77058	9.29895	9.08449	8.40249	9.04614	10.0961	9.38268	8.89834	9.28535	9.09211	9.04614	8.7039	8.63578	10.2736	9.13788	8.89876	8.83138	8.53493
SLC24A6	8.57765	8.75238	8.49111	8.08295	7.81221	8.47456	8.03916	8.19653	8.07728	7.79349	7.90915	7.93998	7.69672	8.26105	8.10277	8.00735	8.29261	8.17593	7.8293	7.27263	7.29668	8.14133	9.1836	7.74925	7.81429	8.24696	8.07077	7.80205	8.05408	8.15595	9.11196	7.6911	8.96678	8.25779	7.58806	8.02233	7.84229	8.11812	7.79513	7.54665	7.78321	8.27163	7.84138	8.08251	8.50465	8.09468	7.86045	7.95027	7.84806
KLHL4	6.95795	6.3946	6.81219	7.22129	7.24234	6.96821	7.12482	7.30164	7.37011	7.38914	7.06667	7.28584	7.16899	7.44681	7.42041	7.52122	7.34418	7.18313	7.44234	7.6664	7.78725	7.06617	6.52762	7.10364	7.28379	7.01879	6.94042	7.04502	7.10269	6.98163	6.66373	7.05301	6.45204	6.85214	7.15306	6.6307	6.43473	6.81844	7.02624	6.83459	7.10395	6.97715	7.07548	7.20008	6.5128	7.06153	7.20458	7.11875	7.29106
KLHL2	8.99896	8.41792	9.00833	9.23315	9.43256	8.99181	9.65061	9.46706	9.44353	9.54124	9.25244	9.56293	9.31805	9.0636	9.03235	9.3377	9.06923	9.10866	9.50018	9.17197	9.12092	9.66632	8.80645	9.75508	9.37762	9.23729	9.42545	9.31831	9.43472	9.07339	8.78906	9.21444	8.96546	9.0106	9.54733	9.24397	8.9332	8.899	9.58164	9.40325	9.33124	9.31231	9.48077	9.78606	8.8333	9.2938	9.59249	9.59421	9.57913
AXL	8.28797	9.5194	8.2583	7.76987	7.62851	8.23722	8.06306	8.018	7.74119	7.61773	8.12309	7.96296	7.97449	8.52359	7.92323	8.21504	8.15975	8.0196	7.99459	7.41121	7.41039	7.99433	9.53653	7.80205	7.76973	7.91375	7.96402	7.85081	8.00779	8.07242	9.65654	7.94769	8.2689	8.16555	7.53197	7.98705	8.98007	8.37794	8.35015	7.99314	8.15175	8.21942	7.72161	8.05953	9.24339	8.1367	7.7337	7.51255	7.57287
SYNJ1	11.1949	9.5939	10.7537	11.3155	11.4171	10.7119	11.2607	11.3781	11.2737	11.137	11.2634	10.947	10.7192	10.1969	10.7095	10.8152	10.7014	10.6317	10.8995	11.3433	10.7806	11.0194	9.06148	11.2016	11.0268	11.0027	10.875	11.3725	10.9097	10.9573	8.8211	11.045	10.2064	11.0116	11.3289	10.5752	9.57649	10.2191	10.3322	10.8312	11.1079	10.3234	11.3945	11.3024	9.70401	11.1999	11.3136	11.4912	11.3506
EFS	7.55447	6.99165	7.34983	7.14647	6.98519	7.44575	7.03347	7.49079	7.03041	7.05089	7.22055	6.92467	7.14738	8.04358	7.76038	7.35414	7.99133	7.80374	7.25475	7.20613	7.20525	7.05831	7.97637	6.92459	7.32258	7.15613	7.11804	7.09695	7.00127	7.18222	7.80162	7.09126	7.60496	7.40582	6.89065	7.29422	7.58773	7.87026	7.34789	7.55267	7.57946	7.61937	7.23663	7.03551	7.76015	7.65831	7.20919	7.00521	7.07672
C9ORF140	6.92303	7.40907	6.96546	6.94365	6.79593	7.05582	6.68985	6.85834	6.99049	6.97197	7.02303	6.402	6.49841	6.55439	6.54846	6.5746	6.67574	6.6965	6.49638	6.43914	6.34651	6.95554	8.15446	6.79454	6.7773	7.0172	6.90586	7.03837	6.88749	6.99547	7.35695	6.76082	7.33876	6.8094	6.53963	6.64728	7.58773	7.04184	7.54992	7.10421	7.10261	6.99454	6.67078	6.83244	7.21518	6.76998	6.91389	6.65691	6.83598
CECR6	8.0644	7.14508	7.96247	8.21011	8.01852	7.7292	7.85928	8.08295	8.18117	8.12294	8.06981	7.67211	7.73645	7.08923	7.73447	7.56458	7.44144	7.51832	7.79994	7.92146	8.2345	8.06015	7.31165	8.14556	7.90405	7.90032	7.98514	8.23479	8.02884	8.03804	7.13568	8.00859	7.04426	8.14622	7.86933	7.68121	7.47617	7.34901	7.74959	7.95241	7.77	7.44988	8.20837	7.50646	7.17128	7.90945	8.04665	8.04036	7.96985
C1ORF54	8.77468	9.58307	8.59515	8.37733	7.82394	8.59493	8.27868	8.19092	7.90561	8.2345	8.5	8.8287	9.09676	8.95391	8.45219	8.79502	9.01034	8.76447	8.13837	8.6848	8.44144	8.51844	9.15143	8.08206	8.04691	8.54841	8.31576	8.10421	8.39609	8.60687	9.70834	8.20168	8.95828	8.57632	8.07242	8.40836	8.78033	9.60879	8.35762	8.32232	8.28488	8.714	8.0964	8.21869	9.2661	8.45991	7.98631	7.7554	8.04501
CARTPT	6.64755	6.71522	6.74209	6.69117	7.42031	6.74514	7.58289	7.03204	6.93859	7.6381	6.62836	6.50624	6.45976	6.34121	6.36962	6.94806	6.3374	6.38066	7.6445	6.36851	7.39494	7.27137	6.36877	8.38932	7.87559	7.03927	6.83573	6.9317	8.02093	6.981	6.34491	6.89769	6.30908	6.39101	7.53504	6.66084	6.47904	6.57668	6.67922	6.83937	6.98125	7.31737	6.61017	7.51936	6.65046	6.719	7.56645	6.96163	7.25964
ZNF706	9.95028	8.84705	9.56591	9.96853	9.86058	9.54226	9.55615	9.4819	9.63631	9.94369	10.0898	9.11076	9.08115	9.0106	9.54124	9.51471	9.37323	9.16621	9.36429	9.91065	9.40117	9.83595	9.18157	9.5961	9.81013	9.80008	9.35863	9.61901	9.61499	9.55986	8.67841	9.67376	9.19122	9.59095	9.71647	9.24001	8.60633	9.36532	9.46814	9.5188	9.69069	9.34757	10.0889	10.0823	9.17153	9.57442	9.95249	9.52253	9.85956
PACSIN2	9.79781	10.1035	9.86169	9.51002	9.07921	9.56999	9.49788	9.56912	9.06923	9.26662	9.09374	10.0603	10.1995	9.82503	9.4062	9.64908	9.55253	9.56262	9.72178	9.61499	9.48463	9.38914	10.3145	9.58629	9.27668	9.19831	9.57553	9.48299	9.38698	9.32759	10.0956	9.51207	9.34652	9.63383	9.4654	9.93809	9.75917	9.69461	9.87527	9.42881	9.4129	9.61936	9.43536	9.52689	9.80623	9.63445	9.30545	9.22228	9.2661
CCDC55	6.95221	7.04305	6.95482	7.04524	7.1968	7.262	7.04944	7.00357	7.25607	7.1882	7.28921	6.91999	6.93919	6.90733	6.97058	6.91931	6.93868	7.12867	6.96217	6.86752	6.54173	7.28488	7.73315	7.11501	7.1229	7.17359	7.4006	7.32446	7.21426	7.22392	7.75753	7.19109	7.51525	6.96884	7.00661	7.25265	7.96076	7.31795	7.26823	7.19492	7.15354	7.30232	7.06211	7.33115	7.2736	7.15759	7.23712	7.15542	7.23101
BEX1	7.67795	7.56174	7.55115	8.10897	8.21626	7.55058	7.61343	7.9704	7.96506	8.11788	8.10451	7.19862	6.91143	6.9483	7.4945	7.73414	7.32665	7.30063	7.56364	8.09301	7.78725	7.906	7.34692	7.62187	7.81181	7.82234	7.64622	7.96865	7.79885	7.96211	7.3903	8.17284	7.51525	7.82059	7.93622	7.51137	7.27666	7.90873	8.03001	7.58751	7.83045	7.8799	8.10604	7.74764	7.32285	7.73645	8.01928	7.94944	8.04546
TMX4	7.19142	6.81153	7.05875	7.75765	8.19246	7.29185	7.62002	7.5654	7.90485	8.14983	7.56708	7.01852	6.64974	6.55327	6.89731	7.17473	6.79262	6.7455	7.18834	7.39371	6.81029	8.05068	6.91846	7.78725	7.8826	7.5854	7.50855	7.72272	7.67795	7.76396	6.77974	7.89377	7.24536	7.20342	7.94685	6.78871	7.02788	7.2806	7.18417	7.5634	7.44051	7.08381	7.78528	8.09563	6.86376	7.32962	7.88321	7.64121	7.7151
LRP5	7.87548	8.94424	8.12096	7.22645	7.0243	7.38122	7.50195	7.24714	6.93699	7.13535	7.17904	7.02965	7.14416	7.6129	7.09822	7.0836	7.20506	7.04579	7.07698	6.5073	6.71163	7.26476	8.75484	7.53519	7.413	7.35617	7.68828	7.27245	7.39112	7.2773	7.20547	6.85857	8.31665	7.07777	6.77544	7.19763	7.41229	7.30985	6.93668	7.23896	7.027	6.93723	7.13648	6.98304	8.4701	7.14978	7.18068	6.84293	6.89301
PSMD1	9.06494	8.56891	8.80666	9.26465	9.57025	8.88584	8.94957	9.49854	9.48979	9.24791	9.49731	9.04634	8.91583	8.84253	9.31128	9.26964	9.18801	9.12282	9.345	9.98081	9.80774	9.04469	9.04493	9.13625	9.49093	9.25445	8.99084	9.53355	9.17931	9.49881	9.25866	9.44259	9.20782	9.31498	9.66896	8.69107	9.3626	8.94382	9.24212	9.70334	9.34085	9.01804	9.27237	9.6168	8.84722	9.22386	9.42712	9.45942	9.41391
THUMPD1	7.22121	6.46732	6.96546	7.3368	7.56297	7.24743	7.40896	7.40562	7.6602	7.69028	6.91831	7.24216	6.95341	6.75581	7.13128	7.06182	6.99376	7.02723	7.43717	7.15839	7.10769	7.36195	6.86303	7.45422	7.36846	7.18499	7.19948	7.44136	7.27144	7.3559	6.8477	7.30736	6.82924	7.06574	7.48308	7.19022	6.83844	6.98375	7.23101	7.20814	7.4524	7.3131	7.61334	7.73491	6.98542	7.41229	7.40778	7.62337	7.49929
MTCH1	12.5221	12.3596	12.9537	12.9218	13.0909	12.5014	12.9153	12.8514	13.0395	12.7837	12.9604	12.6124	12.4311	12.4758	12.8261	12.6605	12.8261	12.8575	12.7715	13.2094	12.9537	12.6824	11.7999	12.7891	12.9479	12.5268	12.7037	12.8575	12.4811	12.6177	11.9989	12.7773	12.1025	12.7773	13.0909	12.6059	12.0741	12.2157	12.5532	13.032	12.6491	12.4081	12.8952	12.7958	12.306	12.6877	12.6927	12.9816	12.882
AKAP7	7.61172	8.33086	7.47168	7.44114	7.32516	7.58845	7.34789	7.23869	7.25996	7.4223	7.24093	7.40433	7.82261	7.26725	7.23687	7.57005	6.83871	7.04192	7.43003	6.76787	6.58536	7.55071	8.41268	7.70718	7.58056	7.39923	7.89763	7.6896	7.34474	7.38521	7.6321	7.17577	8.49024	7.36317	6.94223	7.6545	7.34727	7.75718	7.28142	7.09703	7.44545	7.32883	7.24892	7.82068	8.16741	7.57013	7.54279	7.35779	7.45497
BBS7	6.83702	6.27122	6.53291	6.67282	7.0819	6.65291	6.73128	6.93868	7.18203	7.07124	6.93723	6.46143	6.3306	6.29688	6.51918	6.50591	6.41795	6.47455	6.64996	6.69424	6.62039	6.72614	6.19856	6.69408	6.74291	6.70304	6.59101	7.04776	6.71886	6.8373	6.26497	6.63647	6.34093	6.58367	7.01011	6.5061	6.24368	6.35661	6.50565	6.67492	6.74587	6.54158	6.86531	7.1163	6.37741	6.7179	6.86646	7.06284	6.87785
SCG2	9.8197	9.30963	10.0414	11.2217	11.4716	10.8793	10.4848	11.2681	11.2553	11.2947	11.0223	10.1177	10.3608	8.92108	9.92825	10.5763	9.94764	10.0607	10.0399	11.4737	10.7279	10.4787	7.58452	10.924	10.6397	10.423	10.3117	10.9282	10.1869	10.7677	8.67916	11.164	8.57733	10.6094	11.2217	9.99012	8.54974	9.36074	9.92187	10.6328	10.684	9.84719	10.9313	11.2323	8.49729	10.2346	10.689	10.5352	11.0179
GPR44	6.3279	6.19252	6.30568	6.43639	6.37508	6.45473	6.3085	6.24582	6.42567	6.5034	6.34053	6.53119	6.66945	6.28754	6.82142	6.74677	6.40603	6.44537	6.52305	6.29423	6.32463	6.48073	7.20863	6.57912	6.504	6.3764	6.68482	6.54074	6.50271	6.43455	6.40787	7.06633	6.66225	7.05857	6.41065	6.41298	7.21821	7.21752	7.14086	6.56026	6.87553	6.57297	6.54982	6.26822	7.02078	6.58306	6.41902	6.14684	6.12394
FZD3	8.29446	7.56174	8.11928	8.72345	9.04788	8.67344	8.77805	8.64507	8.76594	8.92213	8.97582	9.01352	8.68302	8.12014	8.61992	8.40764	8.21626	8.47073	8.67306	9.15587	9.22461	8.79334	7.62547	8.98615	8.75884	8.89638	8.57593	8.88703	8.79152	8.76378	7.26841	8.9429	8.05766	8.73279	9.14248	8.52508	8.7455	8.03077	8.7968	9.16574	8.79013	8.6429	8.62935	9.2142	7.5867	8.46484	8.83983	8.88944	8.83894
PLSCR3	9.22749	8.25527	8.93683	9.0636	8.68073	9.17688	8.59265	8.75905	8.59113	8.56056	8.67953	8.41972	8.61781	8.78483	8.82916	8.6094	8.87048	8.72705	8.39797	8.28005	8.4066	8.69533	9.52897	8.56728	8.5512	8.76069	8.46162	8.45564	8.69291	8.68116	9.13517	8.29675	9.0003	8.90519	8.35336	8.64054	8.1568	9.07014	8.43164	8.24554	8.59113	8.80076	8.45498	8.88728	8.8591	8.73501	8.52433	8.46231	8.32092
LMO4	10.3292	9.50655	10.3029	10.6732	10.9155	10.0109	10.5038	10.904	10.8437	11.024	10.6657	9.95249	9.89277	9.27618	9.93046	9.96927	9.77881	9.72304	10.0295	10.1644	10.1969	10.4064	8.49863	10.6732	10.5579	10.4095	10.4516	10.8626	10.3274	10.4903	8.8634	10.5038	8.92665	10.2012	10.9875	9.96561	9.21834	9.54916	9.64714	10.2154	10.5418	9.76545	10.8003	10.4221	9.1779	10.206	10.5418	10.7601	10.562
GLTSCR2	11.4505	11.5047	11.3625	11.2965	11.045	11.3725	11.2718	11.4359	11.1949	11.1656	11.1079	10.9718	11.4696	11.1161	11.098	11.4009	11.0897	11.2985	11.3043	10.417	10.9851	11.0838	11.5857	10.9977	10.9253	11.1973	11.2718	11.0422	11.498	11.0723	11.5878	10.8873	11.4778	11.036	10.8981	11.0422	11.4891	11.4716	11.3506	10.9484	11.1063	11.672	11.1127	11.1178	11.2588	11.0875	10.9141	10.8908	10.8016
PCDH20	8.15353	6.88474	7.49728	8.78189	8.70427	7.72732	8.84362	8.88664	8.89963	8.57562	8.98148	8.33367	8.33382	7.45251	8.1775	7.962	7.56871	7.75847	8.37779	9.15322	8.58331	8.17377	6.90916	8.67023	8.24957	8.71024	8.06819	8.56728	8.33546	8.51767	6.85056	8.53493	6.87867	8.48402	8.65418	7.84953	7.30313	7.55014	7.65673	8.41495	8.4558	7.71533	8.96055	8.48524	7.3529	8.56762	8.68624	8.92298	8.36041
NAP1L2	6.94548	6.50799	6.96048	7.81671	8.96142	7.44461	8.40149	7.93026	8.70194	8.89025	8.61992	7.82749	7.5351	6.62498	7.96036	7.95466	7.35661	7.61172	8.56252	8.69107	8.78799	8.19914	6.78107	8.59474	8.57593	7.86973	7.92211	8.88241	8.4856	8.66555	6.60649	8.44128	6.80306	7.92349	8.87738	7.4128	6.89263	7.07542	7.74453	8.57181	8.43355	7.71916	8.47801	9.01984	6.65681	8.03538	8.39915	8.86252	8.7169
AATF	7.62155	7.94209	7.61067	7.34289	7.22488	7.22222	7.3986	7.44624	7.33341	7.27527	7.21699	7.49566	7.54921	7.68661	7.42766	7.54016	7.62882	7.71943	7.40709	7.11265	7.65156	7.33307	7.84847	7.38705	7.4344	7.40562	7.54903	7.45705	7.3581	7.3642	7.83437	7.20534	7.69723	7.28496	7.2865	7.47002	7.71757	7.47995	7.27822	7.30549	7.41732	7.35959	7.29881	7.03272	7.69148	7.30448	7.24131	7.32507	7.22818
TBC1D9	8.51043	7.32068	8.35116	9.28637	9.88264	8.67793	9.18128	9.19419	9.70924	9.68941	9.67407	9.15322	9.02122	8.12077	8.97943	9.35038	8.64215	8.85585	9.3442	9.90875	9.51766	9.1274	7.69746	9.20423	9.06003	9.05528	8.66571	9.43314	9.15322	9.08768	7.7714	9.65914	7.80969	9.23623	9.74478	9.11049	7.93119	8.32445	9.00304	9.04614	9.34444	9.05382	9.54854	9.31291	8.00455	9.27564	9.43819	9.74825	9.77564
ADORA2B	7.19295	8.43593	7.67905	7.21786	7.12884	7.8939	7.73622	7.20342	7.27068	7.26285	7.41954	7.52313	7.59044	7.23134	7.34872	7.29452	7.60802	7.81541	7.05713	6.9206	6.63996	7.94185	8.52343	7.61693	7.17967	7.95027	7.55071	7.42192	7.61915	7.77258	8.57785	7.41924	8.33103	7.60496	7.20899	8.041	8.88049	7.73654	7.61542	7.78258	7.348	7.45542	7.16961	7.5556	8.38538	7.45747	7.54489	7.22921	7.19462
AIFM3	7.06945	7.58795	7.15354	6.98178	6.80417	7.0479	6.83607	6.76851	6.69519	6.83134	6.87286	6.87115	7.04246	7.11599	7.24324	7.14482	7.08997	7.03368	6.927	6.81989	6.87263	6.91905	7.84445	6.92322	7.03361	7.04752	7.15471	7.22392	6.96061	7.02624	7.52763	7.21247	7.59149	7.39156	7.11376	7.50895	8.01683	7.78269	7.75027	7.34055	7.26172	7.04822	6.96815	6.77699	7.77537	7.03972	7.07754	6.94897	7.08087
IGSF3	7.69173	6.81856	7.78859	8.05967	8.16597	7.34134	7.9393	7.7714	7.94285	8.32217	7.67986	7.30786	7.46423	6.52564	7.16134	7.57756	6.99483	7.24657	7.70265	7.71174	7.68188	7.98364	6.73094	8.03227	7.87243	7.69606	7.46259	7.79461	7.69723	7.56064	6.44516	7.82151	6.38914	7.36908	8.14907	7.14543	6.74591	7.10763	7.56434	7.47108	7.55071	7.20981	7.73361	7.99657	6.7725	7.36708	7.84087	7.87559	8.10851
LIMA1	7.11198	7.0836	6.94614	7.28002	7.26437	7.58587	7.34931	7.25666	7.35788	7.24547	7.39187	6.95698	7.10113	7.17747	7.53855	7.18664	7.41372	7.24861	7.32366	6.93605	6.82241	7.12254	7.85218	6.99866	7.32507	7.40995	7.22818	7.17682	7.32171	7.34147	7.80162	7.27473	7.57704	7.4344	7.15018	7.27235	8.46856	7.68404	7.64379	7.58986	7.65112	7.66223	7.11868	7.36139	7.68762	7.41604	7.28737	7.16915	7.17359
FZD9	8.62822	10.2136	8.26047	8.27663	7.87171	8.06054	8.49625	8.48661	7.9993	8.0712	7.9634	9.13278	8.95111	8.83349	7.85136	8.27268	7.83639	7.80263	7.90043	7.26403	7.34992	8.03268	9.82296	8.36096	7.88452	8.10469	8.66339	8.03996	8.17704	8.06336	8.81579	7.83003	8.89578	8.02793	7.84068	7.68912	10.0063	8.16234	8.68302	7.62767	8.0955	8.37901	7.90709	7.88581	8.84129	8.13968	8.15048	7.82628	7.9704
FOXD1	6.62704	7.2307	6.82204	6.38762	6.56213	6.79763	6.73021	6.61844	6.68131	6.56351	6.51377	6.64172	6.60043	6.51357	6.47451	6.45715	6.48433	6.48584	6.56189	6.31582	6.27322	6.86093	8.20981	6.74296	6.67916	6.70847	6.89746	6.60809	6.73938	6.77446	7.24281	6.55696	7.22931	6.58027	6.45543	6.60248	7.31695	6.84118	6.63095	6.60699	6.59236	6.76905	6.58514	6.51402	7.1836	6.58945	6.69546	6.40572	6.41979
PHGDH	11.1724	11.563	12.0361	11.0641	10.7575	11.6071	11.0675	11.3588	10.9528	11.0163	11.2088	11.0883	10.9718	11.9651	11.514	11.3193	11.8257	11.6643	11.1029	10.6918	10.8509	11.1999	11.9787	10.7741	11.2217	11.1451	11.5586	10.875	11.1571	11.0406	11.9027	11.0376	11.946	11.3725	10.6409	11.2305	11.8764	11.7597	11.3402	11.3881	11.3193	11.4462	10.8096	11.1338	12.113	11.4696	10.9358	10.6706	10.2672
SLC1A7	6.36646	6.89784	6.42976	6.69556	6.3111	6.48709	6.47811	6.74965	6.27325	6.45258	6.32821	6.89263	7.12124	7.27851	6.73586	6.70596	6.49636	6.47888	6.6099	6.32657	6.30891	6.63115	6.72818	7.06778	6.86043	7.50949	6.96278	6.38441	7.08548	6.58616	7.04416	6.27686	6.38588	6.86018	6.22396	6.64336	6.84165	7.1796	6.28865	6.37145	7.03994	7.16852	6.57029	6.27828	6.7255	6.96755	6.82877	6.53805	6.25349
EPAS1	9.26964	10.6375	9.79258	9.12192	9.28019	10.25	9.63476	9.72541	9.65459	9.36074	9.44785	10.0898	10.2256	10.6794	10.2894	9.6018	10.3578	10.3847	10.1618	9.326	9.57253	9.45467	11.4359	9.6392	9.40827	10.1377	9.73992	9.52453	9.68941	9.99945	10.9491	9.85669	10.4722	10.1987	9.9689	9.77163	11.169	10.7179	10.3489	10.0048	10.1217	10.6026	9.51237	9.27073	10.6781	10.2047	9.65914	9.9418	9.66502
CYP27A1	8.61643	8.55191	8.6636	7.77061	7.41072	8.05253	7.83174	8.43538	7.66924	7.506	7.71603	8.23846	7.86034	9.22386	8.69839	7.99133	8.7944	8.75639	8.09576	7.08225	7.65156	7.78749	8.8652	7.86781	8.34214	7.95255	8.70863	7.77163	7.92273	8.1981	9.02345	7.71052	8.16957	8.19035	7.6454	7.9574	8.33787	8.62214	8.09283	8.20196	8.01741	8.52105	7.81978	7.45251	8.62822	8.49604	7.78609	7.62337	7.78425
FBXL7	7.08757	7.58646	7.15766	6.84956	6.77758	7.20899	6.94915	7.11418	6.8881	6.84125	6.96453	7.07124	6.96302	7.53539	7.03326	6.8937	6.99245	6.96181	6.9206	6.64471	6.68604	7.00235	7.3089	6.89246	7.03569	6.8836	7.2554	6.72641	6.89481	7.0824	7.22921	6.94724	7.49307	6.7385	6.80725	7.062	7.51383	7.24249	7.23602	6.996	6.82842	7.05591	6.87543	6.67752	7.46392	6.94879	7.0229	6.79862	6.79653
NDEL1	10.9776	10.5243	10.8306	11.3548	11.5186	11.0997	11.24	11.407	11.3706	11.3526	11.2553	11.3214	11.3024	10.6719	10.9388	11.1274	10.8966	11.0042	11.2493	11.6875	11.6391	10.9977	10.124	11.169	11.1013	11.137	11.1999	11.3465	11.2122	11.2179	10.023	11.3486	9.72957	10.993	11.3402	10.9282	10.4467	10.532	10.9658	10.9528	11.1862	10.9686	11.2179	11.7678	10.308	11.0693	11.2016	11.4696	11.2364
NEFH	9.26358	8.56479	8.98148	8.88028	9.85113	9.14702	9.63801	8.81557	9.8542	9.80774	8.84362	8.74058	8.87778	7.91116	8.61643	9.11315	8.57841	8.40219	9.18509	8.51043	9.46508	9.24184	6.43455	9.68503	9.34241	8.75429	9.46426	10.0051	9.02393	8.8386	6.69933	9.12447	8.00267	8.8386	9.45233	8.69291	8.08606	7.85636	8.28551	8.67175	8.79013	7.92004	9.18627	9.54471	7.29475	8.76129	8.99602	9.5961	9.29616
LPPR5	8.86886	8.22925	9.09883	9.02669	8.8709	8.45022	8.79585	8.80475	9.01034	8.94382	8.81788	8.13737	8.31723	7.66596	8.15353	8.29675	7.92486	8.11296	8.22273	8.64235	8.16741	8.54116	7.27625	8.68261	8.56174	8.53157	8.549	8.69413	8.42265	8.48179	6.83176	8.625	7.4167	8.40818	8.54806	8.37779	7.75677	8.05253	8.11728	8.51933	8.32924	8.22956	8.63239	8.81642	7.66875	8.24755	8.63691	8.54531	8.4928
TMBIM1	8.16555	8.54568	8.41451	7.71174	7.42499	9.17368	8.51316	8.26541	7.58439	7.20622	8.01346	8.48419	8.20622	8.865	8.07183	8.43474	8.7944	9.05086	7.99459	7.63844	7.74182	8.36572	9.84935	7.77414	7.73041	8.38849	7.73961	7.78979	8.39406	8.24385	10.7588	7.93038	8.90186	8.38684	7.87433	9.1808	9.06542	9.15988	8.9832	7.87397	8.07183	8.56585	7.71973	8.1568	9.38159	8.55875	7.80101	8.47655	7.97089
MYBPH	6.32559	6.38293	6.24623	6.19994	6.22039	6.96222	6.2612	6.38078	6.26475	6.28233	6.28888	6.38511	6.28225	6.28342	6.192	6.27535	6.35001	6.47703	6.22397	6.21161	6.40469	6.28506	6.43731	6.29239	6.18925	6.36243	6.58091	6.2755	6.28746	6.29328	6.46572	6.21291	6.33091	6.24781	6.20747	6.73437	6.96514	6.33887	6.23176	6.24583	6.30545	6.29721	6.20947	6.46475	6.33519	6.36589	6.36174	6.41903	6.25056
TEAD4	6.44839	7.49918	7.02278	6.35927	6.35806	7.1174	6.62173	6.42035	6.40307	6.43506	6.32496	6.456	6.41323	6.53457	6.41364	6.45251	6.61351	6.67312	6.45779	6.17176	6.21954	6.77111	7.36556	6.59656	6.38928	6.58409	6.46756	6.37855	6.67696	6.40754	7.1107	6.32244	6.29645	6.42168	6.46259	7.3302	6.46495	6.48017	6.58174	6.6059	6.3361	6.60139	6.46987	6.55749	6.75103	6.44216	6.59404	6.55648	6.41334
FCGRT	7.66306	8.56633	7.67646	7.46268	7.32516	7.87122	7.43484	7.31071	7.11298	7.31843	7.56196	8.36145	8.30139	8.24859	8.45022	8.06658	8.27663	7.98304	8.18009	7.56239	7.43915	7.84634	9.13426	7.88736	7.80478	7.8567	8.03888	7.65747	8.22572	8.30283	9.38439	7.92539	9.06123	8.32839	7.81965	7.91	9.47825	8.80097	8.2915	8.10147	8.07536	8.71563	7.74107	7.18506	8.90096	7.89682	7.61172	7.5547	7.55929
VEZF1	10.0414	10.0083	10.2443	9.55672	9.32967	10.2483	9.70127	10.0477	9.79499	9.42995	9.34444	9.84858	9.78946	10.7119	9.82434	9.60851	10.0682	10.1644	9.76272	9.17959	9.44353	9.50563	10.2355	9.4904	9.85594	9.53528	10.0362	9.36206	9.34866	9.3759	10.3075	9.37701	10.2364	9.79395	9.12716	9.88058	10.0906	10.1514	9.91993	9.48408	9.73457	9.95101	9.20402	9.43687	10.0488	9.8291	9.44466	9.3044	9.33455
NBEA	8.45286	7.39959	8.18165	9.02898	9.73804	8.45112	9.27288	9.13952	9.70865	9.71457	9.57786	9.01887	8.86184	8.06336	9.19376	9.10007	8.49424	8.64884	9.57616	10.0222	10.0295	8.99873	7.14532	9.37953	9.3366	8.99439	8.58171	9.41174	9.13327	9.14958	7.086	9.53171	7.6905	8.79073	9.75577	8.47992	7.32469	8.03392	8.6996	9.25445	9.36532	8.54957	9.69394	9.45588	7.67875	9.35518	9.39066	9.90319	9.92407
SAFB2	9.97015	10.2779	10.0913	9.48873	9.05717	9.59002	9.52427	9.77235	9.26465	9.23072	9.25035	10.506	10.4095	10.5407	9.88264	9.90543	9.91485	9.90163	9.91696	9.34186	9.73963	9.81861	9.80448	9.7054	9.64743	9.78335	10.0666	9.61742	9.67407	9.52689	9.72925	9.44112	10.043	9.82663	9.65061	10.0426	10.3608	10.1732	10.1462	9.69394	9.6605	9.90692	9.75508	9.08115	10.2448	9.91559	9.64685	9.83595	9.60331
C3ORF26	6.81446	6.54913	6.83165	7.64146	8.03787	7.15053	7.40709	7.54551	7.90352	8.08219	8.06015	6.75314	6.61883	6.5385	7.22129	6.90421	6.94915	7.00127	7.36611	7.45894	7.38158	7.51355	6.8671	7.44936	7.58002	7.36837	7.26735	7.76298	7.5263	7.75044	6.65942	7.64358	7.11192	7.11785	7.58519	7.0151	6.80401	6.787	7.24131	7.3669	7.37252	7.09111	7.55619	8.1686	6.7672	7.28192	7.79524	7.6108	7.83963
NXF1	8.71791	8.82892	9.07315	8.49387	8.2639	8.74585	8.57938	8.25374	8.05477	8.1853	8.20811	9.07054	9.19147	9.01592	8.81851	8.79622	8.6431	8.59283	8.72003	8.52314	8.77955	8.70408	8.62306	8.72188	8.5646	8.71248	9.04676	8.34031	8.66705	8.59645	8.73968	8.33724	8.52997	8.76147	8.02689	9.34186	9.46149	8.67094	8.9529	9.4603	8.45003	8.5479	8.54775	8.23705	8.92213	8.63136	8.41809	8.27213	8.09374
SPR	7.286	8.44284	8.32619	6.82204	6.81897	6.81397	7.45303	6.88139	6.70676	6.72171	6.62617	7.67074	7.52197	7.35911	6.84518	6.97317	6.95404	7.1796	7.19134	6.45794	6.99132	6.99312	7.23726	7.67117	7.18953	6.98482	7.67029	7.14609	7.06626	6.92834	7.27272	6.69049	7.49009	6.90867	6.82791	8.2056	7.6381	6.90925	6.83715	7.43766	6.80357	6.80721	6.87861	6.62372	7.84351	6.99184	7.01445	7.18942	6.86559
RPL7L1	8.03299	7.49242	7.90537	8.42215	8.73562	8.0136	8.27663	8.35087	8.50679	8.62063	8.48351	7.75286	7.70108	7.7802	7.86408	8.21179	7.87559	7.82868	8.35928	8.62935	8.56024	8.15385	8.10469	8.49057	8.58189	8.37098	8.08648	8.57878	8.23233	8.46783	8.00619	8.5421	8.49483	8.1316	8.72326	8.2542	8.01062	8.1775	8.18814	8.27299	8.20258	8.09433	8.49863	8.66318	7.80415	8.11877	8.625	8.70148	8.62392
RFX2	6.76711	6.48084	6.95938	6.69556	6.50722	6.64733	6.7381	6.44787	6.54974	6.60525	6.49483	6.64336	6.74578	6.7385	6.80794	6.81824	6.88231	6.66652	6.68357	6.30876	6.27322	6.81515	7.1653	6.82292	6.72213	6.80491	6.82777	6.69117	6.88632	6.85961	7.21206	6.70778	7.29681	7.02648	6.6401	6.61624	7.06349	6.99089	6.79049	6.90838	6.91675	6.88212	6.6908	6.42601	7.25239	6.77478	6.77467	6.60783	6.6083
LOC440359	6.857	7.35087	8.018	6.72752	6.58189	8.23089	7.33765	7.16265	6.85474	6.69662	6.76531	7.46036	8.22989	8.40051	7.07585	7.59461	8.3832	8.85513	7.56162	6.6906	6.8789	7.63879	9.00553	7.37135	7.15441	8.16816	7.20134	6.94394	7.87157	7.42795	9.5771	7.53855	7.50426	7.28635	7.70522	9.59826	8.84275	7.87924	8.03077	7.92106	7.24216	8.24522	7.07014	7.65581	8.43951	7.47223	7.2271	8.13767	8.26482
FLJ20628	6.70235	6.30804	6.42976	7.15362	7.52763	6.95291	7.23788	7.05367	7.52062	7.68153	7.23061	6.61816	6.51276	6.5467	6.99449	6.92131	6.88943	7.00181	7.00042	7.03421	7.18664	7.25355	6.42294	7.05964	7.42565	6.99936	7.0474	7.33655	7.08618	7.32115	6.80764	7.36072	6.73094	6.90745	7.42578	6.83153	6.9001	6.84275	6.92459	7.03041	7.23478	7.05003	7.16504	7.4538	6.4234	7.22038	7.1882	7.37285	7.50822
MAPK1	8.91804	7.73896	8.59151	9.13517	9.0392	8.64547	8.6503	8.64252	9.24368	9.03139	9.00833	8.51353	8.41055	8.00443	8.47689	8.60307	8.4845	8.35167	8.54116	9.24913	8.82765	8.74444	7.45716	8.61679	8.68302	8.69374	8.58465	8.95161	8.82263	8.59696	7.51936	8.97051	7.94904	8.55041	9.04285	8.25749	7.61437	7.90458	8.78561	8.422	8.69665	8.23862	8.77348	9.21199	7.71789	8.36941	8.8616	8.73017	8.84318
KLHL5	9.61325	9.80008	9.48126	9.41895	9.5771	9.75543	9.49501	9.81719	9.4603	9.30647	9.58479	9.88729	9.97785	10.1068	10.1644	9.83529	10.0756	10.1275	9.80008	9.95101	10.1667	9.56041	10.7427	9.54916	9.74478	9.74403	10.0472	9.71588	9.91065	9.84276	10.9296	10.0584	10.5752	10.1068	9.64488	9.98548	10.1445	10.5007	10.1126	9.90009	9.82595	10.519	9.70668	9.44047	10.3775	9.91276	9.56013	9.80774	9.61865
PKN2	7.87296	7.40907	7.93104	7.49886	7.24714	7.61753	7.46297	7.40812	7.38276	7.47369	7.29326	7.22592	7.47541	7.5204	7.33832	7.29715	7.09126	7.21278	7.05614	7.11834	7.04771	7.51267	7.76656	7.66223	7.52623	7.58289	7.71883	7.22392	7.5094	7.39893	7.45008	7.41413	7.95267	7.68973	7.32665	7.76798	7.67606	7.92565	7.57169	7.44988	7.49295	7.66875	7.7737	7.27293	7.99634	7.65418	7.40562	7.57723	7.43378
TCERG1	7.80711	7.54631	7.76026	8.20466	8.16026	7.82775	7.77592	8.14309	8.41036	8.32524	8.1741	7.55127	7.40094	7.33297	7.85023	7.61317	7.58784	7.75847	7.79946	7.72978	7.48401	7.94699	7.686	7.87275	7.85108	7.80969	7.64688	7.96464	7.95524	8.0324	7.59719	7.72645	7.59149	7.64108	8.23022	7.63893	7.86973	7.53296	7.87015	7.79447	7.8961	7.89981	7.91513	8.10801	7.4953	7.99701	8.07135	8.09156	8.14439
OPHN1	7.04922	7.23349	7.1067	7.06726	6.85646	6.9206	7.1779	6.83538	6.90501	6.8991	6.82356	7.24073	7.02477	6.82904	7.21994	7.15958	7.14599	7.27585	7.04372	7.10613	7.45992	6.99987	7.17777	7.12744	6.93084	7.16314	7.00883	6.86415	7.08248	6.89567	7.78859	7.34418	7.53082	7.60124	7.12693	7.31033	8.36114	7.58029	7.60024	7.59719	7.43965	7.2788	7.12456	6.993	7.39054	7.05559	6.89686	7.00699	7.09266
KIAA1217	7.6099	6.89188	7.48285	7.63403	7.60871	7.19618	7.65885	7.58974	7.93038	7.88567	7.31674	7.10334	7.15582	6.72765	7.09822	6.99069	7.06254	6.90364	7.13236	7.00065	7.28668	7.26163	6.4174	7.58868	7.58942	7.29422	7.29617	7.65156	7.19618	7.32366	6.33365	7.26362	6.62528	7.27235	7.50973	6.82166	6.68409	6.5814	6.82004	7.22505	7.06428	6.9489	7.39986	7.38495	6.69129	7.2969	7.47369	7.48664	7.43998
BEND6	8.84688	8.62142	9.15799	9.29175	10.0722	8.95807	10.0672	9.27851	10.231	10.415	9.70093	9.24368	9.35918	8.83555	9.01447	9.59129	9.13812	9.26908	10.0956	9.62431	10.0806	9.55644	8.02732	10.0488	9.94486	9.43447	9.82595	10.3929	9.52956	9.59913	8.35879	9.762	8.74126	9.44811	9.87171	9.21468	8.92919	8.81328	9.42574	9.72271	9.72178	9.02898	9.76059	9.60509	8.77644	9.4062	9.78738	10.0988	10.1085
ZNF271	8.00619	7.98158	8.03755	7.92512	8.08658	8.11265	8.57021	7.9689	8.10667	8.24988	7.97114	8.07626	7.8666	8.48836	7.91825	8.02483	7.96943	7.95187	7.90009	7.73228	7.45522	8.34637	8.48836	8.53757	8.59554	8.49699	8.55465	8.32812	8.35087	8.17457	8.14072	8.19989	9.42486	8.39374	7.89554	8.31665	8.87555	8.43474	7.7643	8.50324	8.3041	8.16075	8.11164	8.06041	8.6998	8.23959	8.36433	8.05032	7.93981
C17ORF97	8.51334	7.46446	7.79897	9.03735	9.4244	8.48856	8.77281	8.76653	8.87419	8.76528	9.07245	7.66841	7.39978	7.80184	8.71302	8.80965	8.27663	8.08251	8.52997	8.97511	8.2449	8.9081	7.5351	7.92211	8.29802	8.35618	7.89763	8.81968	8.39079	8.72069	7.171	8.41581	7.37039	8.60023	8.80575	7.19965	7.24234	8.00052	8.11597	7.69471	8.27365	8.1125	8.88363	8.49483	7.92803	8.22764	8.45095	8.72169	8.35745
WDR20	8.35407	8.39915	8.57671	7.89526	7.71422	8.31512	7.99372	8.61244	8.08489	7.89996	7.75804	8.08658	7.9393	8.95248	8.14747	7.81429	8.02446	8.11521	7.92788	7.39371	7.32733	7.98923	8.36419	7.794	8.12059	7.95687	8.50908	7.51959	7.90873	7.97575	7.92881	7.82516	8.35116	7.70905	7.96089	7.90085	8.37652	7.89338	8.24019	7.91346	7.86128	8.11877	7.8327	7.80153	8.33481	8.24419	8.06469	7.82628	7.75741
HCCS	7.33192	6.80456	7.16649	7.77175	8.11629	7.38394	7.74327	7.76259	8.00668	8.09388	7.93822	7.86219	7.64038	7.50728	7.64146	7.67043	7.52829	7.56624	7.94487	8.36654	8.31499	7.694	7.12482	7.79232	7.84078	7.56229	7.77927	7.86356	7.8035	7.69896	7.14921	7.73101	7.31456	7.37601	7.85329	7.46707	7.59149	7.0787	7.63721	7.80527	7.77678	7.38795	7.6293	8.10562	7.23	7.51568	7.77939	7.89048	7.9789
UBE2E2	9.78059	8.91725	9.81615	9.83595	10.0527	9.20151	10.0552	9.96689	10.0627	10.1	9.81649	9.70127	9.4453	8.97713	9.35299	9.38325	9.18306	9.34757	9.61865	9.92148	9.82663	9.79781	7.92106	9.93272	9.72445	9.5648	9.57078	9.89277	9.71978	9.7571	8.44488	9.4884	8.49567	9.34914	9.94329	9.32452	8.9749	8.85808	9.49181	9.74686	9.49617	9.23445	9.57409	9.67279	8.41711	9.30825	9.88264	9.6459	9.78738
C1ORF144	8.36356	9.36732	8.73888	7.97288	7.67522	8.31453	8.32124	7.76901	7.59834	7.60178	8.03283	8.36285	8.66744	8.65598	8.12915	7.96076	8.20931	8.1389	8.08995	7.48756	7.4724	8.01632	9.39367	8.25149	8.14907	8.17444	8.56125	7.95792	8.20914	7.77258	9.19444	7.99401	9.02627	8.38504	7.48872	8.91081	8.90204	8.44747	8.08013	8.04878	7.95632	8.11507	7.90032	7.82151	9.26071	8.08903	7.85807	7.56352	7.54467
NKRF	8.32955	8.60072	8.81906	8.54991	8.60687	8.32265	8.66588	8.47785	8.66925	8.68931	8.41972	8.22764	8.14809	7.59914	7.99687	8.07326	8.00652	8.22726	8.28233	8.28005	8.43723	8.55688	7.34134	8.66987	8.3748	8.43673	8.55041	8.59857	8.41237	8.28408	7.42051	8.27132	7.63555	8.15815	8.37351	8.22411	7.33819	7.85203	7.85148	8.37684	8.09898	7.78334	8.44937	8.60579	7.67015	8.27337	8.64127	8.58592	8.52179
GABRA5	6.95636	6.50213	6.93849	8.27065	8.7876	7.51313	8.46126	7.83003	8.62692	8.38958	8.9124	8.25003	7.53223	6.62368	8.35231	8.23056	7.427	7.8507	8.31971	9.61448	8.03755	8.44457	6.26854	8.45547	8.43758	8.33531	8.14622	8.75989	8.32183	8.62731	6.37227	8.98129	6.75148	8.56422	9.04517	8.13185	7.5517	7.02835	8.22956	8.99301	8.75761	7.50426	8.98234	8.07077	6.95311	8.1601	8.63061	8.78835	8.75884
MED10	8.92384	8.59083	8.91967	9.25115	9.30083	8.72581	9.24632	9.17959	9.48463	9.12989	9.18924	9.03645	8.70786	8.70527	8.85513	8.89748	8.75968	8.89705	8.84705	9.09328	9.07921	9.0697	8.50448	9.39835	9.22828	9.14723	9.1345	9.44936	9.00991	9.26662	8.7318	9.14294	8.74271	9.16758	9.04977	8.94509	8.59536	8.69455	8.75089	8.97224	8.99873	8.74407	9.02142	9.15988	8.74463	9.03392	9.06542	9.12069	9.00695
FAM59B	6.83218	8.59373	7.00987	6.85474	6.67724	6.73785	6.64112	6.72139	6.4581	6.59908	6.83522	7.76572	8.05172	7.83586	7.04502	7.18203	7.25597	7.13856	7.18068	6.92766	7.64674	6.68945	7.91613	6.66734	6.56289	6.58503	7.449	6.85505	6.77049	6.82946	7.76941	7.20909	6.70227	6.95795	6.86734	7.04176	9.22282	7.05867	7.63255	7.23739	7.05141	7.04288	6.78783	6.48102	7.77222	6.85274	6.77699	6.84824	6.78291
LANCL2	8.95584	8.12249	8.77105	9.35119	9.48922	8.92404	9.1281	9.07291	9.35011	9.17468	9.48553	8.81366	8.68718	8.50216	8.93108	9.03594	8.87237	8.80761	8.95046	9.50686	8.95111	9.1122	8.42184	9.0203	9.20685	9.23119	8.83597	9.07541	9.09933	9.08724	8.07481	9.24791	8.47306	9.14839	9.23145	8.75215	8.43609	8.77246	9.09052	9.09812	9.23195	8.93791	9.10969	9.1192	8.4709	8.75106	9.19762	9.05459	9.06003
DAXX	6.91611	7.2307	6.94614	6.82204	6.63655	6.74884	6.75616	6.91831	6.58644	6.72283	6.70958	6.70063	6.81109	6.96076	6.72429	6.89757	6.84629	6.88595	6.87031	6.78772	6.6791	6.81041	7.04126	6.91333	6.86485	6.86343	7.0474	6.90756	6.87421	6.77806	7.15941	6.96986	6.90021	6.8827	6.82342	7.17206	7.28776	6.9011	6.98375	7.07071	6.88379	6.88489	6.90384	6.55385	7.08816	6.94529	6.83567	6.96315	6.85848
BHLHB9	7.906	7.52051	8.09898	8.53367	9.06451	8.00109	8.56728	8.46385	8.92339	8.93659	8.7888	8.34739	8.19639	7.616	8.10102	8.32183	7.96741	8.12183	8.43876	8.70984	8.67291	8.36096	7.38965	8.66052	8.7984	8.3748	8.36297	8.83938	8.63046	8.37794	7.47679	8.70313	8.03553	8.22572	8.67023	7.86193	7.69162	7.66807	8.16711	8.42007	8.46768	7.84078	8.4478	9.00952	7.73351	8.20914	8.57148	8.72047	8.70626
FAM127A	11.1913	10.3882	10.7231	11.327	10.917	10.7179	10.8736	11.1178	10.8822	11.0116	11.0011	11.1588	10.8893	10.9456	11.2458	11.077	11.0545	10.9614	11.0709	11.1999	11.0209	10.9915	10.4635	10.9155	10.8598	11.0822	11.0058	11.1217	11.036	10.9416	10.581	11.0344	10.8016	11.3925	11.0838	10.9883	10.5232	10.9627	10.9429	11.1291	11.2069	10.7989	11.2438	10.6598	10.6864	11.0853	10.9977	10.9946	11.061
TBPL1	8.96786	8.5	9.49617	9.60148	9.78335	8.97871	9.90913	9.60966	9.75647	9.71183	9.47278	9.6527	9.21545	9.01155	9.27851	9.20203	9.20685	9.30338	9.41946	9.41204	9.36182	9.42383	8.43355	9.80137	9.41824	9.56356	9.63631	9.58754	9.34343	9.42658	7.99007	9.12116	8.42265	9.2458	9.545	9.21673	8.55465	8.72599	8.81557	9.57553	9.24551	8.69127	9.70988	9.25944	8.68116	9.46678	9.60623	9.63685	9.55066
COPG	8.04358	7.44168	7.97068	8.38865	8.37809	7.98787	8.1945	8.24437	8.41451	8.41204	8.15504	8.09714	7.88751	7.88923	8.39132	8.30208	8.05703	8.11223	8.10402	7.96296	8.0728	8.28108	7.5798	8.2077	8.20519	8.33338	8.15857	8.57216	8.40463	8.22632	7.91295	8.32217	7.54232	8.38304	8.50182	7.95834	8.03849	7.94316	8.13713	8.57181	8.27423	8.15547	8.42231	8.02689	7.71547	8.25673	8.50924	8.39095	8.39693
DAPK1	7.76343	6.88916	7.89624	8.24262	8.44389	7.604	8.32786	8.18778	8.47055	8.67038	8.14518	8.11107	7.95674	7.70437	8.08251	8.47589	7.73274	7.69173	8.62896	8.63541	8.7421	8.32024	7.10364	8.63136	8.56108	8.05716	7.92746	8.14056	8.39406	8.12249	6.82837	8.67364	7.68762	8.18275	8.86252	7.91258	7.85902	7.73288	8.59751	8.42587	8.55059	8.29134	8.41416	8.56005	7.62221	8.21657	8.25284	8.83246	8.95372
RBPJ	7.12307	7.27738	7.09592	6.95412	6.96447	7.14783	7.18321	7.29991	7.23094	7.10372	6.96014	7.17366	6.83299	7.16194	6.80957	6.66872	6.69334	6.89037	6.7824	6.5759	6.6146	7.17815	7.49255	7.22751	7.33623	7.31852	7.5182	7.10854	7.01402	7.14313	7.3316	7.01214	7.2663	7.05278	6.75703	7.34631	7.87966	7.09454	7.11291	6.9895	7.11973	7.30054	7.19852	7.05038	7.57817	7.21206	7.13201	6.99094	7.05607
RDX	8.20345	7.75692	8.28425	8.25493	8.27365	8.84477	8.85329	8.47992	8.71339	8.756	8.36471	8.47131	8.30602	9.54885	9.21742	8.67383	9.32707	9.28095	8.7601	8.17133	8.06864	8.5644	9.47653	8.79762	9.08956	8.73158	8.97386	8.3392	8.84253	8.91847	9.39066	8.51825	9.79712	8.82011	8.36654	8.92444	9.54314	9.39949	8.84873	9.30545	9.14367	9.49907	8.44337	8.42989	9.25371	8.96324	8.22557	8.29634	8.44373
C1ORF215	6.68945	6.20303	6.23493	6.7622	6.73213	6.53298	6.34612	7.26045	7.08825	6.72249	6.97621	6.20577	6.21831	6.22382	6.47019	6.4186	6.45314	6.41511	6.33799	6.27894	6.41781	6.47731	6.22819	6.30292	6.40027	6.51518	6.2554	6.59935	6.43311	6.58782	6.16005	6.59762	6.28442	6.41338	6.89967	6.25062	6.14825	6.4334	6.35978	6.25097	6.71948	6.68656	6.40847	7.1803	6.19104	6.43639	6.53058	6.63449	6.97691
H2AFJ	7.83671	8.24784	7.59674	7.3326	7.2358	7.36651	7.66043	7.60104	7.49193	7.44213	7.63078	7.32676	6.83299	7.75061	7.35023	7.0435	7.35	7.46145	7.32821	6.54517	6.75439	7.42167	8.1912	7.6582	7.49625	7.37295	7.49962	7.27473	7.47654	7.49578	8.88094	7.11925	7.81221	7.48734	7.30202	7.6022	7.34243	7.75873	7.1967	7.18077	7.47358	8.56633	7.35859	7.15354	7.98501	7.73274	7.27463	7.12637	7.39195
CASC1	7.11062	6.37072	6.72555	7.41499	7.40608	6.86764	7.33229	7.27842	7.54968	7.38858	7.26834	6.72411	6.46051	6.45477	6.83364	6.87822	6.85396	6.84756	6.8558	6.78036	6.6146	7.13978	6.35343	7.09111	7.02357	7.15671	6.93801	7.38581	7.26486	7.08323	6.31912	7.05705	6.63906	6.72614	7.19537	6.42654	6.27542	6.56189	6.73626	6.87107	7.11434	6.92772	6.97628	7.44936	6.49304	7.04263	7.03556	7.37214	7.33587
FYCO1	7.31172	7.44418	7.31683	7.15839	7.0267	7.37997	7.30586	7.17877	7.06174	7.07219	7.15489	6.90818	7.11827	7.22725	7.2953	7.05391	7.13135	7.1979	6.98547	6.53539	6.4757	7.17053	7.95	7.26619	7.14456	7.3133	7.49344	7.09368	7.35404	7.16074	7.70362	7.0703	8.00789	7.34159	6.92853	7.48173	7.83802	7.48319	7.35185	7.45933	7.27293	7.33724	7.06098	7.11488	7.90184	7.25412	7.16989	6.85752	6.84947
LOC388481	6.6099	6.29434	6.60368	6.99936	6.97243	6.68367	6.77928	7.07382	6.88389	6.84793	7.63447	6.48433	6.59241	6.47822	6.69748	6.84269	6.78746	6.77793	6.75698	7.38772	6.94992	6.74802	6.36323	6.6067	6.75088	6.79653	6.71412	7.6078	6.92153	6.94823	7.14921	7.26207	6.52134	7.41322	7.21435	6.73437	6.68985	6.76725	7.08323	6.99124	7.21107	6.93475	7.02634	6.82241	6.67886	6.87988	6.91727	6.96921	7.33854
EPHX2	7.3702	7.27456	7.36307	7.30899	7.51455	7.64873	7.26529	7.25972	7.16641	7.27789	7.31896	6.82204	6.95599	7.73986	7.6237	7.12833	7.52731	7.28688	7.17128	6.78036	6.54173	7.46613	8.26984	7.09111	7.21361	7.41604	7.17973	7.31674	7.35672	7.56766	7.55828	7.49601	8.14413	7.77592	7.11785	7.24999	7.35723	7.73167	7.31605	7.50074	7.60643	7.32434	7.27555	7.12858	7.91799	7.59789	7.46847	7.11083	7.34055
CDH12	7.83152	6.4888	7.73668	8.25315	8.56024	7.63469	7.99553	7.81802	8.16889	8.47131	8.22339	7.78904	7.79856	7.07672	7.75307	7.72452	7.13486	7.65777	7.85955	8.13421	8.01698	8.08434	6.13275	8.041	8.00139	7.99672	7.58302	7.89862	7.68986	7.74911	6.20284	8.10653	6.80055	7.72507	8.5008	7.38462	6.6075	7.3131	7.34055	7.5413	7.8961	7.50668	8.12586	8.43182	6.71386	7.88581	8.28246	8.30189	8.42836
CLTB	6.64755	6.49112	6.6578	7.08589	7.22695	6.51446	6.82764	6.99861	7.02445	7.14723	6.93	6.97628	6.52886	6.432	6.89263	7.14773	6.6033	6.74823	7.22809	7.65885	7.38158	7.02987	6.18686	7.09111	7.14285	6.86154	6.96278	7.17428	7.00945	7.18947	6.33365	7.62635	6.29645	7.14829	7.63844	6.9885	6.74256	6.59721	7.26285	7.32821	7.33819	7.08381	7.24141	6.73231	6.47007	7.06859	7.20919	7.53589	7.56814
YAP1	7.89272	8.52071	8.23167	7.98731	8.09388	8.93883	8.62572	7.98883	7.91547	8.07536	8.14012	9.05288	8.81347	8.92725	8.74034	8.57701	8.82687	9.02627	8.68241	7.70813	7.74764	8.44732	9.25819	8.66394	8.12309	8.60795	8.49244	7.98028	8.493	8.37295	9.54528	8.31485	9.23424	8.96763	8.05873	9.09414	9.46476	8.8419	8.80666	8.56857	8.55559	8.63691	8.11708	8.34472	9.55282	8.53866	8.32972	8.36488	8.38175
PGM5	7.0824	7.30321	6.84623	6.92077	7.23052	6.87569	6.94565	6.88082	6.57623	6.90067	6.87391	6.96377	6.54035	6.86979	7.60938	6.8264	6.88231	6.5694	7.08972	6.9969	6.69289	7.02564	7.98002	7.27897	6.89354	6.97857	7.3202	6.84556	7.13103	7.15172	7.93026	6.73757	7.22343	6.96648	6.75703	6.78271	7.16486	7.74699	6.69206	6.73748	6.89503	7.42204	6.90786	6.67403	7.74031	7.0639	6.8369	6.6545	6.49283
CMBL	8.72207	9.19099	8.84383	8.91632	8.85953	8.6303	9.07658	8.69743	8.75968	8.8566	8.75294	8.96076	8.94894	8.42007	8.79034	8.64507	8.53551	8.5637	8.65974	8.2533	8.46231	8.873	9.21545	8.97271	8.85039	8.84517	9.14294	8.88363	8.94218	8.72246	8.60126	8.6429	9.26636	8.70291	8.56549	8.4876	9.52719	8.54137	8.25811	8.87196	8.56356	8.49931	8.83385	8.56585	9.31205	8.78251	8.77015	8.69374	8.76491
RASSF2	10.3952	10.2042	10.3254	9.62521	8.76088	10.2801	9.62521	10.2219	9.55672	9.40892	9.53768	9.35178	9.55197	10.6979	10.1359	9.72649	10.2691	10.2541	9.48017	8.70786	8.66339	9.56844	10.9703	9.25143	9.90543	9.46087	10.1713	9.68401	9.4819	9.68348	10.9282	9.28505	10.4914	9.66896	9.13665	9.62912	9.79712	10.868	9.56651	9.34136	9.75432	10.3479	9.16951	9.27904	10.4838	10.0682	9.30673	9.1961	9.31618
B3GALT2	8.53027	7.41692	8.17607	8.4527	8.3159	7.78145	8.58507	8.75968	9.09232	8.53457	8.53012	7.93866	7.73974	7.71801	8.3795	7.9013	8.17297	8.04501	8.08357	7.6416	7.82577	8.14133	7.24314	8.50273	8.422	8.43625	8.2382	8.75782	8.11849	8.38552	6.44762	7.97079	7.75235	8.57701	8.24522	7.80222	7.25988	7.39714	7.2974	8.13837	8.14699	7.48471	8.60561	7.73622	7.56791	8.51653	8.57482	8.71285	8.12977
LOC90624	6.72633	6.26283	6.59299	7.06408	7.49589	6.82282	7.32158	6.97786	7.28271	7.42114	7.38349	6.63769	6.54155	6.50117	6.84193	6.76373	6.52688	6.69493	6.96588	7.2582	7.01254	7.22121	6.87884	7.23496	7.53322	7.14482	6.94178	7.29316	6.88264	7.32829	6.52694	7.39334	7.38905	7.13077	7.394	6.8529	6.77905	6.92046	7.00727	7.16366	7.21699	7.08972	7.36183	7.70018	6.80618	7.16989	7.5558	7.45924	7.32546
FAM89A	7.85009	8.77058	8.08342	7.67606	7.71547	8.64864	7.51744	7.823	8.08165	8.21271	8.55465	8.85351	9.55142	7.88672	8.64073	8.28408	8.66762	8.79376	8.18659	7.906	8.76992	8.21202	9.97556	8.35618	7.75141	8.32248	8.27065	7.34701	8.24278	8.33172	9.05266	8.53738	7.70373	8.71142	7.823	8.22144	8.55577	8.04444	8.71524	8.18461	8.18067	8.86945	7.74343	7.95228	9.02053	8.36404	7.71356	8.41858	8.61863
TMEM181	10.356	9.4377	10.2829	10.3164	10.0898	9.91415	10.3807	10.1841	10.1514	10.2709	10.2429	9.74686	9.7529	9.84822	9.65393	9.80412	9.84352	9.78669	9.95474	10.0996	9.62305	10.2528	9.37121	9.99311	10.0992	10.231	9.82943	9.94108	9.96689	9.81383	9.00783	9.78703	9.36836	9.71119	9.76966	9.53355	9.43373	9.67186	9.90163	9.96066	9.67846	9.38988	9.65789	9.92446	9.2739	9.63507	10.0138	9.82333	9.80137
CMTM8	7.78448	8.51147	7.98994	7.69672	7.5188	7.91375	7.67061	8.19653	7.77823	7.56757	7.48791	7.68585	7.85009	8.36504	7.596	7.76836	7.73274	7.62557	8.01048	7.51764	7.45067	7.81749	9.68568	7.83203	7.5412	7.93713	7.74107	7.68414	8.00052	8.00183	8.63256	7.83479	7.82855	7.81276	7.87081	7.39901	8.35978	8.39816	8.20721	7.94904	8.02077	8.10487	7.95946	7.57299	8.30458	7.81181	7.83057	7.90309	7.52229
MFSD6	9.30111	7.85928	9.15046	10.035	10.2635	9.10489	9.99945	9.90467	10.4356	10.2903	9.92148	9.31522	8.52236	9.23891	9.37076	9.6262	9.25551	9.29045	9.69005	10.1317	9.88806	9.67028	8.30267	9.8892	10.1	9.73356	9.57682	9.91843	9.51267	9.83979	8.13919	9.769	8.27163	9.47965	10.1018	8.62973	8.16804	8.72286	8.99276	9.72792	9.80849	9.08546	9.96219	9.84211	8.11327	9.75155	9.88997	10.1402	10.0295
HES1	6.76445	7.16614	6.78052	6.87543	6.79341	7.57035	6.49975	6.66788	6.70958	6.63665	6.80025	6.57566	6.61619	6.59362	6.79497	6.49496	6.62146	6.75055	6.5328	6.42006	6.69872	6.96026	7.36779	6.52153	6.68778	7.01797	6.66662	6.75164	6.69463	6.75406	6.8873	6.73426	6.66739	6.7703	6.66146	6.58514	7.33126	6.90804	6.81174	6.61073	6.6862	6.80381	6.68923	6.66047	6.63173	6.58493	6.78179	6.69493	6.74753
LOC730413	8.84766	8.04414	8.71524	8.90538	8.09741	8.26541	7.8826	8.72069	8.58537	8.75409	8.84954	7.34217	7.04887	7.40317	8.20466	8.2191	7.16358	7.83013	7.36708	9.12763	8.76692	7.76886	6.40927	8.32568	8.60291	8.18778	8.36041	8.17721	8.15737	8.30283	6.34491	8.46501	6.92772	7.40317	8.51074	7.20471	7.10334	7.25733	7.77592	8.43411	8.11788	8.17551	8.15929	8.3092	6.87952	8.12994	8.82305	7.90184	7.99873
PAPLN	8.40746	7.52051	8.28947	8.03227	7.7299	8.14372	8.53123	8.14999	7.9078	8.04088	7.74169	7.15839	7.47843	8.11281	8.40336	8.3728	7.79461	7.75053	8.07888	7.14879	7.02193	8.39159	9.12092	7.81171	7.88613	8.17737	7.60276	7.79601	8.46561	8.16889	9.2064	7.80812	9.02627	8.4856	7.54403	7.62808	7.92688	8.70313	8.26692	8.08504	8.30458	8.80781	7.72776	8.18384	8.88261	8.07522	8.02326	7.46517	7.70186
BCL3	7.00042	7.5691	7.21962	6.88943	6.71405	7.43264	6.99276	6.70585	6.92014	6.7447	6.68995	7.55943	7.68812	7.67896	7.21732	7.68706	7.61369	7.60463	7.21557	7.26403	7.77116	7.42391	8.00426	7.0094	6.75537	7.30329	7.18077	6.8275	7.23239	6.81225	7.68787	6.96986	6.85005	6.8094	6.92643	7.52122	7.33319	7.1715	6.89582	7.0078	6.64132	6.84314	6.8425	6.97205	7.51697	6.87935	7.10395	7.1217	7.16276
PCSK1	6.70419	6.20922	6.8923	7.5321	9.15988	7.68005	8.35072	8.02233	9.33124	9.1833	8.42874	7.3581	7.06692	6.42366	7.49705	7.89965	6.79811	7.02865	8.28551	8.42466	8.51918	8.03268	6.19394	8.46022	8.26758	7.68491	7.50728	9.14749	7.78621	9.03328	6.17029	8.44234	6.30129	7.98043	8.8734	7.26275	6.31859	6.75829	6.81174	8.41887	8.28246	6.85947	8.37067	8.84318	6.24336	7.62108	8.24597	8.31206	8.58651
TMEM97	8.66514	8.4369	9.1026	8.8251	8.95351	8.33463	8.7601	8.30702	8.95674	8.84275	8.93173	8.09714	8.14999	8.01825	8.75761	8.19261	8.51512	8.53738	8.64656	8.46561	8.12294	8.57562	8.06722	8.79876	8.73121	8.54316	8.49714	8.80299	8.40968	8.57701	7.76941	8.66241	8.76088	8.55404	8.59172	8.57686	7.19455	8.30961	8.10986	8.31739	8.42466	8.24371	8.61361	8.85932	8.13173	8.65344	8.75847	8.59945	8.76109
YPEL5	10.27	9.1458	9.99542	10.7989	11.1386	10.3009	11.1146	10.96	11.3024	11.2607	10.9429	10.7677	10.5071	10.0947	10.6317	10.7324	10.4446	10.4903	11.1931	11.3766	11.3822	10.8063	9.56389	11.0883	11.1291	10.6106	10.8353	11.1451	11.0483	10.9358	9.74612	11.1193	9.96599	10.689	11.3881	10.1933	10.0387	9.98505	10.6818	10.7883	10.9837	10.6781	11.1361	11.1605	9.80485	10.9456	10.996	11.4587	11.2866
KCNB1	9.15537	8.33288	9.41551	8.96834	9.06148	8.96002	9.07105	8.90774	8.72466	8.89834	8.67023	9.17153	9.24935	8.41809	8.58251	9.08273	8.37264	8.5073	8.78799	9.27773	9.46873	8.98346	7.53652	9.2817	9.04422	9.06875	9.03991	9.14629	8.90732	8.79696	7.08291	9.2527	8.39592	9.03328	9.34034	9.30596	8.26816	8.50924	8.99986	9.12447	8.874	8.59045	9.38965	9.09303	7.94794	8.77766	9.02162	9.18306	9.08865
NOTCH4	7.78888	8.27099	7.67052	7.34974	7.08708	7.41003	7.17128	7.43746	7.14561	7.00194	7.01566	7.21786	7.57206	7.70437	7.27456	7.40863	7.12124	7.1928	7.27406	6.8477	6.98033	7.30746	8.43063	7.15199	7.24861	7.40134	7.35087	7.37429	7.53082	7.34701	8.11644	7.29869	7.87171	7.43358	7.18417	7.01767	8.20153	7.34243	7.62187	7.16574	7.48339	7.74712	7.1779	6.96061	7.7497	7.33942	7.22942	7.37438	7.04263
ZNF331	8.69516	7.77325	8.493	9.0511	9.0697	8.72246	8.88985	8.98933	9.18037	9.12116	9.01224	8.8423	8.89769	8.68931	8.98293	8.92275	8.92749	9.04239	9.05644	9.00396	8.76029	8.82464	8.32445	8.96613	9.08115	8.87943	8.85452	8.92384	8.95025	8.62838	8.32938	8.88049	8.76469	8.86081	9.01507	8.48524	8.18355	8.64771	8.55465	8.80299	8.84598	8.75905	9.09118	9.95249	8.42923	8.99579	9.12168	9.21568	9.34987
LOC649362	6.77982	6.94099	6.30727	7.28496	7.25124	7.56017	6.86261	6.96484	6.82801	6.33267	7.42041	7.01378	7.20134	6.65415	6.90818	7.82261	7.44492	7.2677	6.46951	6.50102	6.57793	6.4653	7.93234	6.32327	7.58806	7.07439	6.97122	6.89503	7.68648	6.40624	8.14072	7.42851	6.44911	7.49543	7.00371	6.80654	6.61115	7.57358	7.36556	6.35621	7.02547	8.10019	6.94583	7.5315	7.72754	7.05141	6.44099	6.73953	7.22651
PODXL	6.93627	7.49918	7.29006	6.78507	6.76568	7.36871	7.06469	6.80212	6.76922	6.80319	6.78203	6.96861	7.18744	6.80334	7.04281	6.95565	7.25853	7.23248	6.82028	6.73249	6.76147	6.90507	8.64752	7.25064	6.96861	7.22764	7.12995	6.99201	7.22166	7.09559	7.82326	6.88589	7.24038	7.32115	7.09797	7.53575	7.66155	7.71846	7.25789	7.22003	7.14999	7.17484	6.91875	7.35538	7.88033	7.1073	7.05207	6.9889	7.05367
STK4	10.3135	9.76717	9.74478	9.86093	9.53472	10.0527	9.84138	9.88338	9.32452	9.31452	9.50304	10.2617	10.1505	10.1813	9.74686	9.92742	9.86242	9.93193	9.89754	10.1749	10.0511	9.71647	10.2908	9.67345	9.60762	9.85002	9.86666	9.82008	9.71524	9.58849	10.2554	9.69803	9.64365	9.86559	9.5109	9.88997	10.0116	10.0067	9.95765	9.65061	9.77031	10.0143	9.61616	9.56776	9.95249	9.79712	9.65137	9.60211	9.29868
UBE2T	7.15597	6.39237	7.45058	7.63754	7.95	7.05148	7.74526	7.45273	7.69494	7.75528	7.64664	7.41574	6.88764	6.59559	6.99304	7.15189	7.01192	7.11769	7.36052	7.45694	7.2295	7.59632	6.25446	7.81694	7.7209	7.49589	7.58562	7.80795	7.44395	7.58314	6.4425	7.46976	6.88584	7.35714	7.56446	7.10386	6.84165	6.7202	7.31795	7.85441	7.39309	6.92884	7.56261	7.54489	6.51768	7.50668	7.60265	7.64688	7.56983
COCH	6.81656	6.33551	6.83556	7.52829	7.43791	6.85101	7.17374	7.30604	7.6196	7.6204	7.74565	6.70194	6.7113	6.51038	6.80501	6.7359	6.67835	6.68344	6.76062	7.56757	7.1651	7.32906	6.80245	7.06532	7.28271	7.1679	6.81142	7.32539	7.08134	7.16716	6.4607	7.37694	6.47902	7.0332	7.34112	6.56103	6.56347	6.53994	7.26163	7.01532	7.17941	7.12579	7.37305	7.72703	6.57972	7.17785	7.34901	7.19661	7.51158
TIMP1	8.89046	10.0774	9.49267	8.23507	7.68018	9.7706	8.01218	9.30744	7.7929	7.51169	8.22956	9.335	8.31823	9.8034	8.63857	8.625	9.05761	9.06751	8.75409	7.75968	8.04921	9.66145	9.82943	8.64008	8.21819	9.43173	8.42786	8.01775	8.94936	8.82828	10.7768	8.35363	8.57216	8.33338	8.40566	9.19376	8.83265	9.28637	9.05435	8.34404	8.11788	9.25742	7.94197	8.82687	9.38514	9.03735	8.30366	8.91198	8.15519
LOC728014	9.0946	9.30192	8.76634	8.34723	7.84579	8.47488	8.16464	8.69886	8.311	8.20168	8.06645	7.86921	8.14669	9.16039	8.53535	8.60411	8.38865	8.42072	8.40676	7.84078	7.57195	8.39248	9.62848	8.43778	8.59083	8.52508	8.7601	8.35879	8.57111	8.34773	8.92689	8.1564	9.46814	8.55506	7.86167	8.08475	9.13837	8.79603	8.87218	8.42348	8.60853	8.84892	8.3731	7.62108	9.08273	8.70607	8.13038	8.00859	8.28192
C9ORF40	7.7259	7.39704	8.01698	7.82723	7.95713	7.49886	8.21429	7.79668	7.93505	8.04921	7.99229	8.06589	7.61542	7.67722	7.57466	7.47744	7.43717	7.52902	7.82326	7.84275	7.7223	7.85739	7.31916	8.26173	7.957	7.98674	7.94209	8.06214	7.78621	7.90516	7.17296	7.48938	7.32198	7.53539	7.7158	7.76003	7.38255	7.37419	7.30016	8.01218	7.63195	7.33126	7.79082	7.92854	7.29956	7.6695	7.96477	7.88765	7.79655
SLC24A2	7.38666	6.43584	7.66768	7.26619	7.48553	7.04184	7.20981	7.47425	7.47187	7.39156	7.00542	6.54445	6.38929	7.19959	6.79497	6.55249	6.75022	6.78694	6.74009	6.94035	7.1651	7.09243	6.32536	7.63124	8.04991	6.99705	7.56747	7.62187	7.05768	7.3324	6.38175	6.77259	6.51328	6.71008	6.8603	6.58705	6.34209	6.52211	6.42519	6.85573	6.67037	6.60004	7.05614	6.97949	6.50602	7.25036	7.20648	7.1507	7.08427
COBL	11.1774	11.0804	11.4587	11.01	11.0753	10.9225	11.5047	11.2381	11.3402	11.1306	11.0483	11.1291	11.2846	11.5901	11.2344	11.1965	11.2866	11.3232	11.4132	11.2161	11.2534	11.2069	11.1079	11.3059	11.4483	11.0593	11.5565	11.2534	10.9808	11.1079	11.0753	11.1451	11.2252	11.2579	10.853	11.1913	11.0723	11.2828	10.947	11.4566	11.1965	11.0086	11.1588	10.67	11.1844	11.1338	11.0822	11.0804	10.9851
FOXO4	10.9866	11.3766	10.8556	9.86592	9.27209	10.0091	10.2201	10.3941	9.51415	9.52282	9.59249	10.7513	11.2323	11.4321	10.2653	10.616	10.4629	10.4397	10.5854	9.69908	9.9947	9.90009	11.5499	10.231	10.2838	10.1713	11.0483	10.1713	10.2163	9.73586	11.2681	9.892	11.1419	10.5562	9.62755	10.7351	11.0529	11.1063	10.5038	10.1793	10.2519	10.8003	10.0983	9.3307	11.1178	10.341	9.85386	9.98462	9.58754
WNT10B	7.40532	6.66034	7.15215	7.50478	7.23524	7.13561	7.02515	7.29715	7.11473	7.16339	7.33886	7.07124	6.8552	6.78879	7.0551	7.06182	6.9092	6.96155	7.03398	6.98794	6.90324	7.30595	6.33815	6.996	7.02634	7.23876	7.24512	7.22121	6.95034	7.19201	6.496	7.18628	6.5682	7.0824	7.15018	6.90936	6.73389	6.7081	7.1152	7.24845	7.23819	6.92884	7.28181	7.24158	6.66173	7.05559	7.30232	7.16836	7.26069
ANKRD46	9.85744	8.75392	9.72726	10.5394	10.7084	9.68841	10.3371	10.3962	10.599	10.5739	10.5407	9.9336	9.84138	9.49209	10.077	10.0564	9.67312	9.75257	10.2774	10.6516	10.416	10.3205	9.15419	10.3686	10.4919	10.1618	10.1453	10.4828	10.2599	10.4516	9.16109	10.2275	9.09566	10.0662	10.5585	9.69706	9.45777	9.43343	9.90246	10.4221	10.3302	9.95327	10.4251	10.4117	9.34787	10.2662	10.4201	10.4619	10.5573
RAB11A	10.4397	9.42831	10.2573	10.6083	10.7588	10.3145	10.505	10.5912	10.6094	10.6586	10.68	10.1869	10.2718	9.8317	10.3009	10.2528	10.1193	10.2439	10.3628	10.5912	10.3108	10.3519	10.2051	10.4506	10.4351	10.464	10.4629	10.5423	10.5889	10.5232	9.96374	10.27	10.319	10.2977	10.3449	10.1387	9.30338	10.0832	10.2092	10.25	10.3598	10.1402	10.2064	10.5331	9.6977	10.4084	10.532	10.4977	10.4691
DOCK3	8.23333	7.21548	8.16533	8.93708	9.26047	8.39592	9.17569	8.98167	9.07805	9.17639	9.08616	8.67647	8.50197	8.28059	8.63184	8.81423	8.50216	8.80599	9.17741	9.60623	9.64238	9.01611	7.17158	9.25062	9.09414	8.77706	8.66033	9.05408	8.88139	8.89154	7.26579	9.37021	7.98501	8.82427	9.12933	8.44112	8.13173	8.15246	8.85543	9.20423	9.04262	8.57841	9.07826	8.85513	7.48938	8.86566	9.13231	9.4111	8.99181
HS3ST2	8.75429	7.76941	8.03032	8.31921	7.85715	8.98129	8.17078	8.41398	8.29446	7.50778	7.98085	8.07253	7.27504	7.35566	8.0253	7.84406	7.80622	8.05347	7.76772	7.53692	7.35452	8.01467	6.25678	8.29051	8.03961	8.08561	7.85245	8.82052	7.9541	8.24198	6.37227	7.66207	7.27323	8.28947	7.83802	7.69219	7.24949	7.29069	6.9475	8.54974	7.62177	6.86036	8.13245	8.74254	6.74277	7.88479	7.88553	8.09576	7.54657
LGTN	8.03299	7.7481	8.08178	7.88832	7.66807	7.78609	7.56458	7.89118	7.63225	7.67449	7.72601	7.38814	7.37234	7.95913	7.87559	7.72272	7.94849	7.75472	7.45334	7.02168	6.96765	7.67449	8.44937	7.4694	7.70028	7.77903	7.79301	7.70992	7.78621	7.81363	8.13533	7.62963	7.61043	7.62409	7.71106	7.47187	8.00482	8.11629	7.44856	7.61067	7.78632	7.88672	7.65043	7.5564	8.21988	7.95946	7.62756	7.63303	7.57093
CARD9	7.28706	7.80074	7.63523	6.99791	6.77656	7.41964	7.28903	6.8706	6.96222	7.07365	6.85485	7.04109	7.22895	6.88964	6.7422	6.84042	6.69247	6.79928	6.7999	6.40905	6.46901	7.40896	7.41187	7.3	6.9656	7.44879	7.40164	6.97072	7.51476	7.47765	7.50811	6.86884	7.36731	7.15816	6.79066	7.47436	6.93644	7.13703	6.97006	6.81998	6.89024	7.05987	7.02121	6.84662	7.29956	7.41807	7.18002	7.0714	6.76175
FAM174A	7.93941	8.14072	7.88398	8.73445	9.1971	8.24075	8.55705	8.61781	9.08768	8.93883	8.85513	8.2835	7.94173	8.02587	8.42104	8.40033	8.17642	8.37113	8.87173	9.15761	8.92555	8.43301	7.78609	8.5212	8.71506	8.29654	8.23333	8.80338	8.57918	8.68185	7.88805	9.00712	8.03916	8.39797	9.02293	8.10036	7.77163	8.21852	8.5367	8.47488	8.69592	8.59606	8.92772	8.87878	7.80033	8.66262	8.57878	8.89191	8.88094
METRN	6.95084	6.81525	6.73021	6.58945	6.67274	6.73017	6.57358	6.67371	6.59799	6.6264	6.71281	7.26958	7.63426	7.54522	8.00095	7.73986	7.93593	7.52498	7.39054	6.97447	7.50811	6.89481	7.76761	6.71322	6.74626	6.79574	6.74023	6.90004	7.02525	6.98417	8.99181	7.87572	6.92772	8.06926	7.4489	8.17272	8.46438	8.41695	8.55384	8.05463	7.94769	8.02061	7.46381	6.25434	8.19294	7.59377	6.84543	7.10586	7.30294
RAB40C	11.1521	10.5843	11.3079	11.3685	11.357	11.617	11.0964	11.0467	11.2344	11.1621	11.1178	10.9402	10.9395	10.7095	10.8287	10.9313	10.8807	10.9513	10.8722	11.1724	11.1323	10.9499	10.0877	11.061	10.8353	11.01	11.1757	11.1291	10.7935	10.9024	9.79747	10.9083	10.1077	11.0281	10.9686	10.8112	10.3952	10.5763	10.7627	10.7438	10.7285	10.3628	10.8408	11.789	10.2774	10.857	10.9822	10.96	10.8261
TRIM47	7.00686	7.37337	7.52684	6.67796	6.61255	7.70894	6.58558	6.80055	6.60943	6.59784	6.77824	7.99687	7.80622	8.15916	7.08887	7.10854	7.89981	8.23435	7.10348	6.75786	7.28153	7.17053	7.52714	6.80448	6.69827	7.04597	7.27536	6.8308	6.93597	6.69317	9.33235	6.83711	6.60357	7.40765	7.07837	8.51561	8.58189	7.67598	7.90485	7.46865	7.02218	7.34583	6.99281	6.57979	8.03469	7.28192	6.79212	7.5558	7.07928
HSPH1	11.3526	12.1875	12.8077	11.8397	12.0529	11.1931	12.4458	11.5901	11.8058	12.0264	11.8283	12.3364	12.0529	11.3822	11.3308	11.0883	11.5023	12.0601	11.786	11.9521	11.8687	12.0361	9.91485	12.5639	11.9403	11.7315	12.3196	11.9153	11.6391	11.53	10.8165	11.4152	10.9282	11.3526	11.4462	12.4169	10.3234	10.3994	11.2524	12.306	11.137	10.6421	11.6667	11.6593	11.6794	11.4891	11.849	11.6948	11.5363
CCK	10.0992	9.93775	10.4415	10.7513	10.834	9.67407	10.0165	10.3499	10.4335	10.3059	10.655	10.1904	10.0913	9.22228	9.93272	9.89798	9.07848	9.22228	9.90543	10.3391	10.3274	10.1662	7.48713	10.307	10.0882	10.0263	10.2963	10.4945	10.1134	10.1977	7.93998	10.506	8.54472	9.95833	10.3697	9.78023	9.16471	8.90732	9.68437	9.9815	10.0255	9.44699	10.4776	10.4106	8.6526	10.0983	10.1608	10.3322	10.2429
AKR1C3	8.58331	9.76411	9.21721	8.51933	8.51115	8.82405	9.50655	8.54031	8.3237	8.71651	8.9466	9.20782	8.85492	9.19542	8.9204	8.84297	9.21885	8.85787	8.36205	7.56994	7.95875	8.74192	9.94486	9.06451	8.9882	9.00625	9.11341	9.04469	8.4742	9.014	10.0125	8.59193	10.4798	9.0536	8.05347	9.06235	9.74063	8.89273	8.32826	8.62917	8.32768	8.81483	8.42722	8.04908	10.2201	8.48436	8.58299	8.42907	8.20868
DLGAP2	10.3529	9.23542	10.2653	10.1923	10.1257	9.91843	10.1933	10.1632	10.3479	10.4053	10.0698	10.0527	10.1419	9.70001	9.79566	9.96303	9.6765	9.83062	10.0766	10.392	10.1821	10.2866	7.63437	10.1514	9.84138	10.1595	9.9641	9.95581	9.86131	9.79223	7.80445	10.0083	9.28355	10.0623	10.0104	9.79223	8.77839	9.3779	9.82811	9.88412	9.90875	9.54096	10.1147	9.83672	8.51545	9.77564	10.0706	10.0382	9.98379
USP16	6.64996	6.31617	6.65466	7.34701	7.508	6.90186	7.11265	7.04853	7.73302	7.66937	7.35424	6.5969	6.56877	6.50205	6.69551	6.8794	6.55884	6.60481	6.82809	7.17346	6.89044	7.23911	6.64471	7.0824	7.34084	7.03612	6.9427	7.3325	6.97799	7.08007	6.48092	7.35695	6.4728	6.92084	7.32804	6.58277	6.29272	6.82872	6.81492	6.65396	7.14464	6.99454	7.57557	7.47691	6.52699	7.09905	7.30653	7.3043	7.37866
PHF19	7.93566	7.9886	8.14221	7.5422	7.19235	7.64898	7.62963	7.97315	7.31665	7.35788	7.47076	7.95333	7.92761	8.76229	7.69162	7.55316	7.7337	7.74269	7.55877	6.9969	6.91621	7.73228	8.21942	7.58931	7.68874	7.62655	7.72732	7.29411	7.64262	7.62774	8.04766	7.27344	8.0136	7.67832	7.44777	7.72732	8.16203	7.89526	7.58508	7.56297	7.56229	7.98304	7.47765	7.49625	8.11431	7.87686	7.41849	7.43736	7.45178
OTOS	6.26275	6.32865	6.39556	6.48061	6.23793	6.47619	6.30448	6.62534	6.30672	6.26428	6.40984	6.68783	6.27592	6.56217	6.2984	6.4841	6.36176	6.39568	6.41549	6.06414	6.20449	6.46973	6.56213	6.3969	6.39186	6.55439	6.43683	6.34157	6.70048	6.6147	7.57723	6.35064	6.10349	6.38465	6.30856	6.42283	6.53352	6.28387	6.48922	6.49093	6.52897	6.45076	6.24564	6.36737	6.37055	6.49513	6.37657	6.48331	6.24901
RPL13A	9.10513	10.1382	9.08675	9.21127	8.69374	8.81263	9.03139	9.41636	8.67992	8.75106	9.04856	9.44936	9.20299	9.28196	9.17394	9.35837	9.32267	9.14723	9.50481	9.24739	9.30879	8.90221	9.98926	9.0946	9.04698	9.16905	9.00909	8.92962	9.56651	9.11831	10.6143	9.52635	9.74233	9.17715	9.55986	9.41794	9.98421	9.63327	9.57165	9.34679	9.20499	10.1687	9.22255	9.13952	9.69606	9.20829	8.77281	9.03552	8.9533
ST3GAL5	9.22018	8.74254	9.24479	9.73804	9.73457	9.40117	9.4022	9.60851	9.60879	9.67778	9.49854	9.26201	9.30721	9.09279	9.37677	9.50948	9.21787	9.34938	9.52427	9.44988	9.41946	9.6977	8.71228	9.55093	9.54008	9.37534	9.40501	9.66693	9.59061	9.55462	8.86847	9.52929	9.00103	9.1808	9.7003	9.31674	9.15302	9.31078	9.48299	9.42216	9.50363	9.28944	9.59249	9.58565	8.90857	9.47596	9.37868	9.51648	9.62363
C20ORF103	9.54226	9.03735	10.023	10.7324	11.061	9.66956	10.1	9.75917	10.0246	11.1435	10.9313	10.0686	10.2374	8.38945	9.52635	10.467	8.68817	9.06494	10.3588	11.2571	10.8908	10.5407	7.41187	10.2012	10.0849	10.0965	10.0503	9.4901	10.547	9.82434	7.31615	10.8424	8.2294	9.43881	11.3079	9.56175	8.81244	9.30698	10.9296	9.87171	10.2686	10.3697	10.4407	11.0822	8.94802	9.94953	10.9313	10.0841	11.1095
PRKCB1	7.14751	6.3854	7.27137	8.13245	9.16805	7.65647	8.593	8.26465	8.96786	8.96142	8.73481	8.43045	7.86233	6.7062	8.15431	8.59663	7.47332	7.74603	8.94936	9.52484	9.31344	8.3106	6.23527	8.89067	8.69533	8.16957	8.27497	9.1247	8.40132	8.51596	6.53143	9.4884	6.56201	8.57197	9.67345	8.06292	7.14448	7.13978	8.90711	9.07425	9.03686	8.36205	8.89088	8.9466	6.85056	8.43657	8.92532	9.4062	9.34987
S100A6	9.25916	10.1013	9.1026	9.42831	9.05337	9.56776	9.22071	9.39176	9.08046	8.98933	9.26707	10.5573	9.91347	9.32293	9.1971	9.2817	9.24935	9.32452	9.07805	8.61746	8.94778	9.05761	9.773	9.22828	9.23372	9.25199	9.68876	9.06049	9.3463	9.28742	9.99228	9.09772	9.30721	9.16883	9.33931	8.98529	11.0947	9.53171	9.40443	9.25944	9.35994	9.431	9.07425	9.05244	9.23703	9.38208	9.39226	9.02122	9.14795
C14ORF132	11.2458	11.0562	11.4912	11.6461	12.0741	11.6022	12.0295	11.3945	11.563	12.0333	11.3746	11.8739	12.1676	11.242	11.3155	11.9787	11.3548	11.3822	11.5231	12.117	11.6948	12.0701	10.6213	11.8633	11.4525	11.4924	11.4359	11.2438	11.7208	11.3004	10.6948	11.5707	11.2051	11.617	11.8577	11.5857	11.3967	11.4545	11.8139	11.7624	11.7184	11.4381	11.5096	11.8367	11.169	11.1965	11.6538	11.5256	11.8601
LOC440928	9.20543	7.00987	9.22282	9.50717	9.58565	8.97582	9.19222	9.38914	9.80274	9.5191	9.35299	8.91892	8.74497	8.14469	8.81968	8.71524	8.91847	8.99667	8.68817	9.3958	9.29331	9.14319	6.88458	9.00078	8.78445	9.27288	9.12692	9.34241	8.9168	9.16174	6.69662	9.25795	7.84078	8.93216	9.56325	8.77805	7.03569	8.26692	8.78358	8.87795	9.10283	8.56056	9.20244	9.41391	7.4353	8.74796	9.41261	9.50592	9.10823
ENHO	8.34325	8.91892	8.12915	8.33611	8.03876	8.13083	8.39335	8.02732	8.09961	8.01034	8.2915	8.20277	8.57092	8.89317	8.38884	9.02648	8.67916	8.3156	8.35993	7.96477	7.39494	8.18051	10.0447	8.36766	8.40764	8.487	8.35391	8.36521	8.58032	8.18624	9.56389	8.95111	9.56651	9.31618	8.24262	8.74444	9.44228	9.22627	9.2489	8.45079	8.78799	8.62572	8.2542	7.82563	9.89346	8.46438	8.31026	7.96326	8.18132
LNX1	7.46953	6.54336	7.53456	7.94285	8.49533	7.36163	7.90239	7.81601	8.42688	8.56305	8.33656	7.88247	7.63058	6.87226	7.41131	7.83045	7.10838	7.30422	7.82868	7.87157	7.85541	7.92133	6.2032	8.19653	8.01839	7.93077	7.89763	7.92078	8.04665	7.64051	6.36429	8.03254	6.79781	7.70555	8.35363	7.31824	7.01961	6.98819	7.62953	7.6782	7.88523	7.53296	8.00195	8.32462	6.6457	7.59858	8.18861	8.07596	8.24088
PPM1H	8.78316	7.75579	8.55559	8.83518	8.91454	8.2077	8.70821	9.0511	8.90774	8.8979	8.91949	8.2103	8.07033	7.99657	8.1037	8.27633	7.69758	7.88805	8.47235	8.70213	8.59474	8.41187	7.00403	8.67242	8.76049	8.48159	8.54386	8.84109	8.36356	8.40897	6.89065	8.55224	7.32198	8.05505	8.79644	7.89794	7.21329	7.64475	7.98043	8.30208	8.36606	8.05347	8.80398	8.78646	7.21812	8.43521	8.70427	8.70646	8.80867
TRIP6	8.27542	8.32669	8.18848	7.88672	7.63844	8.31512	7.73434	7.73383	7.70078	7.63415	8.06481	8.06246	7.85281	8.3728	8.60922	8.30253	8.74931	8.65493	8.11697	7.69597	7.70168	8.10867	9.22898	7.73491	8.04835	8.24832	7.9163	7.93353	8.23556	8.12497	9.21996	8.32924	9.18037	8.62325	7.91321	8.31989	8.58726	8.89834	8.78687	8.1519	8.29884	8.70148	7.77964	7.63867	9.05597	8.2208	7.89048	7.57475	7.58497
CMAS	8.88196	8.43393	8.92252	9.94726	10.308	9.05244	9.64743	9.79223	10.1395	10.1077	10.1453	9.45693	9.07541	8.65418	9.58164	9.54348	9.12692	9.3648	9.75056	10.5923	10.3	9.89346	8.43593	9.80849	9.96261	9.61557	9.52813	10.1292	9.93046	9.97243	8.52179	10.1292	8.60056	9.62945	10.3223	9.35148	8.9974	8.84555	9.58307	10.0282	10.0828	9.58423	10.1296	9.89125	8.59007	9.55489	9.91559	9.99012	10.0823
TP53INP1	7.64133	7.61353	7.39539	7.31795	7.31885	7.47654	7.5056	7.52458	7.37958	7.35911	7.34112	7.41954	7.0659	7.50613	7.59471	7.22495	7.36961	7.30899	7.32821	7.18002	6.92866	7.16925	8.10867	7.38611	7.41101	7.51232	7.53456	7.158	7.33389	7.37135	7.93744	7.24404	7.94367	7.40582	7.29943	7.21742	7.7653	7.79588	7.74699	7.40154	7.37252	7.87827	7.26515	7.26867	7.97966	7.34912	7.25923	7.13958	7.20843
GLCE	8.57938	6.75455	8.40864	9.13169	9.30493	8.63136	9.08273	9.18627	9.42712	9.27717	9.17047	8.35015	7.90471	8.10835	8.8331	8.3156	8.58052	8.56949	8.69192	9.02557	8.7621	8.98293	7.82418	8.77995	8.83877	8.87897	8.67518	8.96426	8.7691	9.09792	7.80445	8.87008	7.88182	8.54262	8.86905	8.03771	7.47297	8.22308	7.91951	8.52471	8.80496	8.23989	8.9541	9.10052	7.66088	8.71582	9.14681	8.9732	8.85766
DMWD	8.58796	9.62363	8.45781	7.81332	7.38593	8.10386	7.57829	7.772	7.32853	7.35054	7.55993	8.51988	8.84087	8.98213	8.15595	8.31856	8.18944	8.38565	8.16612	7.875	8.0964	7.89624	8.81263	7.8711	7.6905	8.0478	8.09418	7.81509	8.12915	7.62569	8.81579	8.01117	9.03045	8.47889	8.01683	8.8616	9.22018	8.6431	8.60838	7.95674	8.14122	8.31792	7.81485	6.82813	8.77058	8.09898	7.72337	7.82059	7.6533
SLC6A9	7.21528	7.57657	7.50025	7.03627	6.84543	7.27494	7.14163	7.37458	6.99891	6.94471	6.77327	7.4681	7.12035	8.04935	7.05696	7.09767	7.05133	7.10706	6.96092	6.95869	6.92866	7.01321	7.21757	7.02417	7.17444	6.98999	7.62595	6.99497	6.901	6.86206	7.31802	6.96163	7.34045	6.93461	6.79553	7.13128	8.21179	6.96414	6.93362	6.90912	7.11701	7.27789	6.82104	6.64933	7.1779	7.08636	7.09304	6.99412	6.86686
RNF14	9.65204	8.93394	9.30286	10.0181	10.392	9.76786	10.0592	9.85956	10.465	10.3332	10.2439	9.63538	9.61742	9.33716	9.7529	9.78738	9.62155	9.67622	9.93081	10.319	9.94802	9.90389	9.4858	10.0464	9.84719	9.90913	9.78669	10.1591	9.94294	10.1231	9.36233	10.0464	9.9336	9.76411	9.92148	9.33634	9.35119	9.55374	9.90837	9.61803	9.87954	9.72848	10.0059	10.0782	9.38514	9.69969	10.0464	10.0766	10.0434
VAMP3	9.06923	8.91386	9.30467	8.63256	8.48795	9.26358	8.89154	9.02763	8.6201	8.51561	8.82133	8.8953	8.98083	9.68257	9.21271	8.77805	9.42603	9.46087	8.7526	8.37733	8.31045	8.77037	9.86983	8.79376	9.03823	9.16713	9.21763	8.77187	9.00255	9.11123	9.99154	8.7411	9.55253	9.10099	8.6678	9.15	9.76236	9.84538	9.10191	9.24935	9.04788	9.41895	8.59838	8.46231	9.57682	9.04016	8.75761	8.59083	8.69999
AHNAK	10.4526	10.6334	9.9599	9.74612	9.17197	10.0823	9.95327	9.8785	9.19831	9.34395	9.45467	9.95657	9.92665	10.648	10.1775	10.2957	10.5666	10.0849	10.0548	9.14932	9.33017	9.85386	11.3716	9.98189	9.90913	10.074	9.54193	9.22018	10.2291	9.52057	10.9883	9.54528	10.7026	10.3826	9.54286	9.75121	11.2681	10.8981	10.2038	9.76545	10.0632	10.7781	9.47903	9.35518	10.7049	9.84719	9.548	9.22971	9.14861
CAMLG	11.3822	11.0675	11.4716	11.3347	11.2296	11.1323	11.2643	11.3967	11.3588	11.3706	11.2288	11.0853	11.0537	10.8261	10.8715	11.0467	11.024	11.1757	11.1161	11.7108	11.3845	11.1503	10.4251	11.3526	11.0628	11.0406	10.9822	11.5743	11.5609	11.0268	10.7014	11.4277	10.6304	10.904	11.0499	11.1071	10.465	10.7451	10.9883	10.8807	11.2438	11.1401	11.0268	11.8283	11.2381	11.3645	11.4215	11.01	11.1178
TRIB2	8.10205	8.78189	8.28947	8.30788	7.87937	8.10085	7.69197	8.04444	7.82151	7.92028	7.76836	7.7714	8.10515	7.73722	8.06189	7.6508	7.69471	7.6933	7.50949	8.17993	7.81102	7.63778	8.97803	7.82501	7.62609	7.90485	7.97382	8.21379	7.75566	8.12853	8.34542	7.75886	8.20242	8.10436	7.48308	8.34017	9.02272	8.26511	8.23661	8.18659	7.90537	7.74712	7.74156	7.64018	8.44505	7.7713	7.88684	7.3844	7.45312
OLFM1	12.7837	12.7837	12.7958	13.1757	13.2094	12.709	12.8889	12.9017	13.0612	13.3207	13.0761	12.9747	13.0534	12.1798	12.6491	13.1066	12.6394	12.6657	13.032	13.3745	13.3036	12.9153	11.3903	12.941	12.6605	12.7958	12.941	13.1519	13.0395	12.8575	12.2035	13.1844	11.9059	12.82	13.1217	12.9537	12.7377	12.2861	13.3292	13.0467	13.0467	12.9277	13.0112	12.8889	12.5639	12.8077	12.9888	13.0761	13.2013
LOC346887	8.76129	9.07973	9.71381	8.92233	8.51059	8.96565	9.11076	8.69212	8.54064	8.49625	8.71506	9.18509	9.0351	8.10698	8.08843	8.25673	8.3832	8.64527	8.57055	8.39215	8.43968	8.71102	7.52428	9.54314	8.78603	8.54957	9.20972	8.90241	8.36925	8.87812	7.37665	8.25268	7.69978	8.37545	8.51353	9.08839	8.55948	8.13185	8.39354	8.76165	8.33578	7.96118	8.6427	9.69736	8.44389	8.36555	8.52624	8.37248	8.29051
YIPF5	7.59268	7.1072	7.57035	7.54385	7.93353	7.35414	7.82355	7.74551	7.94235	8.08871	7.81541	7.37958	7.16121	7.31795	7.38237	7.2099	7.26131	7.5256	7.7554	7.8179	7.52148	7.66516	7.42478	7.90955	7.8567	7.44481	7.53382	7.76928	7.48637	7.60191	6.99271	7.64886	7.62409	7.54912	7.97186	7.67029	6.90663	7.4491	7.29378	7.63481	7.60329	7.18573	8.04809	8.04444	7.81332	7.66451	8.02372	8.29901	8.2666
OPRK1	7.48946	6.66899	6.72555	8.10036	7.6115	7.25964	7.90434	7.8472	8.09521	7.71883	8.06111	7.41574	7.21361	6.85661	7.11579	7.54968	7.01571	7.2361	7.06582	7.93822	7.60091	7.99645	6.2032	7.5686	7.76199	7.75667	7.07342	7.58213	7.67499	7.47195	6.24162	7.96354	6.50372	7.51558	7.74327	7.18021	6.58443	6.43595	7.57946	6.92757	7.66282	7.38611	8.08518	7.19377	6.43669	7.58722	7.97701	6.27309	8.00988
ITGB1	6.95221	7.61353	7.23695	7.07064	7.33796	8.08929	7.62444	7.29316	7.48078	7.36779	7.32009	7.54269	7.4284	7.59728	7.54582	7.0334	7.48017	7.59612	7.40206	6.87967	7.06712	7.49647	8.82176	7.38394	7.49896	7.54631	7.70136	7.36216	7.71757	7.63165	8.50957	7.40543	7.51255	7.57958	7.46759	7.95536	8.8022	8.11958	7.95452	8.01102	7.69097	8.09213	7.23009	7.49952	7.98848	7.61449	7.46477	7.24103	7.22651
CD68	9.60094	10.4798	9.56712	8.7944	8.8251	9.69129	8.89508	9.09585	8.39816	8.11659	9.19831	9.86803	9.92665	9.16421	9.1808	9.20095	9.23783	8.85289	9.12216	8.40711	8.86121	9.57051	10.1325	9.20244	8.81008	9.48873	9.46759	8.58831	9.91347	9.71086	10.7477	9.03573	9.51147	9.3255	9.0662	9.82157	9.06256	9.99228	9.10649	8.60186	8.77505	10.0992	9.27668	9.24791	10.7488	9.71317	9.30286	9.05459	8.74911
NFKB1	8.8616	9.38439	9.42995	8.64235	8.65894	9.5191	8.91496	8.82263	8.80056	8.69572	8.59393	9.32808	9.26299	9.30493	8.90374	8.64923	9.02557	9.16735	8.87483	8.31873	8.68013	8.88009	9.39862	8.83773	8.73651	8.91081	9.16471	8.60509	8.91283	8.68602	9.24053	8.474	9.41946	8.8419	8.46681	9.54258	9.00235	9.08115	8.86184	8.51807	8.52891	8.70072	8.55278	8.86905	9.30235	8.81347	8.5526	8.65068	8.33396
C6ORF168	6.95995	6.86958	6.77758	7.13525	7.31041	6.84013	7.15306	7.27625	7.27634	7.22567	7.33115	7.1803	7.16008	6.98135	7.09905	7.23546	7.1651	7.08887	7.28912	7.77402	7.42391	7.0601	6.68124	7.15394	7.16574	6.94838	6.83573	7.26267	7.03326	7.04028	6.72851	7.33136	6.88584	6.84077	7.32366	6.63317	6.56137	6.56367	7.15189	7.06413	7.10046	6.78463	7.16504	7.19013	6.57972	6.93475	7.18249	7.30837	7.36854
RPS6KA1	7.27245	7.4489	7.00787	6.95611	6.7545	7.05376	6.77847	7.08574	6.81264	6.69417	6.69424	6.88706	6.83686	7.08747	6.78597	6.68322	6.73036	6.72938	6.77238	6.53539	6.62039	6.93482	7.85108	6.82606	6.87501	6.89403	6.99705	6.68675	7.21221	7.1163	8.16907	6.73757	7.0568	6.79076	6.745	7.38064	7.00969	7.20466	6.90859	6.65552	6.75971	7.18372	6.75133	6.58898	7.55858	7.12035	6.81909	6.88613	6.76653
MET	7.8539	7.94956	8.22035	8.01758	8.81113	7.61426	8.42671	8.05647	8.24666	8.94194	8.27466	8.02159	8.42434	7.03472	7.49843	8.40132	7.10348	7.3176	8.28233	8.22019	8.09884	8.39003	8.06926	8.80781	8.5667	7.99192	8.14295	8.13373	8.16026	7.83387	7.49479	8.15369	7.47066	7.44234	8.76165	7.92078	8.04848	7.51852	7.9349	7.98253	8.22745	7.88102	8.38552	8.79482	7.36146	7.74156	8.36504	8.23647	8.98759
SNRPA1	9.16883	8.77785	9.21218	9.45467	9.78272	9.52865	9.4244	9.99117	9.95327	9.85148	9.67846	9.39278	9.16281	9.40117	9.45804	9.32293	9.65789	9.53653	9.65983	9.5374	9.4453	9.49854	9.09118	9.44166	9.51177	9.41052	9.415	9.63568	9.53528	9.72988	9.27432	9.71978	8.74628	9.30235	10.1089	9.43256	8.76029	9.49501	9.59826	9.26803	9.73867	9.78432	9.57682	9.73123	9.02947	9.6456	9.42383	9.89277	10.0535
MAGI2	7.62868	6.78282	7.3546	7.79982	7.98336	7.63906	8.25903	7.98028	7.9454	8.12735	7.98718	7.49295	7.51232	7.55391	7.89512	7.74107	7.73734	7.90724	8.06481	7.93822	7.97481	7.89221	7.20123	7.98848	8.06095	7.96604	7.74223	7.99979	7.92881	7.7855	7.36052	7.75439	8.3639	7.90352	8.03254	7.63426	7.07057	7.90458	7.9388	8.17325	7.97852	7.71833	8.04736	7.75125	8.1875	7.89965	8.02689	8.23989	8.11945
B3GNT6	9.09232	8.00544	8.98148	10.0882	10.3588	8.96142	9.76165	10.1478	10.4313	10.23	9.9677	9.50748	8.94424	8.90857	9.65459	9.60449	9.37534	9.41824	10.227	10.6693	10.2305	9.85956	8.45597	9.95327	10.1672	9.58336	9.326	10.0576	9.8731	10.0263	8.92602	10.2118	8.64144	9.58912	10.7231	8.99205	9.69677	9.14144	9.80485	10.5384	10.1483	9.65302	10.2056	10.0567	8.71004	9.88189	10.1109	10.6049	10.4871
PRPF3	9.16329	8.74481	9.12886	8.67052	8.56056	8.82687	8.78231	8.94403	8.41955	8.55241	8.60725	8.95849	8.96283	9.41339	9.10332	8.9594	9.47107	9.31886	9.24687	8.78316	8.76692	8.80116	9.33124	8.92962	8.96055	9.02531	8.9081	8.5897	8.79546	8.87989	9.27933	8.84622	9.44166	9.15689	8.77805	9.12236	9.20615	9.33206	9.10052	9.11685	9.02461	9.23195	8.75294	8.39592	9.34214	9.05837	8.71808	8.9344	8.85528
MT1G	11.0785	11.7597	11.773	12.1205	10.342	12.0566	9.11555	10.0672	9.892	10.8545	10.6248	11.0545	11.3232	11.2016	10.4251	11.4381	12.0089	11.4339	10.7391	10.4854	9.55672	11.0658	12.1716	12.4458	11.3327	11.2069	11.6145	11.2344	10.0035	11.169	11.3606	10.9402	12.0333	12.2157	11.7005	10.5352	12.3317	11.169	10.9808	10.5222	10.6621	9.66367	10.5687	10.6852	11.8687	9.92976	10.1344	10.1159	10.6289
CHMP4A	9.37121	9.79712	9.17715	8.95227	8.41101	8.90732	8.67535	8.84576	8.66762	8.61131	8.90096	8.73849	8.62896	8.71463	8.70821	8.76147	8.56617	8.80911	8.65401	8.08592	8.00696	8.80513	9.35837	8.69683	8.618	8.85207	9.06195	8.96659	8.83226	8.83367	9.46476	8.6074	9.73188	8.57111	8.30071	8.80831	8.55739	8.75409	8.63484	8.54015	8.76069	8.93027	8.71601	8.68502	9.56535	8.85413	8.61408	8.36488	8.39625
VANGL2	7.61369	7.48915	7.25496	7.65351	7.13103	7.47108	7.34528	7.72132	7.40036	7.36971	7.49907	7.43693	7.75804	8.36504	7.89851	7.73529	8.09266	8.04501	7.74031	7.42439	7.38602	7.48351	7.83639	7.30754	7.52122	7.54912	7.4445	7.31165	7.6248	7.46329	8.34404	7.68121	8.27379	7.84243	7.60191	7.52347	7.48664	7.87461	7.70399	7.35969	7.71571	8.18038	7.58178	7.1003	7.96402	7.68354	7.44051	7.56261	7.48492
LOC648149	7.15921	6.29212	6.98942	7.56983	7.81615	7.3239	7.61131	7.40562	8.0278	7.79982	7.45632	7.50327	6.98864	6.63077	7.36651	7.35714	6.75121	7.09905	6.94232	7.57915	7.26672	8.07949	6.36323	7.73808	7.45563	7.58133	7.5252	7.37817	7.42353	7.4433	6.39776	7.54209	6.76498	7.44988	7.65224	7.24714	6.88851	7.13516	7.30882	7.69197	7.52498	7.11319	7.80277	7.58683	6.65958	7.48881	7.5457	7.56791	7.48362
LOC440160	7.66807	6.75749	6.71464	6.69447	7.0878	7.25167	7.20547	6.86853	7.55391	7.22309	7.45952	6.79212	6.61883	6.59054	6.68721	7.01611	6.50617	6.63489	7.15053	6.52867	7.07829	7.45694	6.64733	7.35598	7.12843	7.32853	7.5656	7.25607	6.89588	7.30241	6.80463	7.04032	6.74041	6.65655	7.39076	6.90693	6.64441	7.3546	7.28837	7.27555	6.84104	6.97336	7.41701	7.50551	6.7295	7.3589	7.15736	7.63113	6.95938
CEBPA	7.6945	8.05676	7.8472	7.65581	7.71801	7.85148	7.57138	7.47345	7.39334	7.50541	7.62455	8.27318	7.93327	7.08462	7.93952	7.77746	7.98982	7.77666	7.94769	7.80087	7.72712	7.73124	8.14921	7.88386	7.6186	7.66043	8.15488	7.48567	7.76224	7.74094	8.70037	7.83649	7.47556	8.08206	7.58133	7.70136	7.78209	8.71946	8.00207	7.842	7.73101	8.38702	7.87461	7.95061	8.6339	7.87776	7.75946	7.61824	7.46318
DOCK1	7.95511	8.49714	8.61627	7.93104	7.77013	8.60838	7.96565	8.04319	7.99538	8.05084	8.10451	8.56404	8.71864	8.90538	8.51235	8.3439	8.91892	9.00396	8.49714	8.09064	8.3171	7.99019	9.35459	7.79747	8.24295	8.38205	8.72897	8.16941	8.6528	8.34962	9.62817	8.67291	8.83081	8.62572	7.95888	8.84536	10.0387	9.38643	8.7895	8.63503	8.79805	9.05813	8.01301	7.79552	9.2002	8.40596	8.22783	7.96223	7.90337
PMVK	8.32858	8.7876	8.29963	8.18875	7.91258	8.14454	7.92761	8.01617	7.78749	7.95173	8.05939	7.73167	7.80795	7.688	8.11507	8.08592	8.16741	8.03268	7.9835	7.96806	8.12294	8.08544	8.568	7.89682	8.18491	7.98731	7.81551	8.11708	8.10069	8.039	8.63136	8.11	8.61055	7.81656	7.93622	8.16696	8.784	8.48893	8.27029	8.23738	7.96438	7.9188	7.93135	8.00252	8.5667	7.91333	8.02326	7.90526	7.99515
KANK2	6.44839	6.86376	6.6247	6.65758	6.6963	6.73421	6.65935	6.5153	6.58496	6.51062	6.66577	6.54327	6.84523	6.76151	6.52592	6.45648	6.76045	6.63662	6.75228	6.48769	6.38017	6.59337	7.63144	6.75729	6.65964	6.73195	6.89648	6.71968	6.81391	6.61956	7.14765	6.67342	6.67298	6.83544	6.72357	6.90556	7.74234	6.91126	7.18039	7.01896	6.91976	6.99367	6.68406	6.58493	7.1687	6.68551	6.6821	6.67613	6.56827
FRZB	7.29779	8.51705	7.53973	7.62062	8.02446	7.78826	7.29247	7.355	7.68031	7.90516	7.95375	7.97243	7.2184	7.10079	8.15016	7.37135	7.66657	7.42103	7.92376	7.41945	7.51169	7.54308	9.50888	7.45067	7.55014	7.75512	8.02557	8.13515	7.34316	7.60963	7.79922	7.64634	8.46736	7.97841	7.47345	7.64348	8.04691	8.4632	7.73414	7.81541	8.03046	7.71533	7.43826	7.9089	8.34947	7.68121	7.91674	7.083	7.62031
CCDC132	7.54209	6.33805	7.50867	7.95279	8.34931	7.38666	8.06458	7.90167	8.27555	8.28722	8.1389	7.69931	7.23311	7.0986	7.96036	7.67423	7.56405	7.64423	8.17284	8.30299	7.64674	7.94769	6.92153	8.09249	8.16681	7.88832	7.74223	8.22339	7.87869	8.22925	6.97774	8.05953	7.44996	8.06041	8.3479	7.43494	7.35452	7.28347	7.53497	8.27954	8.14935	7.55781	8.58522	8.165	7.40347	8.09348	8.28192	8.39335	8.38042
SLC19A3	7.53064	7.54427	7.27916	7.04001	6.70436	7.24208	6.85868	6.98975	6.59799	6.8291	6.80458	7.07025	6.98203	7.24617	7.05786	6.76264	7.37936	7.14216	7.05527	6.66186	6.65456	7.02168	8.19261	6.86734	6.71802	7.18002	6.81058	6.78728	7.08134	6.93178	7.65432	6.64601	6.96986	6.8094	6.62495	7.00513	7.40644	7.50327	6.79527	6.88947	6.83623	7.36062	6.83102	7.09014	8.07698	6.79971	6.81264	6.89211	6.63562
MPPED1	8.82087	7.93866	8.73057	8.865	8.82087	8.60108	8.89876	8.79894	8.95001	8.80259	8.62343	8.61343	8.66947	7.65404	8.32141	8.51218	8.08762	8.28811	8.79937	8.33787	8.53535	8.64733	6.42	8.89683	8.83555	8.60526	8.71712	9.38914	8.63295	8.64923	6.80184	8.58763	7.56138	8.83639	8.73868	8.53398	7.85058	7.70837	8.14295	8.88965	8.66825	8.00889	8.83618	8.50465	7.50234	8.47703	8.5665	8.72774	8.60362
HMGCLL1	6.32348	6.16325	6.32672	6.64142	6.75724	6.34703	6.53112	6.72523	6.88004	6.70089	6.75148	6.42677	6.29999	6.26699	6.48347	6.40274	6.37184	6.39098	6.60905	6.58295	6.54173	6.57029	6.22819	6.53618	6.57039	6.60677	6.45416	6.7618	6.62111	6.7357	6.22622	6.63956	6.24128	6.49991	6.93914	6.35891	6.19955	6.24891	6.36542	6.51148	6.70501	6.39499	6.80681	7.10706	6.33862	6.65239	6.83851	6.86853	6.91931
LGI4	7.72857	7.89749	7.53562	7.18953	6.96113	7.37429	7.44343	7.5094	6.98054	6.9885	7.12786	7.6662	7.77688	8.04935	7.89726	7.77271	7.77386	7.93866	7.69931	7.20165	7.02193	7.52313	8.17297	7.51782	7.38646	7.55081	7.5261	7.29547	7.65647	7.31695	8.60006	7.62467	7.95713	8.06968	7.61682	8.05703	8.07253	8.24088	8.53866	7.93353	7.65032	8.03916	7.40634	6.87525	8.54668	7.84779	7.42467	7.62834	7.46847
ENAH	8.91036	9.26662	8.83618	8.44234	8.28233	8.49319	8.36718	8.57329	8.36791	8.38665	8.27542	8.29229	8.55404	8.61131	8.15016	8.51181	8.50661	8.49402	8.5739	8.26758	8.11824	8.46856	8.95652	8.46162	8.38472	8.253	8.71191	8.35945	8.60887	8.3553	8.57408	8.31823	8.68034	8.43045	8.17863	8.55948	9.19856	8.72286	8.64547	8.55812	8.34591	8.65126	8.38884	8.21561	8.75069	8.31206	8.17793	8.1912	8.17377
RALYL	10.8069	8.98234	10.5787	11.0254	10.849	10.2838	10.8807	10.9761	10.9658	10.8966	10.7258	10.7575	10.23	9.98764	10.6904	10.582	10.4467	10.5538	10.5727	10.7415	10.7477	10.8516	7.65809	10.9141	10.8207	10.7869	10.853	10.9111	10.6375	10.6609	7.71457	10.7451	9.40325	10.7768	10.8995	10.189	9.26514	9.85883	10.0774	10.7244	10.6609	10.2653	10.8937	10.486	8.80683	10.5266	10.7161	10.9557	10.8556
GORASP1	8.97425	8.52071	8.82011	8.7039	8.47199	8.48323	8.5099	8.6128	8.43489	8.46265	8.53978	8.54096	8.45237	8.7909	8.85829	8.89172	8.83385	8.7275	8.72485	8.37005	8.41547	8.70739	8.88363	8.67397	8.58106	8.55158	8.51807	8.52862	8.56981	8.45459	8.84003	8.78149	8.95434	8.86001	8.77975	8.08946	8.30886	8.87048	8.67242	8.44488	8.71339	8.71024	8.70427	8.24088	9.00483	8.76799	8.593	8.72917	8.72705
LILRA2	6.28711	6.63869	6.43311	6.40155	6.60561	6.67828	6.60647	6.37957	6.52042	6.39	6.50425	6.75048	6.56877	6.26699	6.48197	6.4259	6.37482	6.4191	6.42698	6.21161	6.20829	6.72992	6.772	6.40058	6.53013	6.57363	6.72714	6.51703	6.84891	6.68482	7.37665	6.41009	6.54372	6.61765	6.30856	6.80654	6.82282	6.72195	6.55655	6.43018	6.43317	7.00235	6.55552	6.90253	7.11579	6.71451	6.6696	6.57845	6.33138
ECT2	7.31322	6.5111	7.17192	7.41131	7.54209	7.1651	7.49009	7.68625	7.5351	7.50234	7.54043	7.25826	6.92556	6.9496	7.0289	6.97814	7.03122	7.02723	7.15224	6.97065	6.8789	7.27254	7.00883	7.30653	7.31165	7.22401	7.34566	7.41101	7.44051	7.3443	6.94455	7.20749	6.57423	7.27822	7.41312	7.00902	6.91372	7.07014	7.21732	7.07976	7.31178	7.32048	7.49929	7.63278	7.0576	7.36205	7.61682	7.64785	7.53855
MTMR6	9.29777	7.95875	9.11076	9.39453	9.4665	8.98007	9.23023	9.28691	9.31646	9.37489	9.36158	9.00625	8.84087	8.89944	9.03686	8.90971	8.99016	9.02099	9.05644	9.25199	9.21179	9.05196	8.34691	9.24984	9.15094	9.06542	8.99301	9.23119	9.16174	9.27904	8.25284	8.78817	8.322	8.99941	9.01224	8.68013	8.33382	8.66825	8.84536	8.93394	9.05266	8.79258	9.14817	9.62063	8.12915	9.10691	9.35233	9.18231	9.26514
CNTN3	7.37305	6.43844	7.63437	8.29786	8.39374	7.47887	8.31045	8.26173	8.27337	8.34837	8.09249	8.07977	7.86328	6.92982	7.65432	7.92193	7.21886	7.78307	8.06145	8.81989	7.70869	8.29706	6.65027	8.35681	8.09374	8.08192	7.99446	8.00768	8.22129	8.39049	6.49401	7.962	6.94223	7.84862	8.59098	8.08178	7.2555	7.30016	7.77678	8.41268	8.07977	7.30054	8.22912	7.98253	6.95834	7.74203	8.46337	8.45647	8.32733
RGMA	9.51524	10.3946	10.2952	9.37444	9.03847	9.9396	9.1281	9.31913	9.58453	9.30851	9.40892	10.307	10.4892	10.168	9.8105	9.63476	10.5696	10.4755	9.67279	9.50239	10.319	9.53768	10.0841	8.79977	8.74667	8.92938	9.44466	9.41969	9.47413	9.45147	10.7391	9.70334	8.88502	9.58818	9.56232	10.4425	10.5082	9.93316	10.5946	9.79074	9.1868	9.5648	9.35947	8.81869	10.2127	9.62005	9.10099	9.54703	9.27803
PLK2	7.31447	6.43049	7.08832	7.47867	7.43671	7.05504	7.20342	7.32095	7.23265	7.44564	7.22618	7.10334	6.81758	6.63791	7.08719	6.99265	6.8789	7.09592	7.14196	7.44936	7.06712	7.19062	6.44025	7.28848	7.32126	7.37546	7.04537	7.0811	7.12445	7.23796	6.42941	7.27473	6.26785	7.37968	7.52902	7.47637	6.39905	6.78211	7.20199	6.8941	7.20557	6.94378	7.46856	7.49102	6.32016	7.11033	7.48778	7.53028	7.25429
PRKCE	7.80144	6.75455	7.72686	8.34342	8.62669	7.76259	8.3639	8.31403	8.81225	8.4876	8.26343	7.54544	7.25322	6.68873	7.72844	7.79266	7.14268	7.39454	7.80359	8.25017	7.05353	8.10261	6.31823	8.40016	8.38127	8.17188	7.99372	8.5421	8.00238	8.33822	6.37483	8.16451	6.9486	7.81193	8.63371	7.55014	7.30313	7.07542	7.64575	8.56387	8.02434	7.32144	8.22956	8.34947	6.83468	7.84406	8.22956	8.33288	8.33948
SYT11	13.1936	12.5166	13.1217	13.1519	13.3292	13.1519	13.0909	13.2504	13.7224	13.2943	13.2254	12.677	12.6394	12.7601	12.6227	12.6927	12.7037	12.8889	12.6445	13.0112	12.8386	12.9604	12.5532	12.7958	12.8261	13.0179	12.6006	12.9675	12.655	12.9675	12.3982	12.8889	12.4962	12.7715	12.8575	12.4912	12.4458	12.7322	12.5425	12.882	12.8697	12.5014	12.8386	13.0534	12.4811	12.6984	12.7891	12.8322	12.8697
ARNT2	10.6621	10.4972	10.6621	11.0328	11.0853	10.7677	10.9528	10.7272	11.0254	11.2179	11.0628	11.0328	10.8865	10.3578	10.6806	11.1656	10.6375	10.6026	10.919	11.1338	10.7451	11.3822	10.6904	11.3079	11.0684	11.1193	10.8112	10.9776	11.1741	10.8152	10.3127	11.1539	10.917	10.8708	11.0437	10.8668	11.327	10.7806	11.1459	11.3967	11.036	10.9898	11.1571	11.169	10.4589	10.4892	11.0804	10.8261	10.9658
AGTPBP1	8.82687	8.51807	8.72774	8.90186	9.38698	9.00909	8.82011	9.16713	9.4904	9.13595	9.11666	8.55596	8.30189	8.81129	9.06494	8.70527	8.7693	8.85746	8.81385	9.15711	9.21179	9.05666	8.73057	8.76069	9.28019	8.94706	8.80513	9.15988	8.90141	9.33398	8.78271	9.1235	8.21519	8.77915	9.40196	8.23479	8.42836	8.84645	8.63796	9.00214	9.13327	9.16905	9.33455	9.30192	8.19092	9.07567	8.99941	9.35299	9.40674
UQCRHL	12.0701	11.6823	11.8687	12.2035	12.2487	11.8257	12.1834	12.0361	12.0361	12.1488	12.2237	12.2157	12.4912	12.1098	12.0948	12.2939	12.2487	12.113	12.3742	12.4861	12.6984	12.1418	11.5609	12.2446	12.1488	11.9922	12.1561	12.2446	11.9956	12.113	11.8338	12.3742	12.0881	12.3196	12.4612	12.199	11.617	11.9755	12.1311	11.946	12.2612	12.2822	12.4311	12.3548	12.0881	12.306	12.1875	12.4268	12.2446
NPY5R	6.21483	6.32674	6.32501	6.67282	7.15362	6.36019	6.82579	6.57227	6.99265	6.91237	7.14949	6.50624	6.40094	6.25999	6.52391	6.47124	6.37184	6.4798	6.64267	7.04001	6.55483	6.87187	6.25446	6.93305	6.94325	6.76171	6.67982	7.05713	6.89588	6.80512	6.25458	7.00096	6.25255	6.64094	6.89211	6.36136	6.42934	6.43088	6.54842	6.6972	6.90374	6.54419	6.8954	6.72401	6.18754	6.61983	6.85345	6.86169	6.97969
PVRL2	6.84556	7.51793	6.74504	6.84833	6.65367	7.06189	6.64801	6.93801	6.62904	6.59647	6.71169	6.88237	6.85188	7.02602	6.90968	6.89757	6.82384	6.7852	6.76355	6.61368	6.49539	6.73261	7.44806	6.69254	6.7773	6.91333	6.8216	6.69903	6.96315	6.87935	7.69606	7.0703	6.9486	6.78623	6.94982	7.01911	7.99264	7.17637	7.29582	7.0601	6.81515	7.18049	6.78155	6.71642	7.27109	6.697	6.6791	6.86764	6.80041
PARP12	7.03889	6.99734	6.65615	6.72752	6.63156	6.94684	6.55589	6.7047	6.6029	6.55159	7.10227	6.5612	6.46295	6.72032	6.68989	6.52741	6.67718	6.60696	6.55907	6.28645	6.36819	6.76606	7.461	6.56497	6.60486	6.75501	6.60093	6.65973	6.6255	6.69736	7.30337	6.54241	7.05465	6.78623	6.57776	7.19608	6.88851	6.84788	6.89434	6.52192	6.66395	6.92592	6.49859	6.42816	6.93868	6.73426	6.60021	6.65582	6.61579
TSPAN4	7.93663	8.50589	7.83415	7.7259	7.43458	7.83174	7.63686	7.72257	7.37655	7.38055	7.79588	7.80415	7.63058	7.94794	7.819	7.64622	8.11223	7.76598	7.67231	6.91029	6.84591	7.72661	9.20471	7.5556	7.4804	7.76973	7.42401	7.43025	7.5351	7.81574	8.84954	7.34289	8.37399	7.81485	7.08225	7.64238	7.78436	7.8416	7.47617	7.30411	7.47012	7.83814	7.29807	7.43974	8.50324	7.67758	7.41382	7.24031	7.24688
ARHGAP17	9.16281	9.22627	9.36836	8.6858	8.33515	9.07515	8.60469	9.20879	8.48893	8.30299	8.56585	8.71302	8.72169	9.35809	8.7682	8.5075	8.88118	8.82445	8.51164	8.13627	7.93015	8.66883	9.38011	8.44799	8.56252	8.76653	9.14248	8.27718	8.65542	8.63596	9.26857	8.32924	9.26857	8.68931	8.2251	8.96636	8.97713	9.02994	8.88459	8.56141	8.62426	8.92641	8.28693	8.73368	9.11511	8.77452	8.45884	8.3971	8.35247
TPPP	6.68106	6.11765	6.81219	7.0966	6.87728	6.76557	7.09408	7.12203	6.95658	7.10314	6.71522	6.92575	6.79999	7.38055	7.29388	6.94614	7.07995	7.32987	7.66841	7.56994	7.68693	6.82201	6.25204	6.92822	6.90756	6.93238	6.86217	6.96453	6.8624	7.00426	6.46839	7.5204	6.77191	7.14894	7.58244	7.34037	6.90663	7.01632	7.21575	7.79243	7.68625	7.6293	6.95151	6.86043	6.45721	7.05777	6.9885	7.15861	7.37749
C20ORF177	9.33455	8.73813	9.13713	9.45314	9.85386	8.93771	9.75508	9.35567	9.83979	9.89935	9.48637	9.05885	8.85492	8.65676	8.64939	9.21673	8.74796	8.79937	9.55615	9.6301	9.90728	9.57738	8.74094	9.81753	9.95547	9.65393	9.34085	9.54124	9.60595	9.65983	8.38127	9.77807	8.86022	9.08141	9.90009	9.19319	9.31344	8.98996	9.42019	9.77163	9.41665	9.06992	9.45287	9.62945	8.89442	9.1439	9.79074	9.98764	9.6605
MT1F	11.1895	11.3845	10.6682	11.3989	10.4609	11.7028	8.85513	10.3039	10.1152	10.8287	10.3173	10.1369	11.6538	11.4959	10.9196	11.2662	11.8427	11.4545	11.0027	10.6657	10.3887	10.6363	12.1637	11.9687	11.3881	11.3214	11.5697	10.7818	10.9225	11.0086	10.921	11.0577	12.106	12.106	11.4891	10.2528	12.677	11.3667	10.8294	10.3648	11.1353	10.1552	10.7205	10.7524	11.8577	9.93809	10.3391	10.4356	10.505
ITSN1	8.8934	9.80849	8.62142	8.41529	8.19928	8.63352	8.66883	8.5077	8.04861	8.26936	8.24455	8.53192	8.89273	8.54015	8.14042	8.27573	8.14072	8.20868	8.04766	7.51498	7.74182	8.30267	9.66794	8.58848	8.40201	8.63876	9.02627	8.37564	8.47024	8.30366	9.20151	8.09774	9.55093	8.35635	7.79325	8.61376	9.68037	8.5212	8.76779	8.44799	8.22745	8.45498	8.08778	8.37143	9.19022	8.05266	8.32092	7.92311	7.87856
C18ORF8	8.09388	7.88033	8.52525	8.47536	8.8953	8.56422	8.80781	8.78358	8.87461	8.99534	8.69648	8.56745	8.23647	8.10303	8.33787	8.30769	8.29361	8.30189	8.60242	8.5421	8.30702	8.75484	7.82418	8.95351	8.84806	8.60108	8.79622	8.75294	8.70588	8.77281	7.80711	8.54757	7.99007	8.36504	8.61226	8.27268	7.9678	8.03077	8.21988	8.34864	8.42466	8.24328	8.63596	8.75215	8.03126	8.55079	8.81989	8.8222	8.80174
FBL	8.76509	8.85953	8.40728	8.55577	8.17863	8.56601	8.41826	8.52718	8.25149	8.1824	8.45682	8.29949	8.52603	8.549	8.25344	8.28246	8.28316	8.05347	8.40081	7.77013	7.877	8.38403	8.79916	8.28264	8.26204	8.41036	8.5968	8.32812	8.57785	8.35391	8.90971	8.26204	8.71302	8.31192	8.11342	8.53284	8.71248	8.58032	8.45547	8.24682	8.24262	8.60869	7.95536	8.51218	8.42333	8.37999	8.32585	8.25178	8.10277
C17ORF45	11.4215	11.5651	10.9747	11.2033	10.996	11.3289	11.2069	11.0932	10.6942	11.0281	11.1809	11.1913	11.3781	11.1046	11.3079	11.4339	11.2788	11.2069	11.3725	10.7351	11.0628	11.077	11.6461	11.0822	10.8807	11.0913	11.3024	11.137	11.3318	11.1178	11.9153	11.0209	11.5363	11.0897	10.864	11.1809	11.8198	11.4381	11.403	11.3766	11.3766	11.5499	11.0499	11.0932	11.5363	11.1931	10.7909	10.7627	10.7131
CDH5	7.36121	7.83629	7.64529	7.11248	7.19149	8.11356	7.55858	7.53973	7.50646	7.31397	7.22401	7.15328	7.67795	8.04017	7.52086	7.49745	7.92935	7.71664	7.69318	7.13685	7.13103	7.74044	9.61122	7.5382	7.25475	8.18025	7.36863	7.29106	7.87513	7.62859	9.04654	7.38423	7.06413	7.66133	7.82076	7.02844	8.05334	8.02617	8.00635	7.6896	7.57557	8.09171	7.17352	7.60702	8.40219	7.81063	7.66986	7.57829	7.75677
FH	9.99012	9.30825	9.53945	10.0263	10.3312	10.1059	10.0611	10.418	10.4302	10.3479	10.2856	9.78204	9.58629	9.60449	10.1051	10.1051	9.95327	9.8746	9.91843	9.83529	9.88412	10.0682	9.61448	9.79566	10.015	9.94259	9.64162	10.1775	10.0649	10.1604	9.71021	10.0615	9.81126	9.87087	10.3312	9.43931	8.82384	9.70894	9.75026	9.59002	10.1325	9.83979	10.1644	10.606	9.75854	10.1308	10.2635	10.3489	10.5677
EPM2A	7.32331	7.37071	7.25074	7.16222	7.14202	7.46308	7.37947	7.27057	7.13958	7.03289	7.24999	7.29707	6.82628	6.84056	7.12105	7.0334	7.0659	7.13331	7.10726	6.70148	6.84036	7.22725	7.63879	7.14313	7.19099	7.13988	7.26122	7.24141	7.31267	7.18947	8.0846	7.18628	7.46423	7.36768	6.92322	7.5122	7.43661	7.59823	7.33389	7.19109	7.10261	7.24449	7.17577	7.31346	7.50234	7.24269	7.09756	7.06934	7.06065
ABHD7	7.55447	6.98512	7.81401	8.24385	9.09052	7.78065	8.70545	8.11211	9.02162	9.03328	8.66262	8.18258	7.67509	6.92272	7.6749	8.18705	7.45442	7.60753	8.52908	8.53107	8.38849	8.62042	7.04831	8.89597	8.6858	8.21454	8.31576	8.51968	8.37382	8.40515	6.94455	8.37986	7.34316	7.96426	9.17394	7.45159	7.24419	7.32267	8.15219	8.38222	8.20466	7.90405	8.52416	8.66725	7.19109	8.16875	8.83752	9.01662	8.97136
SYTL4	8.77264	8.39833	8.09185	6.99936	7.09249	7.98458	7.65715	7.81264	6.78468	7.10372	7.10172	7.59316	8.54974	8.88629	6.73153	7.95632	8.05549	7.92963	7.62327	6.57928	6.45018	8.02106	9.37216	7.81802	8.43504	8.12931	8.04706	7.23205	7.82577	7.37135	8.51334	6.99652	8.86271	8.05449	7.13585	8.06214	9.08472	8.57055	8.64179	7.84379	8.00095	8.02249	7.64204	7.59719	8.28639	7.74044	7.71789	7.5256	7.37535
SMOC2	6.92966	7.16314	7.11409	6.66123	6.80588	7.06189	6.46923	6.429	6.8267	6.79644	6.88916	6.87391	6.70048	6.42584	7.01852	6.81439	7.02729	6.92184	6.81103	6.44589	6.48192	7.05744	9.04654	6.72061	6.6179	6.8762	6.66662	7.14216	6.64705	6.67392	7.11794	6.78894	7.06413	7.08368	6.61139	6.90067	6.65968	7.43837	6.78088	6.7908	6.91851	6.68317	6.64663	6.83294	7.43358	7.08336	6.84951	6.37653	6.70048
SEPX1	8.73139	8.38144	8.38352	8.17533	7.95987	8.62122	8.20852	8.16681	8.00874	7.98705	8.1921	7.94555	8.50679	8.56839	8.36941	8.49779	8.55207	8.57533	8.26261	7.58762	7.65156	8.50324	9.32861	8.145	8.34458	8.32701	8.21642	8.39625	8.27938	8.30947	9.62945	8.17457	9.06256	8.52562	7.99751	8.54356	8.16203	8.56252	8.45831	8.00037	8.26374	8.36654	8.10748	8.03137	8.99301	8.29229	8.18258	8.01645	8.06674
NFKBIZ	7.75366	9.643	8.32839	7.25853	7.05376	8.04358	7.70018	7.28321	7.36611	7.35859	6.97621	7.72787	7.69279	7.77087	7.27934	7.33477	7.70709	8.28206	7.32366	6.42666	6.4757	7.63278	8.81621	7.58178	7.05437	8.13713	7.61191	6.86509	7.51643	7.32539	8.40081	7.47755	7.83687	7.52229	7.47734	8.41286	7.93713	7.82563	7.54467	7.66473	7.01832	7.76507	7.11981	7.88684	8.60509	7.68948	7.33407	7.68677	7.794
PLD1	7.57169	7.0836	7.7971	6.94691	6.80688	7.355	7.14409	7.67808	6.93162	6.92615	7.01091	7.3089	7.3026	8.46736	7.65021	7.43049	7.98813	7.82484	7.31472	7.30827	7.05353	6.91148	7.25115	6.79767	7.34835	6.97961	7.5773	6.88947	6.87073	7.14125	7.42597	6.59149	7.01896	6.87101	6.46424	7.21609	6.78637	7.2064	6.82304	7.01247	7.11851	7.43494	6.86381	6.76773	7.21628	7.32883	7.01348	6.8083	6.7736
PACS2	7.08858	7.72661	7.13978	6.85776	6.60476	6.91067	6.76434	7.02027	6.60368	6.63827	6.80688	7.366	7.52539	8.05099	7.5558	7.38951	7.64475	7.47597	7.23437	7.13978	7.28668	6.84899	7.21157	6.81459	7.05376	6.87734	7.19219	6.90756	6.84891	6.98011	8.00946	7.36631	7.37978	7.37877	7.13017	7.44378	7.64598	7.67449	7.4523	7.62086	7.24369	7.53128	6.89794	6.59362	7.45035	7.19304	6.91497	6.90286	6.89427
PIK3IP1	9.23949	8.15471	8.54015	8.71506	8.76293	8.48596	9.17884	8.87812	9.17688	8.81968	8.72286	7.91321	7.81348	8.95674	8.79524	8.7037	9.08956	8.9762	8.45371	8.20823	8.08132	8.70467	9.2142	8.90753	8.89876	9.01034	8.12915	8.25735	8.7621	8.71964	9.94802	8.37845	10.0116	9.12641	8.73258	7.67131	8.32386	8.96076	8.4692	8.66088	8.54316	9.21127	8.32282	8.67916	8.77058	8.41101	8.42382	8.75884	8.67575
C9ORF45	9.73775	9.38011	9.78335	9.36645	9.43989	9.46957	9.61195	9.28069	9.42881	9.6249	9.02393	9.1578	9.67846	9.0106	9.09792	9.44466	9.15118	9.03414	9.43472	8.80683	9.23568	9.30647	8.07077	9.4429	9.46149	9.19469	9.19197	9.64333	9.25035	9.14294	7.87842	8.9286	8.46283	9.29019	9.10536	9.02208	8.43609	9.02416	8.78111	9.10099	8.91931	8.81049	9.22873	9.30032	8.69394	9.12236	9.23372	9.29149	9.12933
HMBOX1	7.62347	8.69353	7.90537	7.79574	7.42353	8.10801	7.9212	7.63415	7.82891	7.48415	7.7841	8.3819	7.8105	8.48945	8.00721	7.37524	8.02281	8.22989	7.99792	7.85984	7.69831	8.19607	8.64884	7.89906	8.12385	8.11836	8.31921	8.01233	7.69515	7.85541	7.64971	7.95618	8.05833	8.03214	7.79982	8.30381	8.61207	7.70837	8.31453	7.85739	8.00497	8.00023	7.92298	7.3702	8.62409	8.03715	7.82603	7.87765	7.15512
EHD4	7.19912	7.3488	7.12751	7.14999	7.17682	7.70825	6.96396	7.22137	7.11398	7.00801	7.24999	6.72982	6.91392	7.01176	6.95846	6.85692	7.05831	7.02318	6.9458	6.6264	6.30373	7.19725	8.06246	7.09993	7.00188	7.29949	7.15199	7.06967	7.18788	7.12984	8.25099	7.17577	6.99931	6.92843	7.07256	7.44611	7.40852	7.50074	7.3857	7.16495	6.98402	7.27438	6.92575	7.43243	7.53539	7.2553	7.31683	7.22321	7.04616
PTPRO	8.66184	8.31937	8.70291	9.09772	9.21568	8.51844	8.67916	9.11555	9.0502	9.25647	8.98213	8.61499	8.55404	7.7382	8.04202	8.6431	8.06202	8.02869	8.58831	9.25843	8.95111	9.08449	7.55046	8.88944	8.64771	8.72705	8.39034	8.62612	8.67242	8.66667	7.89432	9.14099	7.62645	8.52376	9.37762	8.42671	7.81276	8.27337	8.52891	8.41613	8.81204	8.54281	8.93947	9.78059	7.87335	8.44284	9.20045	9.16355	9.30545
CDR2	8.533	8.31436	8.7037	8.873	8.94019	8.57938	8.92006	8.72939	8.96188	8.94019	8.74853	8.67325	8.84497	8.09961	8.21626	8.48271	8.19854	8.34673	8.64054	8.63295	8.4095	8.75374	7.61231	8.89508	8.49024	8.7275	8.546	8.68718	8.77105	8.35978	7.30803	8.64073	7.72172	8.47131	8.86001	8.42056	7.91497	8.02617	8.52037	8.26952	8.47972	8.56762	8.51218	9.25244	7.59799	8.49041	8.68302	8.76049	8.84806
NQO1	9.39066	10.1536	8.85307	8.53738	8.43318	8.52343	9.91559	9.0948	8.23182	8.49829	9.01636	9.76966	9.27963	10.0222	9.30545	8.49424	9.33426	8.93341	8.47718	8.11507	8.33274	9.14629	9.41314	9.82503	9.58043	9.32293	9.31755	8.81225	9.20177	8.80418	9.35354	8.67916	10.9573	8.9332	8.80097	9.51524	9.6582	9.37323	8.74407	8.81767	8.15048	8.65344	8.68222	8.56211	10.3668	8.85564	8.50197	8.18959	8.1775
SLC7A5	9.6676	10.7285	10.6598	9.2365	8.75392	10.1359	9.0028	9.30908	8.57181	8.53848	8.75089	9.55557	9.62586	9.38355	9.10489	9.13812	9.31452	9.23119	9.24311	9.00735	9.07826	8.98234	10.7366	8.75782	8.63541	9.40724	9.26358	8.67276	9.13426	9.04422	10.1411	8.62368	9.48637	9.37098	8.32716	9.64162	10.3337	9.88806	8.71228	9.17175	8.83406	9.28122	8.85271	9.31913	10.0832	9.12168	8.79977	8.66535	8.39425
PHF2	7.64622	8.06246	7.92175	7.75833	7.50244	7.98582	7.75426	7.6518	7.72703	7.5784	7.5999	8.03553	8.23738	8.24568	7.89206	7.8961	7.91936	8.10165	7.78993	7.46742	7.58083	7.6162	8.1316	7.6748	7.62941	7.76247	7.93268	7.52197	7.86647	7.65322	8.49483	7.87897	8.29691	8.10818	7.76373	8.27787	8.50697	8.18132	8.27528	8.05519	7.96438	8.27423	7.68285	7.46215	8.12513	7.85343	7.65625	7.74422	7.68838
MDGA1	7.03289	7.76737	6.85848	6.85623	6.65886	7.02027	6.74631	6.69946	6.60505	6.68799	6.77414	7.04622	7.36584	7.40582	6.97218	7.13269	7.19807	6.99721	6.85172	7.1896	7.26672	6.67486	6.99547	6.75335	6.79454	6.65308	6.74699	6.59837	6.62751	6.68114	6.87946	6.66477	6.99089	6.698	6.43853	6.72105	6.71923	6.67671	6.56152	6.66043	6.50817	6.57967	6.64663	6.66964	7.13279	6.67486	6.66497	6.56189	6.52934
HSPB3	7.90057	7.79946	7.91404	8.25848	8.40566	8.23333	7.92474	8.51596	8.63992	8.37886	8.66052	7.28764	7.4738	6.80739	7.58014	8.02418	7.21776	7.55887	7.69504	8.38665	7.43915	8.01395	6.68721	8.15471	7.61484	8.07168	7.80314	8.51438	7.75935	8.15815	7.12307	8.19387	7.05891	7.80634	8.38403	7.84847	7.02693	7.31491	7.36009	7.72284	8.16375	7.62859	8.29837	8.61207	7.10184	7.75718	8.13902	7.99446	8.18764
DECR1	9.8197	9.72007	9.39667	9.34706	9.56114	10.0975	10.0181	9.34583	9.42073	9.58688	9.73992	9.59249	9.88626	9.7813	10.1457	9.84427	9.99783	9.76129	9.63714	9.40443	9.13045	9.77235	10.5373	9.68348	9.79566	9.89059	9.59249	9.61499	10.0116	9.61742	10.4562	9.73804	10.547	10.1919	9.62695	9.98845	10.154	10.2696	10.1478	9.71317	9.79712	10.0611	9.57051	9.72792	10.5028	9.65914	9.56175	9.34963	9.48808
SSX2IP	8.9848	7.61542	8.46871	9.39278	9.6246	8.58726	9.28019	9.33177	9.91347	9.91485	9.3377	8.48815	8.32955	7.7292	8.30823	8.77665	8.25068	8.43707	9.07735	9.08656	9.28247	9.33315	7.28479	9.1439	9.02717	9.09279	8.54633	9.06413	8.81557	8.87069	6.98542	8.9732	7.44996	8.2191	9.48077	7.84311	8.32733	7.69348	8.69006	8.43045	8.91931	8.296	8.99896	9.58191	7.32285	8.54096	9.15322	9.38587	9.36158
PYGM	6.66808	7.37071	6.86878	6.75664	6.77374	6.69217	6.69338	6.49247	6.61422	6.68187	6.64351	6.8389	6.93532	6.7422	6.86905	6.69658	6.7853	6.77711	6.81174	6.50425	6.5701	6.85646	7.30241	6.7654	6.6151	6.77076	6.92166	7.02987	6.66867	6.93574	7.18842	6.89986	6.95282	7.04421	6.79066	6.94365	7.86408	6.98576	7.3436	7.29247	7.04822	6.92772	6.87543	6.19877	7.39431	6.84387	6.81663	6.69117	6.88993
BAZ2B	10.0832	9.74964	10.1877	9.45883	9.15395	9.41713	9.83749	9.90389	9.53045	9.25995	9.13475	9.52057	9.6383	10.3265	9.75647	9.57025	10.0438	9.9192	9.46087	8.81664	9.04766	9.54733	10.2448	9.54557	9.56356	9.70733	9.65459	8.92689	9.5109	9.37049	10.0255	9.36532	10.6219	9.51559	9.0697	9.67124	9.91629	10.0658	9.52282	9.7881	9.58164	10.0961	9.28378	9.05861	10.1885	9.64908	9.21349	9.23398	9.24053
C14ORF159	9.73934	9.73992	9.72925	9.48101	9.28837	9.55864	9.62695	9.29616	9.27288	9.24739	9.65789	9.28788	9.36349	9.65522	9.8592	9.72925	10.0109	9.83378	9.6977	9.35679	9.57253	9.50717	10.0527	9.45749	9.4904	9.67533	9.33124	9.63383	9.64809	9.79328	10.1523	9.58879	10.3962	9.70334	9.5231	9.53826	10.2727	9.89798	9.79258	10.1202	9.71381	9.63631	9.77702	9.20997	10.3737	9.64908	9.59557	9.46375	9.58393
TOMM34	10.8807	10.4023	10.7549	10.599	10.0802	10.3312	10.5429	10.4387	10.0649	10.0282	10.4567	10.2118	10.3205	9.87922	10.1168	10.0358	10.2653	9.82595	10.0312	10.2074	10.1287	10.1193	9.05934	10.5141	10.2491	10.0782	10.2881	10.3686	10.1387	10.1557	8.70194	9.70668	9.80849	10.015	10.2537	10.2461	9.29356	9.70127	9.94837	9.78669	9.91993	9.61417	10.1257	10.4745	9.47166	9.97243	10.3	9.91629	9.92068
GDAP1	8.11521	6.85304	7.67783	8.29963	8.38633	7.86635	7.9574	7.94037	8.39609	8.43673	8.28602	7.11204	6.73444	6.48436	7.29707	7.05705	6.71092	7.02157	7.38658	8.51561	8.05561	7.79934	6.57043	7.74996	7.84004	7.52365	7.44243	7.7521	7.82788	7.79254	6.57626	7.93476	7.03897	7.44691	8.33964	7.13545	6.73722	7.21346	7.4284	7.7029	7.83762	7.30712	7.97781	8.3017	6.89597	7.77836	7.7971	8.06752	8.2391
IER5	7.11473	8.05953	7.7521	7.5403	7.46773	7.20157	7.71833	7.48362	7.51079	7.71246	7.286	7.84994	7.70522	7.42009	7.34406	7.60374	7.50636	7.48734	7.65798	7.906	8.27771	7.67095	7.03255	8.00974	7.47399	7.33495	7.70685	7.50844	7.39202	7.29611	6.75848	7.41869	6.89769	7.24754	7.47446	7.47637	6.93427	6.95828	7.32258	7.4917	7.2101	7.05591	7.5691	7.99738	7.29475	7.35705	7.66173	7.61369	7.53855
MAGEE1	7.05899	6.3854	6.79519	7.74981	8.10783	7.15722	7.6307	7.71812	7.87559	7.81588	7.9163	7.38593	6.84523	6.48347	7.28976	7.48821	6.92242	6.87768	7.54301	7.84483	7.69185	7.36251	6.46672	7.71422	7.5571	7.49737	7.44062	7.86356	7.8116	7.78501	6.46839	7.61231	6.7909	7.2582	7.95027	7.01365	6.80839	6.70578	7.30016	7.73567	7.65441	7.2831	7.69635	8.07596	6.34531	7.23273	7.75235	7.78712	7.63447
PEX5L	7.40441	6.40689	7.43693	7.55604	7.83189	7.28955	7.84768	7.87371	8.06737	7.70427	7.33847	6.79658	6.54488	7.3883	6.85074	7.08915	6.70802	6.87569	7.03994	7.90309	7.616	7.92698	6.69546	7.9713	8.02927	7.44879	7.98043	7.653	7.43755	7.52197	6.3694	7.73101	6.78526	7.02003	7.55014	7.1229	6.66606	6.9326	6.84496	7.10692	7.21435	6.8326	8.45408	7.48968	6.7062	7.41807	7.50973	7.39195	7.4932
RWDD2A	8.70092	8.10193	8.83711	9.02763	9.2489	8.39492	9.04132	9.04332	9.4938	9.10283	8.98778	8.37465	8.4517	8.18051	8.76574	8.44732	8.63761	8.67751	8.60165	8.62063	8.70763	8.84622	7.60621	9.01529	8.80683	8.87778	8.67276	8.9456	8.70313	8.96527	7.98616	8.74481	8.39354	8.63976	9.16446	8.22797	7.96865	8.34739	8.12096	8.71248	8.76129	8.45781	8.77131	8.51988	8.29084	8.66883	8.98346	9.07893	9.10691
NEUROD6	6.6948	6.29434	6.68562	7.34789	7.91535	6.68367	7.26972	7.25508	7.69219	7.40458	7.55435	6.89952	6.74795	6.45986	7.43412	7.0107	6.62845	6.65311	6.77442	8.01758	7.71324	7.29538	6.26605	7.45777	7.29627	7.16971	7.34812	7.99031	7.22638	7.69896	6.31433	7.53313	6.43212	7.38634	7.26426	7.00759	6.64441	6.61448	6.5104	7.5351	7.43227	6.79426	7.60065	6.77007	6.42006	7.27555	7.62756	7.45924	7.08291
RAD23B	7.60438	6.67486	7.32653	8.34997	8.90078	8.38783	7.8313	8.44234	9.01758	8.77505	8.61712	7.85612	7.70608	7.22523	8.07713	8.36323	8.05019	8.15101	8.02446	8.95372	8.87555	8.08946	7.18717	7.77284	7.80931	7.92428	7.59789	8.2149	8.1203	8.11564	7.83337	8.51637	7.49755	8.26173	8.92128	7.44378	8.03202	7.81763	8.60395	7.7902	8.4055	8.53107	8.30283	8.69333	7.38194	8.19495	8.23575	8.68185	8.79502
RICS	10.1177	9.39145	10.3756	10.7144	11.2788	9.81719	11.1029	10.7651	11.0897	11.4403	11.0641	11.0693	10.7575	10.0399	10.6538	10.581	10.4745	10.684	11.3423	11.9687	11.8797	10.6878	9.07425	11.0058	10.8516	10.7119	10.6768	10.5266	10.7949	10.6574	9.22359	11.0194	9.50829	10.6858	11.4716	10.4506	10.3244	9.99154	10.8219	11.1555	11.0376	10.7524	10.9673	10.8708	9.70924	10.8275	11.1844	11.4092	11.4321
EGR3	7.24324	6.76003	7.25798	7.76327	8.26031	8.47275	7.7232	7.67905	7.53053	8.10451	8.18901	7.61484	7.27235	6.69903	7.40506	7.67043	7.03956	7.24861	7.92285	8.42215	8.14439	7.87741	6.36593	7.85058	7.8243	7.67875	7.47425	7.9541	7.70927	7.83387	6.49817	8.21111	6.78802	7.74019	8.15901	7.56318	7.01296	7.02391	8.04609	7.55905	7.85751	7.64028	8.17832	10.2801	7.03165	7.72114	8.4916	8.00575	8.19404
PLCD3	6.96484	7.37071	7.03749	6.8804	6.88307	7.11861	6.93834	6.96099	6.84748	6.86979	7.03382	6.70063	6.77151	6.79852	6.9026	7.23935	7.31481	7.37447	7.33932	6.96693	6.4885	6.86268	7.62221	6.84844	6.97508	6.96884	6.92166	7.22121	7.06945	7.11769	8.20127	7.17192	7.32974	7.28153	6.87536	7.14394	7.09215	7.46468	7.59357	7.25429	7.09318	7.3361	7.00846	7.03551	7.72241	7.36539	7.07003	7.20919	7.18938
HLF	8.39443	7.35566	8.09185	9.07203	9.28788	7.97922	8.98369	8.62519	9.33609	9.421	8.97368	8.77326	8.25595	7.2865	8.51529	8.53794	7.90352	7.97173	9.00625	9.21858	9.46678	9.01424	7.98969	9.03775	9.44166	8.83138	8.63976	8.88607	8.88584	8.89191	7.18594	9.35011	8.05131	8.52862	9.28405	7.9723	7.93941	7.94197	8.70804	8.96055	9.01086	8.20705	9.52748	9.28332	7.72022	8.7318	9.2322	9.3854	9.40325
VEGFB	7.17233	8.03946	7.52573	7.44004	7.37438	7.6882	7.55081	7.20418	7.39986	7.46577	7.46687	8.05662	8.49813	8.25035	8.00721	8.04653	7.89749	7.96018	7.77233	7.40936	7.04771	7.46657	8.65773	7.43791	7.57475	7.48851	7.83893	7.74169	7.67169	7.55838	8.94042	7.91308	8.18705	8.15959	7.38462	8.34214	9.43447	8.41547	8.39113	8.41074	7.64785	8.1125	7.64121	7.57299	8.68817	7.76186	7.58907	7.56352	7.6108
PPP2CA	11.9857	11.2468	11.8853	12.0333	12.2775	11.9651	12.3147	12.1455	12.4122	12.3982	12.113	11.9822	11.9787	11.7571	11.9492	11.5809	11.786	12.0121	11.9059	12.2729	11.9492	12.046	10.9429	12.1875	11.9432	12.0055	12.0633	12.1381	12.049	11.9492	11.1809	11.9125	11.1931	11.9857	12.0701	11.9059	11.2458	11.4819	11.677	11.8311	11.8797	11.7028	11.8633	11.9581	11.2344	12.0155	11.9153	12.1488	12.113
MYH9	9.79971	10.6794	10.2582	9.86023	9.80554	10.7781	10.1142	9.86883	9.62552	9.51766	9.72036	10.5787	10.3381	10.582	10.2952	10.2064	10.3499	10.4282	10.2246	10.0841	9.82468	10.2466	11.1209	10.1547	9.81013	10.0749	10.1168	9.67279	10.1732	9.88842	11.0376	9.92911	10.1672	10.1627	9.86169	10.3816	10.6444	10.5201	10.3415	10.0698	9.7901	10.2829	10.0067	10.0165	10.7038	10.1573	9.91882	10.0649	9.83306
TLR5	7.00824	6.93707	6.84111	6.70247	6.56447	6.45043	6.6755	6.66788	6.41008	6.48553	6.42645	6.61607	6.87785	6.86043	6.60619	6.59731	6.36636	6.51015	6.54449	6.30155	6.32463	6.74867	7.44387	7.13958	6.71191	6.99099	7.16989	6.50617	6.9716	6.91787	7.53628	6.66121	7.32974	6.6948	7.07487	7.29973	6.84529	6.94276	6.8464	6.7674	6.59013	7.06438	6.7967	6.73629	7.4725	6.70414	6.57001	6.79385	6.96092
HACL1	7.96264	7.17732	7.76298	8.51181	8.87666	8.25238	8.26156	8.59589	8.84892	8.57021	8.46783	7.35258	7.3054	7.616	8.26436	7.95561	8.18355	7.87001	8.04991	7.87157	7.81857	8.23465	7.68153	7.91219	8.28888	8.05253	7.83217	8.46871	8.16681	8.47488	7.85739	8.41416	7.54232	8.0296	8.74497	7.38064	7.54551	7.90693	7.79513	7.74911	8.22745	8.20296	8.26575	8.67716	7.45303	8.26295	8.25284	8.50398	8.54489
CEL	7.08001	6.99165	7.82516	6.77133	6.6184	6.84824	7.14867	6.77102	6.60694	6.67558	6.53933	7.93866	7.62645	7.66359	7.15081	6.90519	7.05059	7.21444	7.16366	6.55896	6.83492	7.19537	7.00883	7.35859	7.01516	7.28594	7.51891	6.80845	6.92372	6.79372	6.55361	6.76572	7.18978	7.14422	6.7256	7.89726	6.93253	7.2307	7.3702	7.13998	6.86453	6.77839	7.30549	6.35111	7.79524	7.32883	7.06163	7.0094	6.7596
CHST3	8.29134	9.3442	8.29884	7.31715	6.86802	8.02218	7.4352	7.74681	7.00959	6.91134	7.15154	8.15033	8.78111	9.10099	7.85793	8.22035	8.6009	8.56875	7.75053	8.05519	8.3017	7.30008	8.98293	7.32085	7.33706	7.46329	7.56041	7.08291	7.57093	7.17665	8.78111	7.1524	8.65638	7.48734	7.07953	8.45647	8.49227	7.6966	7.87275	7.85319	7.3133	7.77836	6.94485	7.6632	8.27213	7.313	7.20872	7.20111	7.40191
SIRT2	8.07198	7.68541	8.10036	7.82666	7.63457	8.0153	7.83463	7.96235	7.75923	7.78749	7.77116	7.24305	7.24853	8.32007	7.77325	7.36846	7.62842	7.6591	7.48242	7.09822	6.70477	7.99701	8.12605	8.04835	8.22441	8.1389	8.49041	8.05463	7.77386	7.90516	7.91295	7.61054	8.40782	7.67832	7.55447	7.62131	7.88131	7.63315	7.63144	7.88335	7.82683	7.644	7.64296	7.16667	8.05266	7.86624	7.94328	7.7539	7.80314
APOLD1	8.22855	9.28378	9.06276	8.31512	8.16941	10.1101	9.15241	9.57553	8.95849	7.99216	7.64121	8.85271	9.51002	10.3274	8.56231	9.16199	9.06123	9.21721	9.48126	9.52568	9.3602	9.43536	10.904	8.92213	8.55278	9.78398	8.71506	7.64204	9.46087	8.82957	11.0723	9.21763	9.23291	9.26489	9.13327	8.96857	10.7949	9.65061	10.0197	9.73746	8.55191	10.1496	8.61112	9.06049	9.93193	9.0636	9.32241	9.29868	9.60623
APBA2	8.42247	7.64121	8.18986	8.67205	8.49931	8.38336	8.39816	8.54775	8.5279	8.48159	8.35053	8.74853	8.46077	7.94173	8.27082	8.6004	8.10179	8.26122	8.49076	8.44	8.39797	8.47752	7.31916	8.7455	8.5897	8.3439	8.45254	8.72633	8.44681	8.42168	7.21932	8.48238	7.80527	8.54047	8.63239	8.37999	8.44628	7.97922	8.23556	8.81129	8.53398	8.10771	8.48464	8.15655	7.66768	8.19945	8.46957	8.63838	8.60973
ROM1	7.9173	8.96346	8.01467	7.39873	7.16694	7.85047	7.58762	7.6162	7.22074	7.13236	7.41187	8.20434	8.18675	8.31352	7.54196	7.80744	7.83863	7.62444	7.55014	7.23205	7.69831	7.6946	8.8415	7.43389	7.46446	7.58931	7.80551	7.54455	7.74844	7.69305	8.99986	7.46613	7.86879	7.70813	7.40234	8.06374	8.80259	8.17909	8.05631	7.76103	7.61032	7.99792	7.54141	7.42103	8.33038	7.83791	7.42607	7.4945	7.32258
ANKRD57	7.98599	8.16439	8.20127	7.96438	7.64028	8.70527	7.91811	8.03681	8.0623	7.70578	7.90352	7.95974	7.81509	8.58284	7.9789	7.82674	8.46643	8.61611	7.89323	7.35125	7.65156	7.8077	8.5094	7.81298	7.80153	8.02189	8.22912	7.686	7.81642	7.84253	8.59246	7.88956	8.02989	7.78584	7.71883	8.52141	8.38175	8.23805	8.08504	7.86573	8.00859	8.09008	7.75591	8.01089	8.58632	7.93713	8.00297	7.99116	7.76175
PLCB2	7.02303	6.68975	6.67752	6.99367	6.80417	6.93796	6.83522	6.89981	6.8881	6.79268	6.90685	6.78107	6.89888	6.46324	6.91278	6.98534	6.89648	6.6799	6.92822	6.74256	6.79136	7.19134	7.25312	6.71169	6.68663	7.27185	6.97577	6.82389	7.33522	7.3546	8.13053	7.05823	6.54372	7.00411	6.94356	6.80288	6.97309	7.08636	6.96861	6.84812	7.06652	7.58974	7.0536	6.39923	7.43014	7.23515	6.89379	6.94818	6.84496
C2ORF30	9.45363	8.19698	9.32707	9.99698	10.1969	9.46426	9.70924	9.98622	10.3994	10.3459	10.1627	9.37121	8.91122	8.96283	9.35411	9.63658	9.26707	9.48808	9.75953	10.1068	9.9418	9.86383	8.53866	9.7519	9.80243	9.65	9.23195	9.93193	9.7427	9.91993	8.55207	9.99542	9.05549	9.46873	10.2279	8.91763	8.9344	9.06751	9.51498	9.82434	9.85305	9.28837	9.80554	10.0811	8.56024	9.55986	9.99632	9.98845	10.226
USP46	8.39576	9.07425	8.31277	8.35865	8.50067	8.10667	8.50131	8.08074	8.31045	8.67686	8.65518	7.99943	8.0446	7.86481	8.14426	8.06028	7.95727	7.91585	8.3426	8.26436	8.04202	8.46283	8.87666	8.5323	8.75761	8.43008	8.58171	8.50823	8.60072	8.4701	8.52343	8.49094	9.05086	8.13083	8.30189	8.43794	9.16132	8.65126	8.36504	8.67325	8.22113	8.12481	8.44031	8.50908	8.64939	8.11312	8.46736	8.21925	8.39063
RAB33A	7.19912	6.50799	7.531	7.653	7.89221	7.31133	7.59422	7.85496	8.01602	7.79885	7.67087	6.79781	6.48249	7.42873	6.99968	7.00235	7.04372	7.12048	7.06211	7.24288	7.12502	7.44534	6.4465	7.57958	7.73922	7.34701	7.66899	7.51589	7.3711	7.44806	6.53867	7.34727	6.67028	7.01476	7.31202	6.70394	6.69536	6.93532	7.08036	7.47467	7.4223	7.21213	7.21288	8.12128	6.52699	7.46517	7.70093	7.50456	7.69606
C14ORF93	7.46829	7.89965	7.52817	7.07003	6.97218	6.99852	6.93555	7.14757	6.93927	6.9646	7.08801	7.49079	7.55058	7.98514	7.37566	7.50679	7.50741	7.33655	7.27081	7.33504	7.35901	6.927	7.68428	7.00411	7.05105	7.00379	7.32312	7.01276	6.94245	7.0313	7.58289	7.06842	7.75011	7.17296	6.78565	6.69662	7.28903	7.23256	6.97584	6.94184	7.03542	7.1674	6.91011	6.65665	7.65124	7.13988	6.96067	6.97447	6.86343
TSPAN31	9.41895	9.34818	9.13665	9.08916	8.70899	9.39176	8.99828	9.1192	8.80666	8.86677	8.88728	8.60276	8.42939	8.79502	8.9985	8.79787	8.90857	8.72633	8.78646	8.18461	7.9188	8.71524	9.45855	8.62392	8.95458	8.8953	8.74585	8.77391	8.66222	8.77078	9.31291	8.5	9.32051	8.84705	8.42283	8.62806	8.675	9.03116	8.41187	8.42654	8.62769	8.29245	8.60205	9.35994	9.35266	8.95207	8.873	8.54243	8.65204
TBCE	8.53123	7.30321	8.48596	8.72003	8.84934	8.75448	8.93528	8.47438	9.03094	8.97531	8.77526	8.50131	8.50876	8.35247	8.74994	8.61627	8.66204	8.68322	9.00483	8.38205	8.4711	8.88323	8.26139	8.84129	8.85307	8.70527	8.69477	8.92064	8.78422	8.85787	8.28093	8.63061	8.05631	8.9069	8.78293	8.38565	8.08871	8.51094	8.44161	8.57092	8.5982	8.53603	8.74607	8.65874	8.31369	8.79292	8.75048	8.88944	8.84405
PRKCI	8.14191	7.08669	7.82905	8.34098	8.41204	8.07467	8.07835	8.30223	8.31792	8.5279	8.30852	7.88567	7.82174	7.61472	7.99357	7.89134	7.79219	7.78132	8.3066	8.3733	8.09884	8.11672	7.5413	8.11479	8.27251	8.04722	7.83415	8.12806	8.23005	8.14027	7.60508	8.21959	7.32455	8.07049	8.55404	7.81251	7.86011	7.89906	8.3426	8.16998	8.24088	7.98028	8.42318	8.84439	7.68762	8.25811	8.3017	8.47235	8.45719
RASA1	9.31546	8.02543	9.07949	9.76786	10.2913	9.35459	9.94567	9.94689	10.2064	10.2163	9.91206	9.58364	9.36349	9.10601	9.54733	9.37868	9.41946	9.52865	9.82008	10.2256	10.1027	9.80078	8.77706	10.1051	10.0472	9.90505	9.79363	10.0898	9.88189	9.89528	8.71268	10.023	8.35407	9.6018	10.1117	9.38183	9.03163	9.28332	9.47802	9.84276	9.96028	9.67345	9.93117	9.82233	8.74585	9.80554	10.074	10.2908	10.0722
TMEM200A	6.5485	6.2392	6.33707	7.46899	7.51948	6.50227	7.12899	7.02777	7.37468	7.56685	8.04921	6.68933	6.43334	6.30406	6.72513	6.66103	6.55155	6.53528	6.74444	8.08747	6.87263	7.16495	6.24471	7.17904	7.05838	6.99852	6.8027	6.96578	7.10706	7.15807	6.26252	7.10692	6.72119	6.88793	7.26562	6.60036	6.37043	6.44662	7.01433	6.86997	7.02823	6.90908	7.38593	7.37722	6.44658	6.83477	7.51589	7.19022	7.39638
NELL2	10.2419	7.9365	9.98926	11.2534	11.6294	10.2429	11.3645	11.2625	11.7836	11.5996	11.3645	10.8612	10.3509	9.50686	10.6693	10.7818	10.5104	10.5573	11.1605	11.7654	11.3155	11.3289	6.92488	11.4009	11.3667	11.0739	10.8219	11.4841	10.9946	11.3024	7.14268	11.2269	8.53866	10.7351	11.8139	10.0222	8.95089	9.33017	10.5696	11.3116	11.1401	10.2242	11.5523	11.4403	8.05266	11.0376	11.498	11.7493	11.5542
DHCR24	8.45933	6.54631	7.92335	8.6275	8.75012	7.47515	8.36323	8.63541	8.24455	8.15293	8.35317	7.93729	7.26045	7.84263	7.70437	7.65777	7.37514	7.5382	7.97098	8.50197	8.17427	7.83348	6.67783	8.17704	8.12962	7.86739	8.35363	8.58918	7.85295	7.92311	7.13181	7.99726	7.28697	7.98402	7.96768	7.45924	6.96921	7.42343	7.35345	7.42204	7.95536	7.49275	8.17242	8.165	6.63173	8.07267	8.18182	8.31774	8.35713
FAM188A	9.81719	8.29505	9.548	9.76445	10.0858	9.67092	9.79363	9.6765	9.94369	10.0472	10.035	9.6765	9.57253	9.44411	9.78882	9.78204	9.76272	9.71647	9.92825	9.86526	9.75432	9.86093	9.0662	9.79638	9.8317	9.7529	9.58879	9.9418	9.64685	9.8088	8.81308	9.93882	8.77037	9.84211	9.82943	9.48408	8.6963	9.58453	9.34608	9.54314	9.78465	9.78204	9.94953	9.63445	9.20615	9.86023	9.85817	10.2038	10.0849
SUMO3	11.2122	10.6732	10.9097	11.8112	11.8518	11.111	11.2681	11.7159	11.672	11.6923	11.7521	11.5023	11.3155	10.9402	11.2828	11.2985	11.0223	11.0997	11.4441	12.1598	11.8577	11.3382	10.418	11.3232	11.3347	11.1827	11.2305	11.3402	11.4403	11.3251	10.9269	11.6538	10.9844	11.4132	11.7208	11.0437	11.0268	10.8778	11.5542	11.2965	11.5924	11.4525	11.4422	11.48	10.6071	11.3289	11.4462	11.6071	11.4737
MOV10	6.89475	7.04305	6.87215	6.71754	6.56827	6.76269	6.67392	6.70067	6.50466	6.53063	6.70788	6.70356	6.61765	6.89686	6.8006	6.62773	6.80346	6.68532	6.55473	6.55537	6.3985	6.70002	7.45021	6.58782	6.63075	6.75815	6.76462	6.67525	6.6982	6.73218	7.48938	6.7189	7.13301	6.87528	6.61389	7.16605	7.52273	7.09634	6.74184	6.93475	6.88489	6.97885	6.65212	6.47483	7.12377	6.81169	6.63095	6.62271	6.74321
POU3F2	7.8043	8.23722	7.68973	7.7259	7.70278	7.60901	7.80744	7.52637	7.64225	7.94151	7.97496	7.95214	7.74737	7.47504	7.98731	7.60374	7.63977	7.44243	7.81952	7.13685	7.54394	7.67522	8.27886	7.70532	7.90821	7.62913	7.83535	7.69992	7.78725	7.94919	8.10386	7.58083	8.33172	7.9789	7.33192	7.53304	8.94802	8.29446	8.10801	8.13935	7.97114	7.76886	7.61971	7.47585	8.37399	7.72206	7.81541	7.23896	7.25256
AFF2	7.91157	6.8369	7.51344	8.13011	8.04202	7.55003	7.86356	8.11327	8.4876	8.34245	7.8345	7.53001	7.44879	6.86979	7.596	7.99328	7.18444	7.37447	7.86544	7.77975	8.00974	7.79219	6.30603	7.99503	7.96402	7.43423	7.62221	8.04017	8.15175	7.6545	6.30634	8.00696	6.57423	7.57452	8.12915	7.0936	6.64868	7.2446	7.49886	7.45894	8.0196	7.8451	7.94783	7.93152	6.61918	7.76761	7.6749	8.02004	8.2002
LASS2	7.83671	8.79013	8.05099	7.51913	7.3577	8.13612	7.82891	8.05172	7.70039	7.42284	7.52936	7.71943	8.31544	8.70919	8.05599	7.74234	8.34017	8.26816	7.8153	7.50949	7.78281	7.60091	8.88282	7.62397	7.9266	7.73608	8.18132	7.47307	7.74156	7.76836	8.91156	7.38858	8.20657	7.72009	7.32455	8.039	8.50697	8.26359	7.83615	7.76272	7.99994	8.30838	7.4523	7.46458	8.38027	8.02793	7.62834	7.40283	7.55527
MS4A14	6.40711	6.76003	6.40381	6.29872	6.31248	6.39263	6.33377	6.28129	6.22745	6.31341	6.29835	6.79329	6.39619	6.38165	6.34749	6.36349	6.24411	6.25523	6.36887	6.14058	6.24071	6.33626	6.61988	6.49658	6.36162	6.61161	6.79372	6.23952	6.34187	6.44667	6.59581	6.3577	6.69566	6.38783	6.41971	6.30144	6.6075	6.40596	6.5155	6.7524	6.29762	6.73167	6.42526	6.33318	7.28181	6.41278	6.3755	6.1433	6.27579
FAM10A4	8.43859	9.1686	9.04493	8.42754	8.50908	8.53619	8.81463	8.53653	8.42333	8.64809	8.69434	9.07245	8.97803	8.93069	8.89597	8.74349	8.81129	9.00162	9.06698	8.66686	8.7621	8.71651	9.11293	8.92772	8.81926	8.7142	9.07949	8.69212	8.68777	8.8566	8.7601	8.68758	8.91725	8.68931	8.59474	9.35725	9.33044	9.14702	8.77544	9.35011	8.88028	9.01507	8.7455	8.8211	9.28583	8.9819	8.74309	8.75148	8.6992
NECAP1	10.0658	8.70984	9.82503	10.6744	10.7989	9.98694	10.4095	10.5331	10.8763	10.9499	10.8219	9.95182	9.70804	9.30571	10.3223	10.0342	9.74717	9.97785	10.4272	10.5671	10.699	10.3897	8.50448	10.3551	10.4241	10.0774	10.0599	10.7167	10.442	10.4526	8.45392	10.3668	8.86592	10.231	10.7095	9.73091	8.91407	9.19222	9.83378	10.4765	10.3797	9.83828	10.6248	10.6806	8.73521	10.3135	10.5243	10.5147	10.6049
ACBD7	10.6049	11.1588	10.0044	9.91993	9.57253	10.423	10.0067	9.54286	9.28535	9.85817	9.90467	9.38412	10.2074	10.4059	10.5212	10.3239	10.3751	10.1359	9.70472	9.13378	9.26299	9.18705	11.2846	9.23243	9.86242	9.98379	9.48463	9.79148	10.2392	9.71779	11.0027	9.85883	11.2588	10.4542	9.18729	10.4201	10.2766	10.7071	10.4139	9.71588	10.1168	10.4828	9.49297	10.0623	11.0932	9.89711	9.80078	9.03799	9.45314
RPL14	8.45286	8.99828	8.22397	7.88195	7.40144	8.20085	7.70905	7.88722	7.30313	7.38814	8.11708	8.55651	8.76165	8.24741	8.35978	8.38597	8.43301	8.22956	8.32058	7.50051	8.37684	7.6664	9.0919	7.88736	7.82076	7.93015	8.32217	8.15232	8.58988	8.14983	8.93708	7.80672	8.74058	8.08434	7.89484	8.29505	9.1686	8.66204	8.80742	8.73481	7.99538	8.98529	7.74794	8.41512	9.08141	8.21429	8.04071	7.78246	7.47358
MAP3K5	8.84954	9.21763	9.20924	8.78014	8.70072	9.06256	8.95849	8.78561	8.48681	8.73121	8.74058	8.69804	8.96002	8.7039	8.46198	8.7682	8.7968	8.78541	8.54281	8.48542	8.27771	9.03139	9.32861	8.88785	8.83938	8.88094	9.06026	8.34882	8.97091	8.72563	8.79565	9.00991	9.52282	8.78521	8.73694	9.58879	9.29972	9.54096	9.01758	8.51268	8.67397	8.79334	9.18037	8.73753	9.62185	8.89661	8.83138	8.93259	8.85953
YPEL4	8.68835	7.07164	8.35865	8.36041	7.99031	7.71702	8.18025	8.63796	8.2205	8.2379	8.04188	7.70078	7.69279	7.65767	7.59689	7.80502	7.82383	7.76737	7.69504	7.56757	7.64321	8.1203	6.8983	8.11776	8.05885	8.13713	7.96537	8.24942	8.11945	8.124	6.68131	7.64133	7.48029	7.75073	7.96223	7.67564	7.26515	7.37836	7.30653	7.84756	7.70265	7.53391	7.93838	8.21561	7.08947	7.78993	8.08979	8.1125	7.96089
GTF2H1	7.31172	6.4473	7.26579	7.33796	7.75356	7.19254	7.37429	7.34506	7.85309	7.57326	7.63078	7.06174	6.706	6.72297	7.23446	7.1674	7.11376	7.08832	7.41361	7.05238	6.91011	7.33785	6.67473	7.37826	7.43061	7.24957	7.13431	7.51244	7.23239	7.28994	6.65942	7.20909	6.97584	7.22645	7.44492	6.93612	6.8628	7.02027	7.29869	7.18978	7.36109	7.11785	7.39838	7.77654	6.96377	7.28921	7.50531	7.51891	7.55343
BHLHB3	8.79418	9.06256	9.14294	8.7601	8.78687	8.84688	9.35119	8.60428	8.94706	8.70863	8.92532	8.83288	9.1078	9.03045	8.91454	8.80016	9.0274	8.86459	9.00991	8.92194	8.97205	9.01662	9.1952	9.08891	9.1003	8.97665	9.58505	8.62953	9.04386	9.01034	9.41969	8.91804	8.93968	9.0898	8.54878	8.55007	8.99377	8.98571	8.8302	8.99534	9.02717	9.45497	8.80116	9.01486	9.45642	8.98346	9.12886	8.865	8.84024
TCEA3	7.60681	7.01961	7.43693	7.67659	7.43915	7.62774	7.44492	7.37703	7.81076	7.5615	7.66734	7.28584	7.10783	7.11198	7.78119	7.66527	7.44821	7.46829	6.9206	6.88224	7.2773	7.87081	8.09961	7.40191	7.49972	7.47637	7.63457	7.71345	7.5484	7.60253	7.76667	7.70916	8.29982	7.74234	7.55527	7.17888	7.41709	7.92444	7.47617	7.30736	7.54162	7.43681	7.40995	7.85123	7.61032	7.3316	7.36139	6.88999	7.7488
GLT25D1	8.51787	9.11759	8.91608	8.13451	7.80033	8.28366	8.11373	8.25084	7.74925	7.6933	7.82418	8.44488	8.71321	8.6719	8.03931	8.13463	8.12893	8.07626	8.34443	7.69821	7.69831	8.25673	8.92707	8.18764	8.02093	8.14536	8.55853	7.95834	8.41727	8.07919	9.03116	7.77061	8.16582	8.21592	7.79243	8.831	8.79876	8.10911	8.12552	8.13612	7.91951	8.10303	7.93327	7.78258	9.09548	8.10245	8.00052	8.0945	7.81391
RASGRP3	8.29542	7.17992	8.01218	7.62609	7.64225	8.21819	8.05631	8.54356	8.38802	7.80672	7.62851	7.283	6.91045	8.92641	8.07786	7.10995	8.22441	8.26122	7.01884	6.78036	6.46228	7.56655	8.28826	7.52005	8.43593	7.84619	8.44645	7.96247	7.2007	7.61255	8.03152	7.3109	8.49829	7.81879	6.95109	7.42298	7.28903	8.25164	6.91779	7.65032	7.97607	8.28707	7.55071	7.33565	8.01975	8.26627	7.79946	7.31254	7.58836
KLHDC5	9.89028	9.56451	9.70609	10.4335	10.8152	10.1185	10.3551	10.3265	10.8708	10.6154	10.5798	10.255	10.0481	10.0246	10.4221	10.1813	10.1987	10.3223	10.5418	10.7477	10.4609	10.3677	9.71457	10.465	10.5082	10.2509	10.2256	10.4903	10.1851	10.4609	9.53976	10.4282	9.74893	10.0295	10.684	9.88555	9.85148	9.98379	10.1654	10.4734	10.486	10.2537	10.5362	10.5439	9.72507	10.3302	10.4882	10.6818	10.6818
SLCO4A1	6.97628	7.92261	7.75073	6.69338	6.48728	7.31748	7.79094	7.12433	6.80011	6.57039	6.36465	8.16219	8.66844	7.79524	6.63655	7.76235	7.18306	7.76928	7.77952	6.55537	6.91621	7.41101	9.61772	7.6904	6.86963	7.26335	7.28142	6.71684	7.82139	6.77905	8.68203	7.25274	7.40663	7.28776	7.15306	8.7025	9.58393	7.30016	8.03422	7.78334	7.00793	7.42478	6.89427	7.24688	8.3092	7.29556	7.19377	7.32507	7.42125
LEMD3	8.74667	8.01839	8.69804	9.05312	9.07805	8.92339	9.10383	9.10147	9.29719	9.54193	9.02461	8.72798	8.55853	8.47872	8.7686	8.67023	8.53436	8.60816	8.97296	8.76715	8.82765	8.98167	8.58445	9.13952	9.05761	9.00735	8.88118	9.09632	9.08185	9.12307	8.51181	8.84688	8.74271	8.73391	8.93378	8.56108	8.41479	8.45547	8.80436	8.86479	8.93488	8.69413	8.96165	8.97983	8.37493	8.73445	8.99439	8.85932	8.85351
HDAC1	9.326	9.90282	9.39114	8.78687	8.54668	9.22282	8.92213	8.9375	8.24402	8.39095	8.6874	9.22461	9.53014	9.83415	9.24286	9.14702	9.56175	9.3989	9.07402	8.62935	8.74872	8.63578	10.3618	8.58796	8.71754	8.9124	9.11123	8.52525	9.07402	8.70545	10.2158	8.57166	9.49731	9.13565	8.37493	9.37819	9.73746	9.53103	9.18729	8.8953	8.9882	9.56535	8.61842	8.41	10.0495	9.01914	8.54939	8.49483	8.37794
TPRG1L	11.5023	11.3366	11.5619	11.7055	11.3667	10.9718	11.2458	11.5924	11.3822	11.1274	11.4191	10.9282	11.0635	10.6116	10.8674	11.1095	10.9585	10.7438	11.0392	11.0932	11.164	11.1323	10.3807	11.2828	11.169	11.3444	11.0131	11.4256	11.0011	11.0868	10.6166	11.3116	10.7806	10.8736	11.2122	11.0179	10.5666	10.8653	10.9898	11.1895	10.9994	10.9456	11.1146	11.6897	10.7231	10.9429	11.3366	11.1451	11.1013
OLIG2	9.79294	9.96927	9.78204	9.11485	8.7039	9.43744	9.13625	9.71524	9.02582	8.78561	9.23119	9.42777	9.43989	10.3697	9.65851	9.31498	10.2087	10.1904	9.05483	9.34316	8.87278	9.24426	10.4064	8.92899	9.34395	9.17153	9.86592	9.11533	9.30698	9.27827	10.2805	9.0919	9.25221	9.46451	8.2569	9.16518	10.506	10.1202	9.63143	9.34679	9.69908	9.95698	9.17102	8.65615	10.1134	9.62397	9.16446	8.07848	8.83063
PVRL3	7.78381	7.64908	7.71603	7.72481	8.08206	7.49222	7.82184	7.48915	7.96118	7.98443	7.82418	7.65265	7.48694	7.12579	7.40765	7.47947	6.76277	6.99184	7.56972	7.55671	7.70522	7.85529	7.08651	7.97763	7.91839	7.84792	7.74628	7.54551	7.5484	7.80195	7.1532	8.33103	7.25972	7.59433	8.09607	7.68343	7.62467	7.5565	7.83034	7.81733	7.87322	7.73608	8.26758	8.08544	7.45522	7.89323	7.99446	7.82184	7.89638
NTNG1	6.73218	6.52988	6.94879	7.34418	7.92444	7.0078	7.49667	7.2906	7.41487	7.64586	7.60673	7.09141	6.94138	6.62864	6.94311	7.03429	6.82384	6.86206	7.16829	7.50949	7.30664	7.31356	6.6564	7.55243	7.53589	7.3581	7.22309	7.75667	7.51643	7.40084	6.57902	7.17741	6.42624	7.20999	7.47597	6.91177	7.02547	6.80911	6.80443	7.62275	7.31241	6.86823	7.66008	7.42959	6.61535	7.05437	7.4943	7.5737	7.56708
CFI	6.80962	6.8369	6.94212	6.69736	6.72806	7.04024	6.76543	6.79049	6.69217	6.60998	6.70788	6.73202	6.58528	6.62738	6.69071	6.85236	6.99483	6.89967	6.70052	6.40209	6.76765	7.39021	7.88589	6.84715	6.86809	7.17525	6.8732	6.77743	7.06769	6.93574	7.3903	6.60378	6.81378	6.86497	6.73816	7.02844	7.12533	7.4251	7.00014	6.99201	6.80824	7.1796	6.76481	6.68124	7.23	7.27152	6.83158	6.72061	6.63393
SNTG1	6.5299	6.14371	6.42976	6.79958	7.13246	6.75904	6.90131	6.81835	7.2295	7.16523	6.90126	6.47215	6.4218	6.28912	6.47927	6.51973	6.42023	6.47217	6.67154	6.58665	6.52214	6.83277	6.14222	6.95505	6.91392	6.77839	6.69172	7.27068	6.70643	6.96014	6.13096	6.76783	6.10534	6.61879	7.14708	6.53594	6.25871	6.33379	6.54842	6.67417	6.7863	6.44592	6.8552	7.02472	6.09356	6.77255	6.82973	7.02218	7.02515
S100A16	7.31802	8.00803	7.28068	7.35304	7.09389	8.13451	7.36283	7.21707	7.01549	7.11325	7.54928	7.77688	7.61631	8.22476	8.30071	7.93822	8.39545	8.61921	7.75603	7.47436	7.48881	7.50572	8.57001	7.13246	7.34271	7.51924	7.31568	7.55794	7.51198	7.68787	9.96446	7.8954	8.24832	8.32007	7.66899	8.56108	8.53551	8.68602	8.75639	8.00338	8.14747	8.17457	7.43049	7.21426	8.5314	8.03611	7.52509	7.53497	7.64358
KRAS	7.93797	8.0038	7.78514	8.11182	8.28741	7.82122	7.98072	8.1029	8.10303	8.05449	8.29068	8.6836	8.55688	8.36907	8.3426	8.54047	8.44424	8.3728	8.5167	9.45233	9.28691	7.74551	7.94713	7.9173	8.10604	7.88182	7.9083	8.18429	8.14176	7.93077	8.13185	8.29901	7.96385	8.00426	8.15857	7.83495	7.91058	7.72161	7.93729	8.06041	7.96997	7.79376	8.07874	8.32248	7.74031	7.85823	8.18557	8.33611	8.11223
GNG7	11.1435	11.6593	11.1571	10.8044	10.3371	10.8674	10.6375	10.5653	10.1919	10.4506	10.5222	11.3781	11.6513	11.4545	11.0947	11.3174	11.169	11.0437	11.1435	11.1161	10.9358	10.965	11.4778	10.9837	11.0093	11.2477	11.3645	11.2477	11.1503	10.9837	11.2947	11.1656	11.1291	11.2477	10.3826	11.3079	11.7999	11.1741	11.5523	10.9429	10.993	11.2607	10.8908	10.0965	11.6593	10.9733	11.0313	10.864	10.7218
CLDN5	10.195	10.8294	10.0782	9.09632	8.93843	10.1749	9.38965	10.0161	8.90473	8.57055	8.55176	9.32475	10.0619	10.4028	9.34343	10.1704	9.80412	10.021	9.71647	9.0371	9.01507	9.70266	11.7654	9.58453	9.08724	9.8542	9.21323	8.93362	10.0552	9.42712	11.5475	9.45389	10.0682	9.56912	8.76799	9.41794	11.1605	10.0327	9.73992	8.85147	9.24791	10.0961	8.76992	8.96834	10.6439	9.19022	8.83837	9.13353	9.23516
SPAG9	6.80807	6.86958	7.12751	6.99367	7.35901	7.41003	7.36072	7.16057	7.34953	7.37039	7.30953	7.16057	7.22113	7.48938	7.40317	7.11701	7.25496	7.29442	7.20085	7.30054	7.21923	7.35125	7.57252	7.37408	7.52763	7.31407	7.72467	7.48996	7.5952	7.52714	7.82184	7.79419	7.39195	7.53776	7.38265	7.77709	8.1853	7.99357	7.77187	7.72132	7.58646	7.71533	7.47691	7.531	7.6749	7.36611	7.32302	7.36927	7.40519
GAD2	7.65757	7.82406	7.55492	8.61262	8.78072	7.87714	7.51455	7.96727	8.8709	8.95067	8.28383	6.94111	7.21699	6.41277	7.56352	8.11034	6.93749	7.12048	7.78461	8.47291	8.13197	7.80866	6.19624	7.97396	8.41434	7.34395	7.29442	8.4709	7.76439	7.72883	6.22135	9.16494	6.79781	7.74019	8.93278	7.01365	6.55369	6.97516	7.41732	7.77163	8.02689	7.863	8.54704	8.39145	6.67886	7.81276	7.90537	8.46302	8.87943
PUM2	9.52109	9.16109	9.65204	9.84276	9.99698	9.57553	10.2005	9.83097	9.97556	10.2064	9.78059	9.73586	9.92665	9.42712	9.46087	9.91206	9.43819	9.53103	10.0109	9.97556	10.0226	9.92911	9.01963	10.0382	10.1496	9.88555	9.82008	9.88492	10.0819	9.89528	9.00572	10.0319	8.93193	9.54622	10.074	9.65754	9.68973	9.45363	9.84138	10.1308	9.80976	9.81383	9.76748	9.92742	9.35435	9.76236	9.96219	10.0938	9.90992
INPPL1	8.64235	10.1059	8.83618	8.2686	7.80222	8.70527	8.19369	8.47148	7.74343	7.69424	8.36145	8.90519	8.96426	8.9456	8.33611	8.40864	8.54617	8.37684	8.19914	8.34822	8.67457	7.95293	9.64776	7.89906	7.75923	8.09961	8.39725	7.93065	8.33855	8.29901	9.58721	7.87026	8.94605	7.89595	7.53983	8.46976	9.93882	8.52876	8.6074	8.11493	7.83373	8.4204	7.62808	8.01275	9.06324	7.9824	7.96176	7.75603	7.40562
YWHAH	13.4014	12.4032	13.3116	13.8086	13.9539	13.4279	13.7355	13.7944	14.0066	14.1981	13.9119	13.6714	13.2943	12.9085	13.6362	13.659	13.4682	13.4385	13.5767	13.9119	13.7788	13.7944	11.6391	13.8086	13.6828	13.7627	13.6362	13.9218	13.6957	13.5527	12.049	13.8086	11.789	13.624	13.9841	13.2943	12.5797	12.6824	13.612	13.7788	13.7078	13.4886	13.7788	13.7078	12.2237	13.587	13.7224	13.7355	13.9325
BAG5	8.35116	7.39173	8.335	8.41036	8.25561	8.10958	8.57465	8.44079	8.76594	8.71582	8.32812	8.11697	7.94601	7.97315	7.9993	7.99446	7.91799	7.98378	8.4381	7.92708	8.2208	8.22176	7.49441	8.58346	8.44864	8.08706	8.27954	8.31192	8.25749	8.3106	7.57169	8.15471	7.97524	7.98873	8.31698	8.05615	7.97068	7.75161	7.94502	8.09536	8.1824	8.19838	8.22065	8.39865	7.66165	8.13463	8.36159	8.11107	8.29867
LOC649095	7.18467	6.60034	6.82482	7.09282	7.16064	6.71163	7.11365	7.02525	7.01314	7.27655	7.05737	6.82365	6.62915	6.50906	7.05696	6.96278	7.05831	6.67256	7.12112	7.74996	7.50013	7.16163	6.29466	7.00861	7.13164	7.00925	6.95482	7.16829	7.14589	7.2757	6.53384	7.61231	6.55903	7.06182	7.65687	6.92927	6.47653	7.11473	7.32258	7.43681	7.32528	7.19053	7.05953	7.05038	6.54118	6.98054	7.27068	7.36413	7.35211
PMPCB	8.84458	7.67221	8.35961	9.52004	9.97471	9.04285	9.51471	9.46476	9.88626	9.88997	9.61295	8.70821	8.25164	8.248	8.96483	9.43314	8.55506	8.6858	9.03755	8.87381	9.10403	9.29149	8.55614	9.29404	9.39341	9.12168	8.86229	9.40325	9.37323	9.40827	8.60619	9.16174	8.82578	8.80016	9.53826	8.02338	7.99979	8.50645	8.67916	8.75012	9.16013	9.10099	9.30002	9.71647	8.30991	9.16174	9.326	9.63383	9.55986
STXBP1	8.21725	7.29475	8.02174	8.47992	8.80666	8.09683	8.41479	8.35281	8.56156	8.43098	8.49797	9.06324	8.84497	8.53866	9.08571	8.8816	8.94894	8.72798	9.0203	9.69264	9.51002	8.30316	6.88156	8.4764	8.62368	8.49643	8.13952	8.89748	8.47503	8.49625	7.05582	8.60428	6.99761	8.756	8.88118	8.13792	7.0474	7.88911	8.12096	8.70231	8.28123	7.88779	8.61643	8.33103	7.26183	8.48795	8.87943	8.88584	8.67364
HMP19	9.92911	9.55615	9.78606	10.7372	10.4106	9.56077	9.76165	10.2265	10.1591	10.3244	10.6598	9.9641	9.86917	9.32185	9.94653	10.1654	9.82844	9.70058	9.7901	10.8959	10.4084	10.1325	8.54841	9.90913	9.92825	10.0295	9.70334	10.0682	9.86526	9.769	8.46039	10.1831	8.49319	9.91415	10.2607	9.64743	8.97601	9.31568	10.0083	10.1117	9.97317	9.47682	10.1	9.98622	8.7275	9.53826	10.0922	9.71978	10.1757
KIAA1644	9.85078	9.75086	9.59219	10.2856	10.241	10.0197	9.80812	9.86383	9.80412	9.89495	10.4701	10.027	10.3039	9.40776	9.81649	10.1713	9.77401	9.79638	9.71524	10.5551	10.1723	9.76343	8.0786	9.65851	9.56175	10.1969	9.86803	10.0406	10.0319	9.6249	8.96719	10.3048	9.63476	10.1904	9.82157	10.2626	10.1784	9.65522	10.3962	10.4262	10.1419	9.88412	10.1977	10.0358	9.52865	9.90319	9.69841	9.85956	9.87762
PAK4	7.65757	8.74815	7.823	7.46339	7.12261	7.38593	7.29432	7.38079	6.92528	7.15281	7.19959	7.8984	8.25053	8.05574	7.61797	7.74565	8.01945	7.74269	7.51091	7.62287	7.45522	7.35404	8.18624	7.36498	7.23546	7.23876	7.55071	7.22618	7.41027	7.31586	7.7481	7.05421	7.45178	7.31278	6.98879	7.45694	8.47217	7.44731	7.45686	7.47704	7.18553	7.2974	7.29152	6.86624	7.80866	7.25467	7.35158	7.13314	7.11434
SCAMP1	11.0709	10.0278	10.8003	11.1588	11.1209	10.6409	10.917	11.24	11.1827	11.1323	10.904	10.921	10.7106	10.4211	10.7038	10.6363	10.599	10.5866	10.8165	10.965	11.0376	10.8179	10.0421	10.9866	10.9127	10.834	10.7601	11.0838	11.0116	10.7701	9.57976	10.7464	10.2275	10.7524	11.0406	10.3697	10.1704	10.2443	10.7451	10.6284	10.8207	10.506	10.5135	11.1046	9.80274	10.6592	10.9373	10.8736	10.8722
PRC1	7.79946	6.66321	7.53223	7.72481	7.94861	7.44074	7.91839	7.89651	7.94769	7.84545	7.70697	8.07567	7.2184	7.0639	7.58346	7.3821	7.35661	7.55817	7.76973	7.49044	7.71324	7.76849	6.72818	7.6015	7.71603	7.74258	7.43932	8.01275	7.72883	7.67252	6.85056	7.62467	7.11192	7.6307	7.91867	7.15889	6.78453	7.04324	7.39421	7.28368	7.65441	7.64622	7.7139	8.01758	6.87668	7.67436	7.63856	7.90724	8.06306
PTH2R	8.10412	7.01321	7.8077	7.79934	8.23089	7.46145	7.85357	7.79046	8.25982	8.3387	8.28811	7.94221	8.02989	7.4183	7.68924	7.87842	7.79126	7.67783	8.0636	8.10667	8.20054	7.83834	6.49609	8.07552	7.86022	7.80415	8.18861	7.97864	7.91172	7.735	6.58189	7.81682	6.86816	7.44624	8.02326	7.21268	6.61345	7.27427	7.20471	7.45894	7.71246	7.62432	7.79755	8.12719	6.74464	7.46875	7.99817	8.10736	7.73414
COL5A2	8.96142	6.72847	8.59265	8.38438	8.88415	8.23403	9.24523	8.2021	8.68912	8.89273	8.21238	8.79463	8.8953	7.89404	7.87397	8.32876	7.70966	7.80943	8.34178	7.26403	8.54064	8.46162	6.8744	8.46856	8.42104	8.36159	8.70447	8.84892	8.5609	8.24651	6.56016	8.06807	7.19254	7.99553	8.50552	7.75886	7.20381	7.82563	7.23311	8.12538	8.2007	7.51525	7.96696	8.07684	7.10846	7.99601	8.39545	8.47589	8.8207
NOTCH1	9.06542	9.88264	9.2948	8.5669	8.14388	8.88241	8.5739	8.70018	8.35652	8.37809	8.35391	8.16087	8.5479	9.06593	8.27718	8.2542	8.63151	8.44267	8.08648	7.58488	7.60673	8.44267	9.83562	8.41872	8.37652	8.55985	8.56073	8.11403	8.38093	8.27029	9.16713	7.78873	9.47825	8.34962	7.55081	8.36226	8.67005	8.77391	8.35167	8.00818	8.44014	8.77412	8.04809	8.33627	9.60388	8.41756	8.23538	7.84923	7.75061
TCEAL6	8.53493	7.8035	8.50324	9.49671	10.0774	8.8415	9.54067	9.12447	10.1428	10.1198	9.90837	9.00188	8.88965	8.10069	9.22971	9.52282	9.17688	9.04404	9.87674	10.2483	10.3677	9.54973	7.53111	9.66693	9.56591	9.28917	9.0328	9.73395	9.3118	9.58164	8.28932	9.9422	8.18511	9.33609	10.1359	8.82464	7.67722	8.67325	9.16666	9.38238	9.73992	9.15193	10.1265	9.94764	8.23349	9.42216	9.61499	10.0815	10.1775
NGFRAP1	9.79533	9.23095	9.44411	10.5573	10.6492	9.773	10.1109	10.505	10.3984	10.4128	10.546	9.90078	9.46566	9.52109	10.3098	10.2756	9.79428	9.96219	10.1869	10.7869	10.801	10.0358	9.07359	10.2796	10.3588	9.99632	9.90163	10.3858	10.2364	10.5147	9.49936	10.4272	9.45207	9.98729	10.6213	9.69706	9.74478	9.92783	10.0828	10.6421	10.4425	10.1101	10.5152	10.4467	9.41174	10.2554	10.2305	10.4324	10.4765
GRM8	8.41937	7.75223	8.35116	8.66301	8.84598	8.16375	8.70984	8.88728	8.74094	8.5669	8.80943	8.42605	7.71308	7.78132	8.40864	8.16234	8.19945	8.27065	8.21869	8.61361	8.56024	8.32619	7.26403	8.44457	8.41903	8.5325	8.14844	8.91081	8.3819	8.57427	6.59837	8.09111	7.40571	8.5637	8.55541	7.97536	7.41229	7.78643	7.29869	8.33656	8.42624	7.67996	8.60108	8.65384	7.26088	8.21882	8.52314	8.80116	8.53738
CRYAB	11.6022	12.4458	12.997	10.5342	10.1757	11.3845	12.0192	11.8367	10.7844	10.3265	10.7285	12.5014	11.5878	13.1844	12.049	11.4422	12.6984	12.882	11.7393	10.4919	10.9327	11.5651	11.6538	12.1524	12.3317	11.2269	12.8386	11.1844	11.3667	11.5409	11.9432	10.7391	12.1798	11.1588	10.4345	12.5901	12.6927	12.2529	11.0709	12.6824	11.1949	11.6643	11.2033	9.92911	12.4708	12.4268	11.1999	10.8598	11.0116
FAM131A	10.3048	9.42324	10.0312	10.6178	10.5124	10.1718	10.0658	10.4838	10.5373	10.3366	10.4537	10.0035	9.76545	9.71978	9.87527	9.85386	10.0133	9.76748	9.703	10.3726	10.1739	10.1402	8.73868	10.093	9.88264	10.2635	9.8731	10.3223	10.0682	10.1969	8.78906	10.0481	9.33855	10.1599	10.1608	9.83452	9.70865	9.60879	10.168	10.0511	9.94329	9.58279	10.2691	10.6116	9.03755	9.87601	10.2154	9.92446	10.0125
SORCS2	7.22618	7.03972	7.30085	7.23988	7.22905	7.52777	7.15826	7.25221	7.29006	7.26045	7.23704	7.17515	7.19254	8.0096	8.04962	7.48683	7.60681	7.65441	7.26942	6.97447	6.89657	7.43049	7.99077	7.03881	7.24999	7.32554	7.16799	7.27536	7.35273	7.54499	8.10783	7.67499	7.39986	7.88695	7.49204	7.40254	8.44628	7.9723	8.09283	7.89749	8.01602	7.80263	7.31158	7.07921	7.74578	7.50305	7.43358	7.42688	7.40466
TPP1	9.71779	10.0947	9.96066	9.23023	9.00808	9.62213	9.48637	9.38355	8.96324	9.38643	9.31452	10.2038	9.64876	10.354	10.2118	9.93882	10.2256	9.94802	10.0133	9.66174	9.9677	9.57376	10.3847	10.0091	10.0091	9.63743	9.77235	9.21495	10.0075	9.8105	10.6037	10.0165	10.7949	10.1831	9.66367	10.127	10.7651	10.5643	9.85956	10.4609	9.80554	9.93272	9.92742	8.86376	10.6561	9.5504	9.63977	9.31291	9.4396
RNF130	8.92602	8.90473	9.04239	8.21672	8.09977	8.71302	8.67153	8.78053	8.22899	8.1981	8.17777	8.75968	8.50876	9.76685	8.94194	8.45547	8.94334	8.92298	8.27886	7.84078	7.60673	8.60667	9.17494	8.59573	8.93027	8.50273	9.34343	8.29654	8.45498	8.62917	9.16518	8.1957	9.335	8.50432	8.07481	8.38684	9.17249	9.13739	8.42056	8.8181	8.64527	9.01307	8.42786	8.20622	9.41233	8.93069	8.53047	8.05662	8.1583
GMPR	6.98155	6.65713	6.61209	6.80533	6.59303	6.81998	6.86809	6.81709	6.59441	6.53447	6.72477	6.73202	6.50796	6.66817	6.7941	7.0836	6.75913	6.63732	6.62004	6.42006	6.77327	6.83715	7.41187	6.92592	6.76213	6.91787	6.54239	6.57993	7.09791	6.8311	8.02061	6.63778	7.54522	7.0305	6.61918	6.52437	7.10121	6.76725	7.1593	6.91779	6.95448	7.30712	6.53703	6.93297	7.14153	6.88337	6.63009	6.72061	6.72734
TMEFF1	7.18826	6.43844	7.18794	7.36121	8.11549	7.30085	7.87231	7.58302	8.12915	7.93579	8.02944	7.14745	6.78772	6.94556	7.26448	7.27916	7.05214	7.23911	7.54736	7.53183	6.95531	7.66077	6.62282	7.74764	7.72686	7.57509	7.56983	7.90585	7.5999	7.75667	6.63647	7.57852	7.27144	7.53259	7.78539	7.28085	6.96921	7.2446	7.19835	7.72776	7.75873	7.29511	8.10944	8.00497	7.01119	7.442	7.91613	7.93463	7.87415
OLFM3	7.27245	6.36389	7.37674	8.13083	8.71191	7.43604	8.28505	7.72776	8.5212	8.52314	8.3824	7.46145	7.19897	6.68985	7.61707	7.29582	6.86918	7.18215	7.87196	8.25935	8.10193	8.06214	6.18426	8.23403	8.22989	7.98015	7.93411	8.28995	7.83217	8.09374	6.15538	8.12605	6.55903	7.65581	8.40782	7.07684	6.32024	6.65976	7.11636	7.41141	7.77	7.11096	8.45666	8.19019	6.74464	8.03538	8.27954	8.49339	8.51495
HERC5	8.32858	8.3392	7.88538	7.74551	7.65885	8.16711	7.78294	8.06793	7.70657	7.54209	9.59557	8.41972	7.77187	8.32495	8.07552	8.00988	8.29031	8.04691	8.01288	7.32	7.45522	7.92746	8.97921	7.71378	7.77049	7.82891	8.05599	7.59357	7.82709	7.81363	8.75409	7.57852	8.93508	7.8886	7.58881	7.94756	8.04358	8.124	7.78873	7.52777	7.6905	8.20852	7.4917	7.81551	8.5005	7.76761	7.60124	7.63534	7.5916
OPA1	8.06793	7.00276	7.67646	8.9674	9.40172	8.4637	8.7162	8.85746	9.29777	9.2702	9.29972	8.40201	7.82261	7.75061	8.86413	8.6119	8.44267	8.50552	9.02922	9.46566	9.58879	8.83428	7.45497	8.66015	9.03755	8.89067	8.58171	9.11533	8.98883	9.06875	7.93476	9.20901	7.74327	8.89273	9.19171	8.30623	8.19387	8.22065	8.89661	9.23891	9.14248	8.99328	9.13101	9.25322	7.7048	8.7686	9.13862	9.20223	9.33177
GSPT2	8.35116	7.51069	8.31621	8.79762	8.83406	8.34837	8.71302	8.53382	8.86886	8.93278	8.72109	8.60489	8.38702	8.29721	8.53382	8.29542	8.26627	8.30788	8.71543	8.96698	8.71671	8.53284	7.5105	8.84129	8.5921	8.4804	8.42152	8.63992	8.52275	8.54878	7.74949	8.54371	8.3974	8.48159	8.71524	8.0694	7.78917	7.98599	8.33412	8.58938	8.60411	8.11945	8.68968	8.89088	7.97966	8.41	8.66987	8.69903	8.80418
CGNL1	9.86803	10.7218	10.2607	9.88124	9.81932	10.4967	10.3127	9.86803	9.7529	9.91843	9.06049	9.82811	10.464	10.4111	10.418	10.3686	10.5585	10.4892	10.0303	9.47653	9.65393	9.78059	11.1982	10.1487	9.73804	10.335	10.0672	9.73253	10.2466	9.76343	11.1323	9.94726	10.8736	10.7014	9.4904	10.01	10.6178	10.7205	10.3117	9.79428	10.069	10.6556	9.70437	9.78335	11.2701	10.0472	9.67967	9.56591	9.46843
CYCS	7.84756	7.99417	7.67974	8.49965	8.8547	8.34523	8.58864	7.99433	8.6963	8.87687	8.78149	7.98128	8.07338	7.40928	7.87275	8.33642	7.66505	7.83963	8.28888	8.17993	8.02077	8.32686	8.15246	8.78293	8.65493	8.32652	8.54704	8.90857	8.43738	8.48402	7.85739	8.63334	8.56108	8.00252	8.43504	8.18574	8.04848	7.71729	8.16375	8.18848	8.36989	7.90537	8.322	8.89508	8.05534	7.94875	8.46337	8.27555	8.45991
AGPAT4	9.54916	7.99417	9.2181	9.49991	9.16951	9.27991	9.29719	9.6627	9.21912	9.35354	9.05739	9.36376	8.84892	9.5203	9.43719	9.25843	9.3759	9.40674	9.12989	9.31231	9.11388	9.22776	7.92247	9.20123	9.26095	9.37216	9.23072	9.15322	9.10649	8.87132	7.76941	9.0522	8.64073	9.1961	8.91496	8.67875	8.22065	8.88985	8.86001	9.1808	9.27963	9.20685	9.24835	9.46592	8.43045	9.47965	9.3626	9.42685	9.30261
TMEFF2	10.2021	9.3958	10.154	10.467	10.2286	10.0327	10.4407	10.7607	10.8083	10.2866	10.419	10.0956	9.23676	10.0722	10.4415	9.79363	10.1704	10.0965	10.0143	10.5394	10.2582	10.1987	8.92707	10.2691	10.5232	10.3391	10.4619	10.6225	9.95765	10.442	8.49643	9.85453	9.21323	10.1441	10.1101	9.4129	8.88363	9.78167	9.13739	10.3332	10.2005	9.64488	10.5017	10.0307	9.06751	10.5368	10.519	10.4609	10.1732
YTHDF2	8.16816	7.81914	8.14295	8.57632	8.88753	8.58537	8.47199	8.63541	8.88584	8.85434	8.6503	8.26451	8.23233	8.09607	8.53957	8.16314	8.31652	8.52255	8.71102	8.98529	8.67686	8.5325	7.81287	8.73714	8.49128	8.33255	8.23633	8.48542	8.50589	8.65831	8.27938	8.49915	8.20405	8.37622	8.7025	8.22227	8.11416	7.84806	8.36266	8.60307	8.55384	8.33903	8.39145	8.80761	7.94301	8.26359	8.59357	8.60543	8.69783
FSTL3	6.98662	7.16614	7.07471	6.78644	6.51106	7.09709	6.69338	6.8314	6.62387	6.58688	6.62836	6.63614	6.84412	7.05643	6.84734	6.81169	7.05214	7.01821	6.99944	6.60994	6.54173	6.89297	7.38822	6.78168	6.66173	6.79432	6.94042	6.82654	6.83623	6.95938	7.90043	6.67492	6.81631	6.98526	6.85449	7.36017	7.23154	7.24798	7.31013	7.10193	6.93612	7.20853	6.79354	6.55385	7.24281	6.86946	6.81149	6.9716	6.8619
SERTAD4	6.94227	6.47805	7.04001	6.84152	7.51383	6.74209	7.24892	6.81506	7.69015	7.59942	6.97501	6.9581	6.61231	6.615	6.75138	6.9206	6.81922	7.0796	7.31165	6.96693	7.05353	7.1007	6.51088	7.07747	7.18172	6.93574	7.14647	7.38866	6.82272	6.83448	6.4527	7.12884	6.70534	6.86497	6.98777	6.75737	6.55369	6.61952	7.07733	7.16537	6.9584	6.85947	7.07118	6.97846	6.63338	7.25124	7.26037	7.30837	7.46602
C19ORF30	7.41532	7.18203	7.10783	7.52829	7.24491	7.55887	7.41473	6.98975	7.5224	7.51525	8.04358	7.62074	7.50716	7.32412	7.49929	7.59893	7.37826	7.3702	7.3642	8.27482	7.56229	7.39353	6.58663	7.39464	7.30642	7.27027	7.30811	7.94931	6.96491	7.23617	6.90916	7.22867	6.62528	7.4945	7.26078	7.2099	6.79675	6.98375	6.87706	7.31795	7.4673	7.05443	7.73529	6.79247	6.79041	7.26395	7.08558	7.32285	7.30857
CDK5R1	11.3004	10.8477	11.3802	11.7703	11.7133	10.581	11.5835	11.6145	11.7783	11.7759	11.5809	11.1306	10.8437	10.3205	10.8451	10.9196	10.5643	10.7212	11.3506	11.8427	11.563	11.3548	9.55986	11.6145	11.5186	11.3506	11.2458	11.3382	11.3004	11.2788	8.86479	11.2142	10.3637	10.8083	11.5186	10.6219	10.1736	9.8942	10.921	11.2033	11.1468	10.5017	11.4191	11.5071	9.96219	11.0577	11.4912	11.4171	11.3967
RUFY3	10.1387	9.0093	9.81861	10.96	11.2907	10.2563	10.9111	10.9196	11.3382	11.2142	11.1895	10.5439	10.189	10.1914	10.7768	10.5923	10.6439	10.5551	10.8145	11.1486	11.061	10.7438	9.60242	10.7627	11.0868	10.7601	10.6538	11.1046	10.8424	10.9388	9.54096	10.9416	9.8785	10.546	10.8851	10.0067	9.84647	10.0402	10.5551	11.0593	11.0131	10.6154	11.0675	11.1323	9.34214	10.6806	10.9851	11.0529	11.098
C19ORF4	10.5028	9.86803	10.1676	10.3766	10.2599	9.892	9.92369	10.2364	10.3312	10.2191	10.2457	9.93741	9.95216	9.91065	9.89562	9.75155	9.77525	9.70334	9.89312	10.0059	9.84647	10.2029	8.79275	9.6249	10.0572	10.2942	9.87015	9.92369	10.1445	10.0138	8.292	9.69327	9.11246	9.70472	9.9173	9.78637	9.70804	9.34034	9.81932	9.86453	9.57107	9.51002	10.1557	9.61528	9.28146	9.71457	9.98379	9.88124	9.94486
[truncated: 1,320 more rows]
[truncated: 146 more columns]

## Sheet: brown module
	GSM3895951	GSM3895952	GSM3895953	GSM3895954	GSM3895955	GSM3895956	GSM3895957	GSM3895958	GSM3895959	GSM3895960	GSM3895961	GSM3895962	GSM3895963	GSM3895964	GSM3895965	GSM3895966	GSM3895967	GSM3895968	GSM3895969	GSM3895970	GSM3895971	GSM3895972	GSM3895973	GSM3895974	GSM3895975	GSM3895976	GSM3895977	GSM3895978	GSM3895979	GSM3895980	GSM3895981	GSM3895982	GSM3895983	GSM3895984	GSM3895985	GSM3895986	GSM3895987	GSM3895988	GSM3895989	GSM3895990	GSM3895991	GSM3895992	GSM3895993	GSM3895994	GSM3895995	GSM3895996	GSM3895997	GSM3895998	GSM3895999
[truncated: 618 more rows]
[truncated: 146 more columns]

[truncated: 3 more sheets: green module, grey module, red module]
